# Supplementary material for: Multiple functional neurosteroid binding sites on GABAA receptors
Source: PLoS Biol. 2019 Mar 7;17(3):e3000157. doi: 10.1371/journal.pbio.3000157 (PMC6424464; doi:10.1371/journal.pbio.3000157)
Supplement: S1 Data — Table of GABA-elicited currents (in μA) in numerical form in wild-type α1β3 GABAA receptors and mutant α1Q242Lβ3 receptors in the presence or absence of allopregnanolone, KK123, KK200, and KK202. (XLSX) [file pbio.3000157.s010.xlsx]

## Sheet: AlloP
WT							a1Q241Lb3
0.3 uM GABA			0.3 uM GABA+1 uM AlloP				0.3 uM GABA			0.3 uM GABA+1 uM AlloP
time	current (uA)		time	current (uA)			time	current (uA)		time	current (uA)
100.02	-5.16296		0	-19.6244			0	7.23752		230	23.4354
100.03	-4.12666		0.01	-15.5264			0.01	1.125		230.01	25.5595
100.04	-1.71145		0.02	-11.6865			0.02	-8.19147		230.02	24.8893
100.05	0.02593		0.03	-9.69838			0.03	-18.5188		230.03	23.7318
100.06	-0.01522		0.04	-10.5085			0.04	-25.0087		230.04	23.233
100.07	-1.3574		0.05	-12.9757			0.05	-23.7805		230.05	22.316
100.08	-3.18123		0.06	-14.0658			0.06	-15.6939		230.06	19.5621
100.09	-4.14487		0.07	-11.477			0.07	-5.24558		230.07	15.1026
100.1	-2.26625		0.08	-5.9126			0.08	3.503		230.08	10.9044
100.11	2.67456		0.09	-1.26082			0.09	8.95591		230.09	9.17989
100.12	7.73476		0.1	-0.94786			0.1	11.5841		230.1	10.8933
100.13	9.82987		0.11	-4.40101			0.11	12.5656		230.11	15.0337
100.14	8.34606		0.12	-7.88898			0.12	12.8511		230.12	19.1715
100.15	4.55985		0.13	-8.07113			0.13	12.9083		230.13	20.8762
100.16	-0.07917		0.14	-3.96514			0.14	12.9187		230.14	19.1024
100.17	-4.13723		0.15	2.89397			0.15	12.9178		230.15	14.701
100.18	-5.93918		0.16	9.09436			0.16	12.8475		230.16	9.69449
100.19	-4.86436		0.17	11.5567			0.17	12.594		230.17	5.92666
100.2	-2.69284		0.18	10.7731			0.18	11.7848		230.18	4.05533
100.21	-2.25331		0.19	9.52906			0.19	9.91245		230.19	3.99738
100.22	-3.68783		0.2	8.5391			0.2	6.88249		230.2	5.60511
100.23	-4.23444		0.21	6.00069			0.21	3.74645		230.21	8.5762
100.24	-2.06805		0.22	1.77044			0.22	2.37299		230.22	11.7002
100.25	0.91821		0.23	-1.24949			0.23	3.74461		230.23	13.0728
100.26	2.04258		0.24	-0.3664			0.24	6.87882		230.24	11.7004
100.27	1.64813		0.25	3.36809			0.25	9.90694		230.25	8.56538
100.28	1.74437		0.26	6.39554			0.26	11.7081		230.26	5.53646
100.29	2.15524		0.27	6.56698			0.27	12.2629		230.27	3.66511
100.3	0.71379		0.28	4.7898			0.28	11.6369		230.28	2.85697
100.31	-3.16314		0.29	3.02211			0.29	9.57006		230.29	2.60454
100.32	-7.70585		0.3	1.92716			0.3	5.67377		230.3	2.47724
100.33	-11.2047		0.31	1.21171			0.31	0.34436		230.31	2.21351
100.34	-12.4786		0.32	0.60017			0.32	-5.11894		230.32	1.40536
100.35	-10.3039		0.33	-0.05985			0.33	-9.56217		230.33	-0.46598
100.36	-4.99085		0.34	-1.47552			0.34	-12.7704		230.34	-3.4949
100.37	0.70509		0.35	-3.83888			0.35	-14.8558		230.35	-6.62991
100.38	3.78085		0.36	-5.46479			0.36	-15.4186		230.36	-8.00233
100.39	3.71004		0.37	-4.75382			0.37	-14.2619		230.37	-6.56031
100.4	2.5217		0.38	-3.0563			0.38	-12.601		230.38	-3.17252
100.41	2.42394		0.39	-2.34061			0.39	-11.9882		230.39	0.6649
100.42	3.15019		0.4	-1.97989			0.4	-12.21		230.4	4.40793
100.43	2.56542		0.41	-0.93371			0.41	-11.5972		230.41	8.24535
100.44	-0.12093		0.42	-0.48861			0.42	-9.92498		230.42	11.6332
100.45	-3.38153		0.43	-2.34079			0.43	-8.71025		230.43	13.0639
100.46	-6.10063		0.44	-5.68715			0.44	-8.95116		230.44	11.7027
100.47	-7.79645		0.45	-8.50991			0.45	-9.8951		230.45	8.56773
100.48	-6.85795		0.46	-10.1607			0.46	-10.1017		230.46	5.53882
100.49	-2.44442		0.47	-10.9745			0.47	-8.52552		230.47	3.66747
100.5	2.98461		0.48	-10.339			0.48	-4.82303		230.48	2.85933
100.51	6.4224		0.49	-7.52106			0.49	0.3972		230.49	2.6069
100.52	7.52835		0.5	-3.20737			0.5	5.65542		230.5	2.54896
100.53	7.34868		0.51	0.74766			0.51	9.54985		230.51	2.53777
100.54	6.08999		0.52	3.25904			0.52	11.6842		230.52	2.46852
100.55	3.97438		0.53	4.58476			0.53	12.5496		230.53	2.2161
100.56	1.94895		0.54	4.89366			0.54	12.8126		230.54	1.40795
100.57	0.69142		0.55	3.92817			0.55	12.8697		230.55	-0.46338
100.58	0.24244		0.56	2.11196			0.56	12.8107		230.56	-3.49231
100.59	0.1636		0.57	0.47675			0.57	12.5573		230.57	-6.62731
100.6	-0.52041		0.58	-0.49082			0.58	11.7481		230.58	-7.99973
100.61	-2.87198		0.59	-0.68876			0.59	9.80635		230.59	-6.62708
100.62	-6.34227		0.6	0.07819			0.6	6.45448		230.6	-3.49183
100.63	-8.69477		0.61	1.87143			0.61	2.25764		230.61	-0.46267
100.64	-8.37355		0.62	3.94644			0.62	-1.79554		230.62	1.33953
100.65	-5.99609		0.63	4.66894			0.63	-5.32442		230.63	1.89537
100.66	-3.35362		0.64	3.39331			0.64	-8.35437		230.64	1.33977
100.67	-1.57031		0.65	1.52723			0.65	-9.83392		230.65	-0.4735
100.68	-0.17472		0.66	0.4429			0.66	-7.96339		230.66	-3.49113
100.69	2.07053		0.67	-0.27504			0.67	-2.71773		230.67	-6.62613
100.7	5.09805		0.68	-1.43618			0.68	3.58425		230.68	-8.06792
100.71	6.82106		0.69	-2.72761			0.69	8.2387		230.69	-7.08653
100.72	5.14398		0.7	-3.61003			0.7	10.6739		230.7	-5.40336
100.73	-0.10524		0.71	-4.3466			0.71	12.4476		230.71	-6.36728
100.74	-6.97299		0.72	-5.16628			0.72	15.6803		230.72	-12.8842
100.75	-12.2505		0.73	-5.87066			0.73	20.6465		230.73	-25.0119
100.76	-13.5977		0.74	-6.32127			0.74	24.7744		230.74	-38.5295
100.77	-11.3224		0.75	-7.10467			0.75	25.1636		230.75	-46.3667
100.78	-7.70229		0.76	-8.79385			0.76	21.9214		230.76	-44.0284
100.79	-4.94645		0.77	-10.6928			0.77	17.7339		230.77	-33.8553
100.8	-3.81084		0.78	-11.388			0.78	14.7983		230.78	-22.6845
100.81	-2.90341		0.79	-10.3948			0.79	13.4334		230.79	-15.2102
100.82	-0.02074		0.8	-8.57589			0.8	12.9855		230.8	-10.9707
100.83	4.37552		0.81	-6.53319			0.81	12.8104		230.81	-7.41832
100.84	6.68984		0.82	-3.89866			0.82	12.5343		230.82	-3.5812
100.85	4.67301		0.83	-1.04922			0.83	11.7251		230.83	-0.16078
100.86	0.31347		0.84	0.00267			0.84	9.85276		230.84	2.54167
100.87	-2.90685		0.85	-2.18727			0.85	6.8228		230.85	5.29086
100.88	-4.00721		0.86	-6.01396			0.86	3.68676		230.86	8.89447
100.89	-3.81487		0.87	-8.40104			0.87	2.24394		230.87	13.218
100.9	-2.66962		0.88	-8.24954			0.88	3.36301		230.88	17.6035
100.91	-0.83254		0.89	-7.21429			0.89	5.6196		230.89	22.2618
100.92	0.37595		0.9	-6.71983			0.9	6.52372		230.9	28.2232
100.93	0.40773		0.91	-6.31774			0.91	4.55695		230.91	35.4107
100.94	1.51972		0.92	-5.29127			0.92	0.35772		230.92	41.575
100.95	5.96813		0.93	-4.34797			0.93	-3.79223		230.93	43.7959
100.96	12.1285		0.94	-3.70323			0.94	-5.49769		230.94	40.5144
100.97	15.1908		0.95	-1.78862			0.95	-3.7247		230.95	32.4208
100.98	12.666		0.96	1.84822			0.96	0.67595		230.96	22.1933
100.99	6.9447		0.97	4.59104			0.97	5.68162		230.97	13.0969
101	2.12508		0.98	4.05433			0.98	9.518		230.98	7.0777
101.01	-0.14615		0.99	1.32863			0.99	11.6411		230.99	4.07618
101.02	-0.21446		1	-1.4514			1	12.5065		231	2.94613
101.03	1.87229		1.01	-4.08173			1.01	12.7001		231.01	2.62434
101.04	6.3416		1.02	-6.97322			1.02	12.5047		231.02	2.5551
101.05	11.7806		1.03	-9.13948			1.03	11.6374		231.03	2.54391
101.06	15.3131		1.04	-9.01328			1.04	9.51249		231.04	2.54403
101.07	15.1993		1.05	-6.44709			1.05	5.67426		231.05	2.54414
101.08	11.9865		1.06	-2.65742			1.06	0.66677		231.06	2.54426
101.09	7.48585		1.07	0.98101			1.07	-3.8051		231.07	2.47501
101.1	3.09982		1.08	3.55687			1.08	-5.89052		231.08	2.22259
101.11	-0.4843		1.09	4.41116			1.09	-5.25901		231.09	1.41444
101.12	-2.42184		1.1	2.9719			1.1	-3.79061		231.1	-0.45689
101.13	-1.56773		1.11	-0.22744			1.11	-4.56307		231.11	-3.48582
101.14	1.94044		1.12	-3.52342			1.12	-9.01485		231.12	-6.62082
101.15	6.15511		1.13	-5.56114			1.13	-15.2367		231.13	-7.99324
101.16	8.76265		1.14	-6.10016			1.14	-19.3086		231.14	-6.62059
101.17	8.85794		1.15	-5.13747			1.15	-18.7564		231.15	-3.48534
101.18	7.0757		1.16	-2.8291			1.16	-13.8113		231.16	-0.45618
101.19	4.68427		1.17	-0.1674			1.17	-6.39653		231.17	1.41539
101.2	2.41777		1.18	0.98451			1.18	0.71126		231.18	2.22377
101.21	-0.07171		1.19	-0.34397			1.19	3.8822		231.19	2.40707
101.22	-3.53382		1.2	-2.52239			1.2	0.3053		231.2	2.21271
101.23	-7.16122		1.21	-3.14904			1.21	-9.02186		231.21	1.41586
101.24	-8.57306		1.22	-2.21185			1.22	-19.1327		231.22	-0.38612
101.25	-6.86531		1.23	-1.54685			1.23	-24.3721		231.23	-3.1625
101.26	-4.47672		1.24	-1.85902			1.24	-22.0942		231.24	-5.5586
101.27	-4.03377		1.25	-2.24175			1.25	-13.6989		231.25	-5.31211
101.28	-4.81238		1.26	-2.06169			1.26	-3.62986		231.26	-1.78805
101.29	-4.67433		1.27	-1.29414			1.27	3.64502		231.27	2.35835
101.3	-3.66262		1.28	0.16348			1.28	6.90708		231.28	2.92273
101.31	-2.8968		1.29	2.11869			1.29	8.14519		231.29	-1.58481
101.32	-1.92788		1.3	3.36126			1.3	9.31117		231.3	-8.31315
101.33	0.41525		1.31	2.02869			1.31	10.5372		231.31	-12.8521
101.34	3.59568		1.32	-1.85352			1.32	10.8606		231.32	-12.9028
101.35	5.01931		1.33	-5.36008			1.33	9.55523		231.33	-9.29806
101.36	3.13698		1.34	-6.10159			1.34	6.71975		231.34	-4.54391
101.37	-0.22125		1.35	-4.63987			1.35	3.63046		231.35	-0.76454
101.38	-2.09889		1.36	-2.53947			1.36	2.19894		231.36	1.2789
101.39	-1.93496		1.37	-0.56678			1.37	3.17929		231.37	1.89281
101.4	-0.45884		1.38	0.72398			1.38	5.00015		231.38	1.34851
101.41	2.33326		1.39	0.75031			1.39	4.47092		231.39	-0.46477
101.42	6.05139		1.4	0.05329			1.4	-0.68304		231.4	-3.4824
101.43	9.04896		1.41	-0.03124			1.41	-9.87716		231.41	-6.6174
101.44	10.5871		1.42	1.07072			1.42	-19.1398		231.42	-7.98982
101.45	10.9588		1.43	2.53083			1.43	-23.5536		231.43	-6.61717
101.46	9.77466		1.44	3.57706			1.44	-21.12		231.44	-3.48192
101.47	6.84645		1.45	4.43372			1.45	-14.255		231.45	-0.45276
101.48	3.76612		1.46	5.17695			1.46	-7.63357		231.46	1.41881
101.49	2.05733		1.47	4.79514			1.47	-4.91804		231.47	2.22719
101.5	0.79038		1.48	2.84168			1.48	-6.43755		231.48	2.47986
101.51	-1.8885		1.49	0.78772			1.49	-9.3198		231.49	2.53804
101.52	-5.22252		1.5	-0.15978			1.5	-10.3259		231.5	2.48009
101.53	-6.11682		1.51	-1.03171			1.51	-8.82553		231.51	2.22766
101.54	-3.2849		1.52	-2.73167			1.52	-6.54762		231.52	1.41952
101.55	0.67639		1.53	-4.03146			1.53	-4.88073		231.53	-0.52118
101.56	2.00691		1.54	-3.52609			1.54	-3.85843		231.54	-3.80265
101.57	-0.04889		1.55	-2.1431			1.55	-2.79853		231.55	-7.74592
101.58	-2.79072		1.56	-2.0131			1.56	-0.83235		231.56	-10.9898
101.59	-3.53213		1.57	-3.74772			1.57	2.41071		231.57	-12.6462
101.6	-2.81013		1.58	-5.58047			1.58	6.11196		231.58	-12.6461
101.61	-3.1989		1.59	-5.55046			1.59	8.58436		231.59	-10.9894
101.62	-5.74027		1.6	-4.14313			1.6	8.6415		231.6	-7.74533
101.63	-9.03105		1.61	-3.69141			1.61	6.4311		231.61	-3.80182
101.64	-11.2336		1.62	-5.3712			1.62	3.54761		231.62	-0.52011
101.65	-11.4398		1.63	-7.60985			1.63	2.23221		231.63	1.47887
101.66	-9.55346		1.64	-8.33258			1.64	3.61513		231.64	2.55111
101.67	-6.50135		1.65	-7.22057			1.65	6.74935		231.65	3.61204
101.68	-4.0202		1.66	-5.14295			1.66	9.77746		231.66	5.54167
101.69	-2.82966		1.67	-2.86433			1.67	11.648		231.67	8.58212
101.7	-1.78194		1.68	-1.15987			1.68	12.4553		231.68	11.7174
101.71	-0.38379		1.69	-1.25521			1.69	12.6376		231.69	13.09
101.72	0.1356		1.7	-3.34888			1.7	12.4422		231.7	11.7176
101.73	-0.75812		1.71	-5.79			1.71	11.6443		231.71	8.5826
101.74	-1.66896		1.72	-6.93886			1.72	9.77196		231.72	5.55368
101.75	-1.63937		1.73	-6.50711			1.73	6.74199		231.73	3.68234
101.76	-1.29374		1.74	-4.93335			1.74	3.60595		231.74	2.87419
101.77	-1.77227		1.75	-3.07848			1.75	2.2325		231.75	2.62177
101.78	-2.90906		1.76	-2.36303			1.76	3.53475		231.76	2.56383
101.79	-3.29888		1.77	-3.87002			1.77	6.41642		231.77	2.622
101.8	-2.31006		1.78	-6.68872			1.78	8.63627		231.78	2.87466
101.81	-1.04555		1.79	-8.4993			1.79	8.63535		231.79	3.68305
101.82	-0.02335		1.8	-8.31367			1.8	6.41366		231.8	5.55462
101.83	1.75389		1.81	-7.60119			1.81	3.53016		231.81	8.58377
101.84	4.29502		1.82	-7.97778			1.82	2.21476		231.82	11.719
101.85	5.54555		1.83	-8.64936			1.83	3.59768		231.83	13.0917
101.86	3.55881		1.84	-7.72797			1.84	6.7319		231.84	11.7193
101.87	-1.0651		1.85	-5.02362			1.85	9.76002		231.85	8.58425
101.88	-5.97594		1.86	-1.78258			1.86	11.5612		231.86	5.76341
101.89	-9.15042		1.87	1.93576			1.87	12.116		231.87	4.64971
101.9	-9.70085		1.88	6.57537			1.88	11.5594		231.88	6.26637
101.91	-7.87961		1.89	10.1469			1.89	9.74505		231.89	11.6283
101.92	-4.79646		1.9	9.25098			1.9	6.72638		231.9	20.6575
101.93	-1.58761		1.91	4.06056			1.91	3.59034		231.91	30.0517
101.94	1.14385		1.92	-1.3893			1.92	2.21688		231.92	34.1694
101.95	2.97983		1.93	-3.92986			1.93	3.5885		231.93	30.0519
101.96	3.6816		1.94	-3.8973			1.94	6.72272		231.94	20.6466
101.97	3.28825		1.95	-2.96145			1.95	9.75084		231.95	11.5596
101.98	2.02493		1.96	-1.87698			1.96	11.6214		231.96	5.9454
101.99	0.97362		1.97	-0.36638			1.97	12.4287		231.97	3.52072
102	1.71524		1.98	1.49377			1.98	12.6803		231.98	2.7632
102.01	4.59438		1.99	3.40778			1.99	12.7375		231.99	2.58916
102.02	7.31064		2	5.22118			2	12.7479		232	2.55535
102.03	6.75048		2.01	6.3894			2.01	12.6776		232.01	2.55547
102.04	2.49787		2.02	6.03782			2.02	12.3548		232.02	2.48622
102.05	-2.93043		2.03	4.43111			2.03	11.293		232.03	2.2338
102.06	-6.8062		2.04	2.30144			2.04	8.6124		232.04	1.42565
102.07	-7.99607		2.05	-0.92737			2.05	3.71098		232.05	-0.44568
102.08	-6.39052		2.06	-5.2116			2.06	-2.45411		232.06	-3.47461
102.09	-2.65314		2.07	-8.25971			2.07	-6.96269		232.07	-6.60962
102.1	1.12993		2.08	-7.84213			2.08	-6.96361		232.08	-7.98203
102.11	2.54895		2.09	-4.45225			2.09	-2.52622		232.09	-6.54002
102.12	1.3192		2.1	-0.64604			2.1	3.38449		232.1	-3.15222
102.13	-0.55773		2.11	0.81976			2.11	7.4758		232.11	0.6852
102.14	-1.04264		2.12	-0.97032			2.12	8.28314		232.12	4.42822
102.15	-0.26247		2.13	-3.81797			2.13	6.31399		232.13	8.26564
102.16	-0.02704		2.14	-4.45752			2.14	3.48855		232.14	11.6534
102.17	-1.3434		2.15	-2.09081			2.15	2.18446		232.15	13.0842
102.18	-3.42291		2.16	1.53417			2.16	3.56738		232.16	11.723
102.19	-5.56062		2.17	4.75156			2.17	6.7016		232.17	8.58803
102.2	-7.94061		2.18	6.98049			2.18	9.72971		232.18	5.55911
102.21	-10.262		2.19	7.95592			2.19	11.6002		232.19	3.68777
102.22	-11.5955		2.2	7.70056			2.2	12.3382		232.2	2.87962
102.23	-11.9107		2.21	6.61727			2.21	12.3373		232.21	2.6272
102.24	-11.9857		2.22	4.97181			2.22	11.5862		232.22	2.56926
102.25	-11.8491		2.23	2.46375			2.23	9.72512		232.23	2.55807
102.26	-10.9229		2.24	-0.87973			2.24	6.69516		232.24	2.48882
102.27	-9.45111		2.25	-3.77459			2.25	3.55912		232.25	2.16703
102.28	-8.26344		2.26	-5.15153			2.26	2.1163		232.26	1.10634
102.29	-7.28936		2.27	-5.95866			2.27	3.23537		232.27	-1.57326
102.3	-5.9582		2.28	-7.50591			2.28	5.56132		232.28	-6.47364
102.31	-4.57046		2.29	-8.83449			2.29	6.71799		232.29	-12.6377
102.32	-4.37147		2.3	-8.02604			2.3	5.55948		232.3	-17.1452
102.33	-5.70983		2.31	-5.69003			2.31	3.2317		232.31	-17.1451
102.34	-7.17002		2.32	-4.75941			2.32	2.04143		232.32	-12.6373
102.35	-7.22829		2.33	-6.08643			2.33	3.14919		232.33	-6.47304
102.36	-5.82648		2.34	-6.96673			2.34	5.2339		232.34	-1.57243
102.37	-3.23573		2.35	-5.12693			2.35	5.51294		232.35	1.1074
102.38	0.53205		2.36	-1.00273			2.36	2.23044		232.36	2.16833
102.39	4.39156		2.37	4.17532			2.37	-3.93465		232.37	2.34033
102.4	6.31043		2.38	9.32911			2.38	-10.0621		232.38	1.90472
102.41	5.9739		2.39	12.3123			2.39	-13.034		232.39	0.29961
102.42	5.32102		2.4	10.8486			2.4	-11.7205		232.4	-3.44319
102.43	5.71533		2.41	4.93431			2.41	-7.25168		232.41	-9.57051
102.44	6.55366		2.42	-2.87738			2.42	-2.04037		232.42	-16.0932
102.45	6.91739		2.43	-9.52422			2.43	1.09384		232.43	-19.6464
102.46	6.86159		2.44	-13.1585			2.44	0.28228		232.44	-18.7727
102.47	6.78095		2.45	-13.2784			2.45	-3.70076		232.45	-15.5313
102.48	6.85833		2.46	-10.5466			2.46	-7.40108		232.46	-12.6083
102.49	7.17975		2.47	-7.13025			2.47	-7.39069		232.47	-10.2378
102.5	7.59396		2.48	-5.21415			2.48	-3.63415		232.48	-7.24859
102.51	7.69874		2.49	-5.01162			2.49	0.59959		232.49	-3.60825
102.52	6.65036		2.5	-5.23478			2.5	2.21758		232.5	-0.46299
102.53	3.17915		2.51	-5.11263			2.51	0.95299		232.51	1.4312
102.54	-2.49542		2.52	-4.87577			2.52	-1.2311		232.52	2.23958
102.55	-7.83476		2.53	-4.63074			2.53	-2.57793		232.53	2.49225
102.56	-10.4631		2.54	-3.54624			2.54	-2.50948		232.54	2.55043
102.57	-10.4122		2.55	-0.9956			2.55	-0.91196		232.55	2.56184
102.58	-9.02627		2.56	2.13809			2.56	2.07857		232.56	2.56196
102.59	-6.83805		2.57	4.07458			2.57	5.21278		232.57	2.56208
102.6	-3.78536		2.58	4.25864			2.58	6.55263		232.58	2.5622
102.61	-0.74268		2.59	3.3722			2.59	5.19964		232.59	2.56231
102.62	0.88835		2.6	1.69682			2.6	2.0749		232.6	2.56243
102.63	0.48138		2.61	-1.26989			2.61	-0.98683		232.61	2.56255
102.64	-1.90126		2.62	-5.57036			2.62	-2.83874		232.62	2.56267
102.65	-5.7604		2.63	-9.86476			2.63	-3.63661		232.63	2.56279
102.66	-8.80528		2.64	-12.4924			2.64	-3.85248		232.64	2.5629
102.67	-8.11779		2.65	-12.499			2.65	-3.63846		232.65	2.56302
102.68	-3.62492		2.66	-10.051			2.66	-2.8311		232.66	2.56314
102.69	1.57414		2.67	-5.9618			2.67	-0.92298		232.67	2.56326
102.7	5.05331		2.68	-1.23976			2.68	2.44751		232.68	2.56338
102.71	7.02822		2.69	3.04088			2.69	6.65384		232.69	2.56349
102.72	8.22024		2.7	5.53151			2.7	10.6734		232.7	2.63297
102.73	7.98729		2.71	5.4448			2.71	14.2209		232.71	2.955
102.74	5.40791		2.72	3.92872			2.72	17.191		232.72	4.01593
102.75	1.33592		2.73	2.78389			2.73	18.4537		232.73	6.69576
102.76	-1.67803		2.74	1.81061			2.74	16.0461		232.74	11.527
102.77	-1.64989		2.75	-0.34163			2.75	9.67738		232.75	17.4388
102.78	0.60584		2.76	-3.73527			2.76	2.13974		232.76	21.1383
102.79	2.76337		2.77	-7.35722			2.77	-2.6528		232.77	19.2669
102.8	3.51013		2.78	-10.4737			2.78	-2.76258		232.78	11.7304
102.81	3.00302		2.79	-12.8076			2.79	0.82981		232.79	2.43118
102.82	1.36178		2.8	-13.7932			2.8	5.58293		232.8	-3.84174
102.83	-1.52564		2.81	-12.4995			2.81	9.36126		232.81	-5.1488
102.84	-4.87873		2.82	-8.97303			2.82	11.473		232.82	-3.07437
102.85	-7.07011		2.83	-5.31149			2.83	12.3384		232.83	-0.35581
102.86	-6.94859		2.84	-3.96045			2.84	12.6014		232.84	1.4464
102.87	-4.43565		2.85	-4.95997			2.85	12.5891		232.85	2.24348
102.88	-0.58507		2.86	-6.44343			2.86	12.347		232.86	2.5655
102.89	3.09971		2.87	-7.77315			2.87	11.5378		232.87	2.94559
102.9	5.35582		2.88	-9.55953			2.88	9.66543		232.88	4.08717
102.91	5.06956		2.89	-11.4838			2.89	6.63547		232.89	7.01956
102.92	2.22391		2.9	-12.6853			2.9	3.49943		232.9	12.7284
102.93	-1.35101		2.91	-13.0429			2.91	2.12598		232.91	20.7642
102.94	-3.4219		2.92	-12.5569			2.92	3.49759		232.92	28.301
102.95	-3.48361		2.93	-10.9999			2.93	6.56244		232.93	31.4362
102.96	-1.73847		2.94	-9.09412			2.94	9.33802		232.94	28.3012
102.97	1.72994		2.95	-8.06394			2.95	10.4003		232.95	20.7647
102.98	5.45623		2.96	-7.93979			2.96	9.33618		232.96	12.7291
102.99	6.98626		2.97	-7.67339			2.97	6.55877		232.97	7.02051
103	5.82808		2.98	-6.62806			2.98	3.48078		232.98	4.08836
103.01	2.93123		2.99	-5.30404			2.99	2.11863		232.99	2.96961
103.02	-1.56557		3	-4.95045			3	3.42088		233	2.64782
103.03	-7.23943		3.01	-6.25265			3.01	6.30255		233.01	2.57858
103.04	-11.6518		3.02	-8.39072			3.02	8.45304		233.02	2.56739
103.05	-12.5231		3.03	-10.1459			3.03	8.13021		233.03	2.56751
103.06	-10.4376		3.04	-10.7879			3.04	4.84771		233.04	2.56762
103.07	-7.61572		3.05	-9.52574			3.05	-0.78487		233.05	2.56774
103.08	-5.94818		3.06	-6.07962			3.06	-7.25331		233.06	2.56786
103.09	-6.29303		3.07	-1.86539			3.07	-12.9122		233.07	2.56798
103.1	-8.35407		3.08	0.87255			3.08	-16.4096		233.08	2.5681
103.11	-10.6038		3.09	1.60366			3.09	-17.2188		233.09	2.56821
103.12	-10.8685		3.1	1.36701			3.1	-15.8472		233.1	2.56833
103.13	-7.80461		3.11	0.83119			3.11	-13.3466		233.11	2.56845
103.14	-2.33855		3.12	-0.37012			3.12	-10.279		233.12	2.56857
103.15	2.49837		3.13	-2.7588			3.13	-6.84036		233.13	2.63804
103.16	3.83516		3.14	-5.89769			3.14	-4.0473		233.14	2.89071
103.17	1.85179		3.15	-8.58463			3.15	-3.63153		233.15	3.69909
103.18	-0.61434		3.16	-10.3263			3.16	-5.88996		233.16	5.57066
103.19	-1.94793		3.17	-11.5126			3.17	-8.26323		233.17	8.59982
103.2	-3.21054		3.18	-11.7516			3.18	-7.39783		233.18	11.7351
103.21	-5.25522		3.19	-9.56076			3.19	-2.62722		233.19	13.1077
103.22	-6.88287		3.2	-4.85843			3.2	3.59408		233.2	11.7353
103.23	-6.72565		3.21	0.08099			3.21	8.50496		233.21	8.6003
103.24	-4.91239		3.22	2.83469			3.22	11.1838		233.22	5.57138
103.25	-2.44462		3.23	2.53714			3.23	12.1743		233.23	3.7694
103.26	-0.31242		3.24	-0.56332			3.24	12.1621		233.24	3.2138
103.27	1.34392		3.25	-5.24408			3.25	11.1003		233.25	3.76964
103.28	3.30031		3.26	-9.29043			3.26	8.17846		233.26	5.58315
103.29	5.59898		3.27	-10.9783			3.27	2.46878		233.27	8.53163
103.3	7.46193		3.28	-10.3124			3.28	-5.4984		233.28	11.4144
103.31	9.03855		3.29	-8.56229			3.29	-12.7835		233.29	11.9787
103.32	10.7597		3.3	-7.01706			3.3	-15.1113		233.3	8.6655
103.33	11.7785		3.31	-5.9275			3.31	-10.175		233.31	2.17954
103.34	11.7552		3.32	-4.28187			3.32	0.13733		233.32	-5.04531
103.35	12.0653		3.33	-1.45366			3.33	10.4989		233.33	-11.0383
103.36	13.0504		3.34	1.32425			3.34	15.7078		233.34	-15.6269
103.37	12.2209		3.35	1.86158			3.35	14.2376		233.35	-19.7167
103.38	7.48809		3.36	-0.58917			3.36	9.08529		233.36	-23.1247
103.39	0.54223		3.37	-4.06926			3.37	5.00469		233.37	-24.3628
103.4	-5.15071		3.38	-5.48679			3.38	4.57422		233.38	-22.4344
103.41	-8.30296		3.39	-4.09186			3.39	6.91147		233.39	-18.1984
103.42	-9.7932		3.4	-2.48324			3.4	9.7564		233.4	-13.7387
103.43	-10.2689		3.41	-3.02389			3.41	11.8214		233.41	-10.9414
103.44	-9.40645		3.42	-5.03671			3.42	13.3564		233.42	-9.98658
103.45	-7.23235		3.43	-5.92004			3.43	15.3656		233.43	-9.17694
103.46	-5.13787		3.44	-3.98168			3.44	18.0793		233.44	-6.85731
103.47	-4.99045		3.45	-0.19785			3.45	20.648		233.45	-3.20565
103.48	-6.95148		3.46	2.54218			3.46	21.6726		233.46	0.68982
103.49	-9.09925		3.47	2.73697			3.47	20.5424		233.47	4.37478
103.5	-10.2123		3.48	1.34959			3.48	17.3342		233.48	7.95966
103.51	-10.629		3.49	0.05047			3.49	11.9358		233.49	10.5392
103.52	-10.4834		3.5	-0.3267			3.5	4.88502		233.5	10.0985
103.53	-9.73048		3.51	-0.000775			3.51	-1.84511		233.51	5.7083
103.54	-8.7628		3.52	0.5072			3.52	-6.67803		233.52	-0.56184
103.55	-7.52162		3.53	1.52906			3.53	-9.67163		233.53	-4.9633
103.56	-5.40392		3.54	3.37849			3.54	-10.7244		233.54	-5.4621
103.57	-2.95614		3.55	4.57395			3.55	-8.74516		233.55	-3.13511
103.58	-1.66076		3.56	3.20574			3.56	-4.16004		233.56	-0.35851
103.59	-1.67898		3.57	-0.10021			3.57	0.09785		233.57	1.45501
103.6	-1.61993		3.58	-3.1365			3.58	0.97693		233.58	2.25209
103.61	-0.90836		3.59	-4.67292			3.59	-2.14781		233.59	2.50475
103.62	-0.76578		3.6	-4.46321			3.6	-7.36095		233.6	2.56293
103.63	-2.59626		3.61	-2.58012			3.61	-11.8429		233.61	2.50498
103.64	-5.45084		3.62	-0.37607			3.62	-13.147		233.62	2.18319
103.65	-6.40507		3.63	0.31892			3.63	-10.1769		233.63	1.12251
103.66	-4.06321		3.64	-0.52461			3.64	-4.05127		233.64	-1.62646
103.67	-0.57918		3.65	-1.18872			3.65	2.11199		233.65	-6.77938
103.68	1.01549		3.66	-0.54175			3.66	5.39265		233.66	-13.8211
103.69	0.24812		3.67	0.60723			3.67	5.10047		233.67	-20.4526
103.7	-1.195		3.68	1.18272			3.68	2.96717		233.68	-24.2898
103.71	-2.16259		3.69	1.70263			3.69	1.58241		233.69	-24.7886
103.72	-2.54769		3.7	3.06538			3.7	1.89321		233.7	-23.0259
103.73	-1.87512		3.71	4.62542			3.71	2.10648		233.71	-19.8879
103.74	0.48099		3.72	5.51563			3.72	-0.57417		233.72	-15.4454
103.75	3.12384		3.73	6.01409			3.73	-6.73926		233.73	-9.98292
103.76	3.38351		3.74	6.60314			3.74	-13.4686		233.74	-4.73498
103.77	0.35128		3.75	7.55037			3.75	-16.3521		233.75	-1.08074
103.78	-4.15852		3.76	9.04704			3.76	-13.2292		233.76	0.24642
103.79	-7.2516		3.77	10.5336			3.77	-5.93466		233.77	-0.75859
103.8	-7.01503		3.78	10.688			3.78	1.29178		233.78	-3.59304
103.81	-3.66112		3.79	8.73232			3.79	5.12817		233.79	-6.92253
103.82	0.49016		3.8	5.38601			3.8	4.9611		233.8	-9.09191
103.83	3.06685		3.81	2.04421			3.81	2.69139		233.81	-9.59071
103.84	3.89747		3.82	-0.85287			3.82	0.83157		233.82	-9.48451
103.85	3.96625		3.83	-3.56234			3.83	0.4011		233.83	-9.59047
103.86	3.37528		3.84	-5.668			3.84	0.44821		233.84	-9.09144
103.87	2.03797		3.85	-6.07732			3.85	0.08866		233.85	-6.97989
103.88	0.69427		3.86	-4.08649			3.86	-0.22161		233.86	-3.84463
103.89	0.74609		3.87	-0.66177			3.87	0.01746		233.87	-1.56569
103.9	3.3576		3.88	1.7757			3.88	0.12263		233.88	-1.62363
103.91	7.87203		3.89	1.81853			3.89	-0.80395		233.89	-4.09683
103.92	11.5619		3.9	0.63449			3.9	-2.41864		233.9	-7.78755
103.93	12.4471		3.91	0.60822			3.91	-4.14543		233.91	-10.9734
103.94	11.1345		3.92	1.98108			3.92	-6.01779		233.92	-12.6185
103.95	8.84669		3.93	2.73003			3.93	-8.14146		233.93	-12.6183
103.96	6.05787		3.94	1.41813			3.94	-9.89367		233.94	-10.9617
103.97	3.16423		3.95	-1.35593			3.95	-10.4221		233.95	-7.71761
103.98	0.598		3.96	-4.10584			3.96	-9.1566		233.96	-3.70473
103.99	-1.66366		3.97	-5.96934			3.97	-6.27368		233.97	-0.17048
104	-3.8956		3.98	-7.09251			3.98	-2.9249		233.98	2.56742
104.01	-5.70303		3.99	-7.8704			3.99	-0.69573		233.99	5.32791
104.02	-6.57269		4	-8.08227			4	0.06358		234	8.86216
104.03	-6.98981		4.01	-7.08816			4.01	0.82543		234.01	12.8637
104.04	-7.47223		4.02	-4.70195			4.02	3.06337		234.02	16.1192
104.05	-7.59959		4.03	-1.80892			4.03	6.39207		234.03	17.7758
104.06	-6.62712		4.04	0.15315			4.04	9.2257		234.04	17.7759
104.07	-4.27894		4.05	0.36573			4.05	10.2993		234.05	16.1195
104.08	-1.34053		4.06	-0.83818			4.06	9.23517		234.06	12.8756
104.09	0.64137		4.07	-2.64294			4.07	6.45776		234.07	8.86299
104.1	1.18122		4.08	-4.25753			4.08	3.31041		234.08	5.32898
104.11	1.30555		4.09	-5.26874			4.09	1.69571		234.09	2.52195
104.12	1.05286		4.1	-5.33703			4.1	2.25906		234.1	-0.42149
104.13	-0.99121		4.11	-3.30081			4.11	3.45246		234.11	-4.51123
104.14	-4.33127		4.12	1.34099			4.12	3.12963		234.12	-9.57575
104.15	-5.7106		4.13	6.07839			4.13	0.80423		234.13	-13.9885
104.16	-3.09918		4.14	7.8837			4.14	-2.44068		234.14	-15.751
104.17	1.74331		4.15	7.33467			4.15	-5.71701		234.15	-13.9883
104.18	5.65139		4.16	7.22017			4.16	-8.75828		234.16	-9.58658
104.19	7.95128		4.17	8.38904			4.17	-10.4791		234.17	-4.64924
104.2	9.69713		4.18	9.54623			4.18	-9.48616		234.18	-1.13373
104.21	10.1577		4.19	9.78065			4.19	-6.3645		234.19	-0.07042
104.22	7.19105		4.2	8.79306			4.2	-4.03855		234.2	-1.88369
104.23	1.00108		4.21	6.11018			4.21	-4.89577		234.21	-6.58959
104.24	-5.25417		4.22	1.22091			4.22	-8.47869		234.22	-12.9481
104.25	-8.79668		4.23	-4.4492			4.23	-12.2104		234.23	-18.2526
104.26	-9.22839		4.24	-7.36196			4.24	-13.2733		234.24	-20.124
104.27	-7.55499		4.25	-5.74379			4.25	-10.1758		234.25	-18.6452
104.28	-5.17285		4.26	-2.53375			4.26	-3.85566		234.26	-15.6161
104.29	-3.82086		4.27	-1.58295			4.27	2.86332		234.27	-12.088
104.3	-4.57666		4.28	-3.2864			4.28	7.20717		234.28	-8.03562
104.31	-6.34385		4.29	-5.388			4.29	8.07258		234.29	-3.83956
104.32	-6.97434		4.3	-6.1409			4.3	6.04536		234.3	-0.4998
104.33	-6.06562		4.31	-5.40358			4.31	2.96738		234.31	1.37177
104.34	-5.42326		4.32	-4.0888			4.32	0.85502		234.32	1.86955
104.35	-6.30629		4.33	-2.77073			4.33	0.36649		234.33	1.06141
104.36	-7.49578		4.34	-1.37294			4.34	0.40229		234.34	-1.49078
104.37	-6.91869		4.35	0.30788			4.35	0.04275		234.35	-6.12731
104.38	-3.9612		4.36	2.54177			4.36	-0.26752		234.36	-11.5525
104.39	0.16904		4.37	5.10847			4.37	0.04091		234.37	-14.4411
104.4	2.97968		4.38	6.83501			4.38	0.39863		234.38	-12.2202
104.41	2.5163		4.39	6.88562			4.39	0.34967		234.39	-6.5181
104.42	-0.64233		4.4	6.6031			4.4	0.85898		234.4	-2.26286
104.43	-4.33277		4.41	7.62994			4.41	3.03886		234.41	-2.67818
104.44	-7.6478		4.42	9.02796			4.42	6.42562		234.42	-6.37747
104.45	-10.7773		4.43	7.7863			4.43	9.5118		234.43	-9.93272
104.46	-13.1452		4.44	2.56976			4.44	11.3936		234.44	-11.2409
104.47	-13.3878		4.45	-4.46898			4.45	12.201		234.45	-9.51492
104.48	-10.4736		4.46	-9.84063			4.46	12.4526		234.46	-4.6406
104.49	-4.46016		4.47	-11.3627			4.47	12.4404		234.47	2.2739
104.5	2.70149		4.48	-8.31348			4.48	12.1982		234.48	8.67943
104.51	7.55384		4.49	-1.47052			4.49	11.3197		234.49	11.9816
104.52	7.67759		4.5	6.27149			4.5	9.19477		234.5	11.4287
104.53	3.56778		4.51	11.0197			4.51	5.35654		234.51	8.54628
104.54	-1.7756		4.52	11.2025			4.52	0.34904		234.52	5.57541
104.55	-5.44089		4.53	9.112			4.53	-4.05346		234.53	3.71538
104.56	-6.77088		4.54	8.23977			4.54	-5.81697		234.54	2.83786
104.57	-7.05454		4.55	9.47067			4.55	-4.05528		234.55	2.3329
104.58	-7.64347		4.56	11.0268			4.56	0.34537		234.56	1.46669
104.59	-8.71275		4.57	11.3223			4.57	5.42039		234.57	-0.34659
104.6	-9.85597		4.58	10.3861			4.58	9.50933		234.58	-3.12297
104.61	-10.4401		4.59	8.82894			4.59	12.3713		234.59	-5.44971
104.62	-9.25517		4.6	6.60636			4.6	14.7863		234.6	-4.95067
104.63	-5.60015		4.61	3.44013			4.61	17.0174		234.61	-0.54898
104.64	-1.152		4.62	0.04431			4.62	17.4606		234.62	5.72141
104.65	1.25541		4.63	-2.03406			4.63	13.6905		234.63	10.1231
104.66	0.80921		4.64	-2.08076			4.64	5.34461		234.64	10.6221
104.67	-1.08984		4.65	-0.52395			4.65	-4.17056		234.65	8.29538
104.68	-2.98889		4.66	1.881			4.66	-10.2296		234.66	5.519
104.69	-3.68723		4.67	3.65146			4.67	-10.7294		234.67	3.70573
104.7	-2.3765		4.68	2.67172			4.68	-6.74695		234.68	2.90888
104.71	0.10626		4.69	-0.98817			4.69	-0.72738		234.69	2.58709
104.72	1.17611		4.7	-4.54199			4.7	5.0285		234.7	2.27661
104.73	-0.14149		4.71	-6.47089			4.71	9.03676		234.71	1.45716
104.74	-1.03209		4.72	-7.99457			4.72	10.9654		234.72	-0.41418
104.75	1.11394		4.73	-10.1637			4.73	11.0338		234.73	-3.44311
104.76	4.74873		4.74	-12.2881			4.74	9.42528		234.74	-6.57811
104.77	6.53468		4.75	-13.152			4.75	6.38401		234.75	-7.95053
104.78	5.48222		4.76	-12.0376			4.76	3.00672		234.76	-6.50852
104.79	2.5998		4.77	-8.48911			4.77	0.825		234.77	-3.19009
104.8	-0.87805		4.78	-2.32333			4.78	0.32517		234.78	0.3948
104.81	-3.58224		4.79	5.31142			4.79	0.43034		234.79	3.32955
104.82	-4.08258		4.8	11.7839			4.8	0.32333		234.8	5.29552
104.83	-2.279		4.81	14.766			4.81	0.75196		234.81	5.72364
104.84	0.37588		4.82	13.9293			4.82	2.67931		234.82	4.27177
104.85	1.7925		4.83	10.3483			4.83	5.2578		234.83	2.34638
104.86	1.42211		4.84	5.43511			4.84	6.47252		234.84	2.45536
104.87	0.75185		4.85	0.60439			4.85	5.32532		234.85	5.59061
104.88	0.41972		4.86	-2.81563			4.86	2.99754		234.86	9.88345
104.89	-1.12374		4.87	-4.14782			4.87	1.87663		234.87	12.3193
104.9	-4.65941		4.88	-3.75405			4.88	3.3063		234.88	11.5026
104.91	-8.55956		4.89	-3.20237			4.89	6.52118		234.89	8.56206
104.92	-10.7413		4.9	-4.04369			4.9	9.80185		234.9	5.5799
104.93	-10.5682		4.91	-6.35915			4.91	12.4806		234.91	3.71986
104.94	-8.17514		4.92	-8.65902			4.92	15.1594		234.92	2.91171
104.95	-4.14355		4.93	-9.55261			4.93	18.4401		234.93	2.65929
104.96	-0.29483		4.94	-8.69769			4.94	21.6324		234.94	2.60135
104.97	0.85491		4.95	-6.19644			4.95	23.0153		234.95	2.59016
104.98	-0.91727		4.96	-2.29934			4.96	21.6419		234.96	2.59028
104.99	-2.8303		4.97	1.54719			4.97	18.5058		234.97	2.5904
105	-3.0056		4.98	2.8087			4.98	15.4759		234.98	2.59051
105.01	-2.7126		4.99	0.95839			4.99	13.6035		234.99	2.59063
105.02	-3.3586		5	-0.99042			5	12.7249		235	2.59075
105.03	-4.08882		5.01	0.19942			5.01	12.2189		235.01	2.59087
105.04	-3.69546		5.02	4.20932			5.02	11.3517		235.02	2.59099
105.05	-2.3413		5.03	8.1778			5.03	9.39864		235.03	2.66046
105.06	-0.56756		5.04	9.53607			5.04	6.11614		235.04	2.91313
105.07	1.38709		5.05	7.10098			5.05	2.17183		235.05	3.65215
105.08	3.02472		5.06	1.47465			5.06	-1.07308		235.06	5.27118
105.09	3.12729		5.07	-4.53523			5.07	-2.79987		235.07	7.49207
105.1	0.68521		5.08	-7.94107			5.08	-3.12269		235.08	8.75587
105.11	-3.04606		5.09	-8.59114			5.09	-2.52791		235.09	7.16884
105.12	-4.85957		5.1	-8.69126			5.1	-1.96456		235.1	2.91384
105.13	-2.69816		5.11	-9.6779			5.11	-2.92258		235.11	-0.78545
105.14	2.51903		5.12	-11.1298			5.12	-5.80608		235.12	-0.50102
105.15	8.01735		5.13	-12.3918			5.13	-8.38516		235.13	4.04436
105.16	11.2572		5.14	-12.8318			5.14	-7.56651		235.14	10.2087
105.17	10.9827		5.15	-11.4865			5.15	-2.8072		235.15	15.0023
105.18	8.05326		5.16	-7.73487			5.16	3.4141		235.16	17.1566
105.19	5.35529		5.17	-2.52243			5.17	8.32498		235.17	16.5897
105.2	5.3385		5.18	2.12394			5.18	11.0038		235.18	13.1199
105.21	7.07941		5.19	4.26145			5.19	12.0637		235.19	6.78893
105.22	7.40643		5.2	3.38448			5.2	12.3734		235.2	-0.54201
105.23	4.98092		5.21	0.87223			5.21	12.4418		235.21	-6.00429
105.24	2.2618		5.22	-1.14697			5.22	12.4522		235.22	-8.43259
105.25	2.76711		5.23	-1.52166			5.23	12.4513		235.23	-9.21533
105.26	6.96557		5.24	-0.49538			5.24	12.381		235.24	-9.82639
105.27	11.1151		5.25	1.14122			5.25	12.1275		235.25	-10.1937
105.28	11.2173		5.26	2.82457			5.26	11.3183		235.26	-9.96488
105.29	7.05791		5.27	4.18498			5.27	9.44597		235.27	-9.85866
105.3	1.2949		5.28	4.61892			5.28	6.416		235.28	-10.7148
105.31	-3.9121		5.29	3.35697			5.29	3.27996		235.29	-12.076
105.32	-7.6665		5.3	0.88852			5.3	1.90651		235.3	-12.9241
105.33	-9.20187		5.31	-0.55678			5.31	3.20876		235.31	-12.6714
105.34	-8.13321		5.32	1.10087			5.32	6.02106		235.32	-10.8874
105.35	-5.63651		5.33	5.11475			5.33	7.98838		235.33	-7.37942
105.36	-3.53061		5.34	8.44277			5.34	7.17919		235.34	-2.62764
105.37	-3.06086		5.35	8.56558			5.35	3.08604		235.35	2.52552
105.38	-4.71662		5.36	5.021			5.36	-2.8265		235.36	7.55355
105.39	-7.66886		5.37	-1.0037			5.37	-7.27702		235.37	11.7609
105.4	-9.45292		5.38	-7.17295			5.38	-7.26664		235.38	14.1944
105.41	-7.70015		5.39	-10.7848			5.39	-2.75988		235.39	14.7515
105.42	-2.80168		5.4	-10.1936			5.4	3.40337		235.4	14.6568
105.43	2.26652		5.41	-5.52323			5.41	8.30294		235.41	14.763
105.44	5.1403		5.42	1.67176			5.42	10.9817		235.42	14.2642
105.45	6.1081		5.43	8.43097			5.43	12.0416		235.43	12.0835
105.46	6.05738		5.44	11.267			5.44	12.3513		235.44	8.6266
105.47	4.57337		5.45	9.07898			5.45	12.3504		235.45	5.28708
105.48	1.53146		5.46	4.74498			5.46	12.1082		235.46	2.59618
105.49	-1.30918		5.47	2.21522			5.47	11.2297		235.47	-0.08342
105.5	-1.99112		5.48	2.30965			5.48	9.03541		235.48	-3.36489
105.51	-0.93497		5.49	2.84555			5.49	4.87527		235.49	-6.55796
105.52	-0.51374		5.5	1.94325			5.5	-1.19303		235.5	-7.94168
105.53	-1.49537		5.51	0.16012			5.51	-8.27524		235.51	-6.63839
105.54	-1.62568		5.52	-0.69703			5.52	-14.9392		235.52	-3.75568
105.55	0.80986		5.53	0.34455			5.53	-19.4111		235.53	-1.53479
105.56	3.91154		5.54	2.91093			5.54	-19.7707		235.54	-1.53468
105.57	4.15983		5.55	5.84724			5.55	-15.5733		235.55	-3.75534
105.58	1.07243		5.56	7.70255			5.56	-9.10065		235.56	-6.70716
105.59	-2.33721		5.57	7.4052			5.57	-3.91182		235.57	-8.34343
105.6	-3.62124		5.58	5.38433			5.58	-1.60295		235.58	-8.02028
105.61	-3.414		5.59	3.55447			5.59	-1.09364		235.59	-7.56475
105.62	-3.13922		5.6	3.01638			5.6	-1.28288		235.6	-9.43609
105.63	-2.36216		5.61	2.99165			5.61	-2.72725		235.61	-13.7287
105.64	0.16406		5.62	2.41526			5.62	-5.79394		235.62	-17.428
105.65	3.90191		5.63	0.93166			5.63	-8.41977		235.63	-17.1753
105.66	7.34963		5.64	-1.21656			5.64	-7.61242		235.64	-12.6788
105.67	9.72573		5.65	-3.02723			5.65	-2.85312		235.65	-6.75577
105.68	10.177		5.66	-2.70999			5.66	3.43754		235.66	-2.66343
105.69	7.91664		5.67	0.09668			5.67	8.5316		235.67	-1.92442
105.7	4.65611		5.68	3.20854			5.68	11.6968		235.68	-4.14507
105.71	3.97071		5.69	4.13375			5.69	13.4979		235.69	-7.84711
105.72	6.30729		5.7	2.69773			5.7	13.9044		235.7	-11.2742
105.73	7.76627		5.71	0.27282			5.71	11.3992		235.71	-13.7275
105.74	5.06858		5.72	-2.35142			5.72	4.67715		235.72	-15.5988
105.75	-0.75382		5.73	-5.18926			5.73	-4.48556		235.73	-16.9019
105.76	-6.11692		5.74	-8.03875			5.74	-11.6344		235.74	-16.5404
105.77	-8.46509		5.75	-10.21			5.75	-13.6532		235.75	-13.0918
105.78	-7.71287		5.76	-11.113			5.76	-11.8262		235.76	-6.31354
105.79	-5.13261		5.77	-11.1227			5.77	-9.67567		235.77	2.51916
105.8	-2.12867		5.78	-11.3199			5.78	-8.87449		235.78	11.1219
105.81	0.51381		5.79	-11.4748			5.79	-8.5027		235.79	16.77
105.82	2.44203		5.8	-10.1299			5.8	-7.32173		235.8	17.275
105.83	3.12608		5.81	-6.98385			5.81	-5.07248		235.81	11.8697
105.84	1.75859		5.82	-4.03403			5.82	-1.93068		235.82	2.19785
105.85	-1.42052		5.83	-3.02237			5.83	2.13779		235.83	-8.2597
105.86	-4.64831		5.84	-3.27691			5.84	7.03413		235.84	-16.5392
105.87	-6.32397		5.85	-2.80212			5.85	12.0235		235.85	-21.801
105.88	-6.46115		5.86	-1.07063			5.86	16.2013		235.86	-24.4298
105.89	-6.01767		5.87	0.4467			5.87	18.5454		235.87	-24.264
105.9	-5.40784		5.88	0.33123			5.88	17.8531		235.88	-20.7371
105.91	-4.6597		5.89	-1.04983			5.89	14.6473		235.89	-14.9249
105.92	-3.67985		5.9	-2.39003			5.9	11.4579		235.9	-9.83512
105.93	-2.59101		5.91	-3.01825			5.91	8.86325		235.91	-7.95225
105.94	-2.22493		5.92	-2.73375			5.92	4.88076		235.92	-9.15774
105.95	-3.18413		5.93	-1.74816			5.93	-0.69679		235.93	-11.3295
105.96	-4.31386		5.94	-1.32821			5.94	-4.18634		235.94	-12.6753
105.97	-3.50856		5.95	-2.32016			5.95	-2.96537		235.95	-12.6752
105.98	-0.97097		5.96	-3.55828			5.96	-0.01432		235.96	-11.2598
105.99	0.53901		5.97	-3.56142			5.97	-0.61663		235.97	-8.82395
106	-0.71893		5.98	-2.65963			5.98	-5.38415		235.98	-6.75188
106.01	-3.62295		5.99	-2.45524			5.99	-9.93232		235.99	-6.49922
106.02	-5.89334		6	-3.73656			6	-10.4345		236	-7.63536
106.03	-6.67945		6.01	-5.87644			6.01	-6.6972		236.01	-7.93566
106.04	-6.6182		6.02	-7.40098			6.02	-0.80277		236.02	-5.5022
106.05	-6.25944		6.03	-7.28895			6.03	4.91767		236.03	-0.43744
106.06	-5.82261		6.04	-5.57722			6.04	8.98399		236.04	5.63206
106.07	-5.56071		6.05	-3.02571			6.05	11.1651		236.05	10.6388
106.08	-5.27638		6.06	-0.18953			6.06	12.0418		236.06	12.8197
106.09	-4.15279		6.07	2.87278			6.07	12.3048		236.07	11.6998
106.1	-1.89904		6.08	6.22605			6.08	12.3619		236.08	8.62286
106.11	0.45384		6.09	9.57309			6.09	12.3723		236.09	5.60524
106.12	2.07685		6.1	12.2047			6.1	12.3714		236.1	3.7339
106.13	3.27826		6.11	13.6504			6.11	12.3705		236.11	2.85639
106.14	4.62076		6.12	13.8014			6.12	12.3695		236.12	2.28206
106.15	5.74835		6.13	12.7755			6.13	12.3686		236.13	1.16331
106.16	5.61902		6.14	10.8029			6.14	12.3677		236.14	-1.5276
106.17	4.11837		6.15	7.87416			6.15	12.3668		236.15	-6.42798
106.18	2.74712		6.16	3.70335			6.16	12.3659		236.16	-12.592
106.19	2.40331		6.17	-0.44532			6.17	12.3649		236.17	-17.0996
106.2	2.06005		6.18	-1.51794			6.18	12.5027		236.18	-17.0995
106.21	1.02257		6.19	1.67088			6.19	13.0069		236.19	-12.661
106.22	0.4962		6.2	6.13832			6.2	14.6225		236.2	-6.74929
106.23	1.01536		6.21	8.42313			6.21	18.3645		236.21	-2.65694
106.24	0.58238		6.22	8.13764			6.22	24.3523		236.22	-1.84856
106.25	-2.78667		6.23	6.57066			6.23	30.2998		236.23	-3.81667
106.26	-8.06191		6.24	4.46199			6.24	31.9831		236.24	-6.71045
106.27	-12.0993		6.25	2.16013			6.25	26.5574		236.25	-8.26604
106.28	-12.6189		6.26	0.12038			6.26	15.3857		236.26	-7.75972
106.29	-9.86499		6.27	-1.94955			6.27	3.16256		236.27	-6.74846
106.3	-6.11835		6.28	-4.89584			6.28	-5.08894		236.28	-7.62598
106.31	-3.917		6.29	-8.29407			6.29	-6.70639		236.29	-11.0135
106.32	-4.22694		6.3	-10.1426			6.3	-2.7741		236.3	-15.4844
106.33	-5.70347		6.31	-8.6761			6.31	2.95114		236.31	-19.1183
106.34	-6.12919		6.32	-3.93352			6.32	6.76729		236.32	-21.1348
106.35	-4.44844		6.33	2.65774			6.33	6.76638		236.33	-21.7284
106.36	-1.02672		6.34	9.3019			6.34	2.99513		236.34	-21.1926
106.37	2.6663		6.35	13.9433			6.35	-2.60681		236.35	-19.3704
106.38	5.24976		6.36	15.2571			6.36	-6.23776		236.36	-16.2225
106.39	6.68772		6.37	13.5285			6.37	-4.35593		236.37	-12.5734
106.4	7.79911		6.38	10.2947			6.38	3.1105		236.38	-9.52366
106.41	8.11438		6.39	7.1104			6.39	12.087		236.39	-6.89186
106.42	6.27692		6.4	4.49764			6.4	17.2983		236.4	-3.09993
106.43	3.04333		6.41	1.25601			6.41	15.8555		236.41	2.27418
106.44	1.08755		6.42	-3.2372			6.42	8.62719		236.42	7.04581
106.45	1.65948		6.43	-6.87894			6.43	-1.0646		236.43	8.76049
106.46	3.75112		6.44	-7.7749			6.44	-9.24673		236.44	7.43887
106.47	6.53731		6.45	-7.22537			6.45	-13.0737		236.45	5.03504
106.48	9.72496		6.46	-6.76959			6.46	-11.9546		236.46	2.86052
106.49	11.5359		6.47	-5.40168			6.47	-7.22192		236.47	0.97788
106.5	9.56202		6.48	-2.49174			6.48	-0.89175		236.48	-0.67337
106.51	3.99168		6.49	0.09441			6.49	5.17473		236.49	-1.64567
106.52	-2.60662		6.5	1.1183			6.5	10.0719		236.5	-1.76571
106.53	-8.0642		6.51	2.2993			6.51	14.1245		236.51	-2.04957
106.54	-11.502		6.52	5.23544			6.52	17.9609		236.52	-3.49134
106.55	-12.6331		6.53	8.48984			6.53	21.1064		236.53	-5.2224
106.56	-11.4367		6.54	9.44089			6.54	21.7278		236.54	-5.81559
106.57	-8.10264		6.55	8.09364			6.55	18.4942		236.55	-5.61498
106.58	-3.11713		6.56	6.46794			6.56	12.3291		236.56	-6.17059
106.59	2.80157		6.57	4.88615			6.57	6.09469		236.57	-7.62863
106.6	9.30498		6.58	2.48664			6.58	2.59723		236.58	-8.23954
106.61	16.0977		6.59	0.42511			6.59	2.35232		236.59	-6.62564
106.62	21.013		6.6	1.1364			6.6	3.36253		236.6	-3.43234
106.63	21.2987		6.61	4.7557			6.61	3.30355		236.61	-0.39188
106.64	17.2005		6.62	8.38017			6.62	2.02766		236.62	1.47969
106.65	11.6917		6.63	9.11881			6.63	1.46247		236.63	2.28808
106.66	7.22843		6.64	6.26143			6.64	3.01727		236.64	2.54074
106.67	4.28125		6.65	1.20985			6.65	5.95699		236.65	2.52955
106.68	1.59674		6.66	-3.40919			6.66	8.18815		236.66	2.28843
106.69	-2.27045		6.67	-5.13116			6.67	8.18723		236.67	1.48028
106.7	-6.82941		6.68	-4.06469			6.68	5.96554		236.68	-0.32169
106.71	-9.82056		6.69	-2.93036			6.69	3.08204		236.69	-3.09807
106.72	-9.74983		6.7	-3.59717			6.7	1.76664		236.7	-5.49418
106.73	-7.67552		6.71	-4.85735			6.71	3.14957		236.71	-5.24769
106.74	-5.91621		6.72	-3.62217			6.72	6.21441		236.72	-1.65426
106.75	-5.51509		6.73	1.53656			6.73	8.98999		236.73	2.74468
106.76	-5.43526		6.74	8.48636			6.74	9.98289		236.74	4.11732
106.77	-4.58126		6.75	13.2094			6.75	8.66625		236.75	1.48123
106.78	-3.13351		6.76	13.6713			6.76	5.08057		236.76	-2.21806
106.79	-1.54327		6.77	11.189			6.77	0.06177		236.77	-3.55254
106.8	0.36075		6.78	8.19765			6.78	-4.58198		236.78	-1.97814
106.81	2.34696		6.79	5.59819			6.79	-7.22312		236.79	1.06233
106.82	3.25113		6.8	3.06344			6.8	-7.58543		236.8	4.55281
106.83	2.37143		6.81	1.02381			6.81	-6.95273		236.81	8.33217
106.84	1.25274		6.82	0.53862			6.82	-6.70109		236.82	11.7087
106.85	2.59274		6.83	1.21953			6.83	-6.45802		236.83	13.1394
106.86	6.35637		6.84	1.84257			6.84	-4.22608		236.84	11.7783
106.87	9.09636		6.85	2.03568			6.85	1.36159		236.85	8.64325
106.88	8.44826		6.86	1.70487			6.86	8.90869		236.86	5.61433
106.89	5.39531		6.87	0.105			6.87	14.5367		236.87	3.74299
106.9	1.40788		6.88	-2.69097			6.88	15.1404		236.88	2.93484
106.91	-2.94469		6.89	-4.18644			6.89	11.0993		236.89	2.68242
106.92	-6.56506		6.9	-1.86111			6.9	5.80054		236.9	2.62448
106.93	-7.64895		6.91	3.40139			6.91	2.75011		236.91	2.61329
106.94	-5.5115		6.92	7.48389			6.92	3.11897		236.92	2.54404
106.95	-1.32657		6.93	7.50517			6.93	5.13431		236.93	2.29162
106.96	2.36676		6.94	4.53317			6.94	5.91102		236.94	1.48347
106.97	3.91799		6.95	1.31386			6.95	3.61103		236.95	-0.38787
106.98	3.73318		6.96	-0.62909			6.96	-1.649		236.96	-3.41679
106.99	2.84307		6.97	-1.24724			6.97	-8.54804		236.97	-6.62117
107	1.19344		6.98	-1.43514			6.98	-15.4065		236.98	-8.24613
107.01	-1.27186		6.99	-2.11974			6.99	-20.606		236.99	-7.68174
107.02	-3.6411		7	-3.07582			7	-22.5845		237	-6.48731
107.03	-5.16344		7.01	-3.31851			7.01	-20.6078		237.01	-6.73974
107.04	-6.30834		7.02	-2.29695			7.02	-15.3989		237.02	-8.81156
107.05	-7.22906		7.03	0.04672			7.03	-8.48418		237.03	-11.2472
107.06	-6.64999		7.04	3.52695			7.04	-1.34575		237.04	-12.651
107.07	-3.974		7.05	6.44544			7.05	4.66267		237.05	-12.5928
107.08	-0.48419		7.06	6.44424			7.06	8.48775		237.06	-10.8555
107.09	2.75381		7.07	3.18946			7.07	9.61938		237.07	-7.28953
107.1	5.5267		7.08	-1.57375			7.08	7.81638		237.08	-2.2852
107.11	6.90652		7.09	-5.93493			7.09	3.17881		237.09	3.67622
107.12	5.53042		7.1	-8.69411			7.1	-2.92822		237.1	10.5063
107.13	2.30703		7.11	-9.41448			7.11	-7.4255		237.11	17.4902
107.14	0.23668		7.12	-8.45676			7.12	-7.42642		237.12	22.2505
107.15	1.12114		7.13	-6.95355			7.13	-2.91966		237.13	22.3087
107.16	3.86018		7.14	-5.76106			7.14	3.24359		237.14	17.8125
107.17	5.97874		7.15	-4.73538			7.15	8.14316		237.15	11.6484
107.18	6.33738		7.16	-3.88556			7.16	10.822		237.16	6.74804
107.19	5.71082		7.17	-4.41564			7.17	11.8819		237.17	4.06843
107.2	4.85651		7.18	-6.99148			7.18	12.1222		237.18	3.0771
107.21	2.91889		7.19	-9.42248			7.19	11.8687		237.19	3.01916
107.22	-0.1951		7.2	-8.56294			7.2	10.8183		237.2	3.68882
107.23	-2.12607		7.21	-4.76217			7.21	8.06828		237.21	5.29654
107.24	-0.86933		7.22	-2.05912			7.22	2.84496		237.22	7.51743
107.25	2.69967		7.23	-3.12927			7.23	-4.4503		237.23	8.78124
107.26	6.70504		7.24	-6.27267			7.24	-11.9605		237.24	7.12485
107.27	10.0468		7.25	-8.454			7.25	-17.9227		237.25	2.61731
107.28	11.7737		7.26	-9.05271			7.26	-22.2599		237.26	-1.89025
107.29	11.285		7.27	-9.39491			7.27	-25.5048		237.27	-3.54664
107.3	9.27052		7.28	-10.2441			7.28	-26.8387		237.28	-2.3522
107.31	7.33839		7.29	-10.9278			7.29	-24.4125		237.29	-0.38386
107.32	5.97172		7.3	-10.392			7.3	-18.066		237.3	0.42691
107.33	3.91803		7.31	-7.82529			7.31	-10.4722		237.31	-0.69422
107.34	0.63651		7.32	-3.136			7.32	-5.39717		237.32	-3.41255
107.35	-1.86826		7.33	2.09309			7.33	-4.43206		237.33	-6.16759
107.36	-1.37183		7.34	4.87797			7.34	-5.84424		237.34	-6.46789
107.37	1.0429		7.35	3.58904			7.35	-6.47758		237.35	-2.41552
107.38	1.78747		7.36	-0.22718			7.36	-4.39399		237.36	5.55085
107.39	-0.15577		7.37	-3.79388			7.37	0.07603		237.37	14.4916
107.4	-1.74925		7.38	-6.18785			7.38	5.093		237.38	20.0626
107.41	-0.38353		7.39	-7.86815			7.39	8.86002		237.39	18.9995
107.42	2.81175		7.4	-8.37341			7.4	10.6612		237.4	11.7155
107.43	5.77363		7.41	-6.99357			7.41	10.3964		237.41	2.47438
107.44	8.7443		7.42	-4.39882			7.42	7.7271		237.42	-3.78723
107.45	12.1632		7.43	-1.44451			7.43	1.93675		237.43	-5.09429
107.46	13.8898		7.44	2.45474			7.44	-6.59358		237.44	-3.08922
107.47	11.555		7.45	7.16122			7.45	-15.7477		237.45	-0.62321
107.48	6.23703		7.46	10.2204			7.46	-22.6961		237.46	0.37074
107.49	1.48828		7.47	9.43095			7.47	-25.9418		237.47	-0.70364
107.5	-0.78696		7.48	5.95871			7.48	-25.7371		237.48	-3.54938
107.51	-1.39191		7.49	3.3063			7.49	-23.1272		237.49	-6.87887
107.52	-1.14909		7.5	3.24405			7.5	-19.5748		237.5	-9.04825
107.53	0.32558		7.51	4.16632			7.51	-16.5373		237.51	-9.54705
107.54	3.11113		7.52	4.15311			7.52	-13.869		237.52	-9.44085
107.55	5.33577		7.53	3.54069			7.53	-9.80508		237.53	-9.54682
107.56	5.34373		7.54	3.87736			7.54	-3.61244		237.54	-9.04778
107.57	4.19307		7.55	5.37076			7.55	3.06721		237.55	-6.7975
107.58	3.75926		7.56	7.03363			7.56	8.01353		237.56	-3.15716
107.59	3.74393		7.57	8.58697			7.57	10.4624		237.57	0.73831
107.6	2.65061		7.58	9.787			7.58	10.7834		237.58	4.49264
107.61	0.95719		7.59	8.73154			7.59	9.4048		237.59	8.33006
107.62	0.63098		7.6	3.88996			7.6	6.99993		237.6	11.7179
107.63	1.99774		7.61	-2.92081			7.61	4.93837		237.61	13.0792
107.64	3.59518		7.62	-7.99581			7.62	4.7225		237.62	11.4656
107.65	4.42101		7.63	-9.41476			7.63	6.20021		237.63	7.52228
107.66	4.20864		7.64	-7.74208			7.64	7.50247		237.64	2.55254
107.67	2.34081		7.65	-4.28407			7.65	7.46361		237.65	-2.60039
107.68	-1.21455		7.66	-0.27146			7.66	6.51074		237.66	-7.35192
107.69	-5.17043		7.67	2.65025			7.67	4.6751		237.67	-10.9177
107.7	-7.78817		7.68	3.21863			7.68	0.86191		237.68	-12.8847
107.71	-7.46984		7.69	2.25234			7.69	-5.24275		237.69	-13.7735
107.72	-3.38665		7.7	1.80562			7.7	-11.864		237.7	-14.2409
107.73	3.18515		7.71	2.52321			7.71	-16.5709		237.71	-14.8341
107.74	9.20166		7.72	3.2165			7.72	-18.1816		237.72	-15.8971
107.75	11.9504		7.73	3.3147			7.73	-16.5147		237.73	-17.017
107.76	10.4485		7.74	3.32178			7.74	-11.6152		237.74	-16.85
107.77	6.02005		7.75	3.16022			7.75	-4.42868		237.75	-14.2677
107.78	1.28216		7.76	2.10098			7.76	2.79539		237.76	-9.61347
107.79	-2.20515		7.77	0.27053			7.77	8.00556		237.77	-4.54871
107.8	-4.38124		7.78	-1.00267			7.78	10.7537		237.78	-0.76935
107.81	-4.97029		7.79	-0.47925			7.79	11.8249		237.79	1.10223
107.82	-3.33998		7.8	1.57751			7.8	12.0652		237.8	1.16041
107.83	-0.3994		7.81	3.29241			7.81	11.8811		237.81	-0.51645
107.84	1.79286		7.82	3.20295			7.82	11.0833		237.82	-3.73985
107.85	2.28431		7.83	1.35056			7.83	9.14152		237.83	-7.67183
107.86	1.17887		7.84	-1.27809			7.84	5.85902		237.84	-10.8463
107.87	-1.58532		7.85	-3.0396			7.85	1.91471		237.85	-12.2502
107.88	-5.38199		7.86	-2.67231			7.86	-1.3302		237.86	-11.4418
107.89	-7.75131		7.87	-0.91555			7.87	-2.98763		237.87	-7.91372
107.9	-6.03885		7.88	-0.11128			7.88	-3.0579		237.88	-1.64057
107.91	-0.16486		7.89	-1.59525			7.89	-1.65486		237.89	5.43808
107.92	7.15887		7.9	-4.15787			7.9	0.71058		237.9	10.0923
107.93	12.9519		7.91	-5.54929			7.91	2.52906		237.91	10.6494
107.94	16.6229		7.92	-4.84211			7.92	1.97242		237.92	8.33397
107.95	19.1306		7.93	-2.96507			7.93	-1.10556		237.93	5.48822
107.96	20.3699		7.94	-0.77956			7.94	-4.6885		237.94	3.42241
107.97	19.2266		7.95	1.92628			7.95	-6.19946		237.95	1.81729
107.98	16.2768		7.96	4.38912			7.96	-4.44909		237.96	-0.23722
107.99	14.0144		7.97	4.05324			7.97	-0.28967		237.97	-3.14103
108	13.4419		7.98	0.169			7.98	3.90773		237.98	-5.73162
108.01	12.4429		7.99	-4.92196			7.99	5.87266		237.99	-6.04085
108.02	8.84158		8	-8.97961			8	4.89733		238	-3.51061
108.03	3.41873		8.01	-11.4988			8.01	2.30571		238.01	-0.26927
108.04	-1.3263		8.02	-12.1477			8.02	0.06593		238.02	0.9973
108.05	-4.2176		8.03	-11.0486			8.03	-1.43666		238.03	0.12379
108.06	-5.87336		8.04	-10.0595			8.04	-3.9999		238.04	-0.83041
108.07	-7.51976		8.05	-11.2075			8.05	-9.07677		238.05	-0.47166
108.08	-9.93928		8.06	-13.9973			8.06	-14.9955		238.06	0.7441
108.09	-12.7218		8.07	-15.1448			8.07	-18.2009		238.07	1.81871
108.1	-14.0973		8.08	-11.7187			8.08	-16.9381		238.08	2.37455
108.11	-11.6641		8.09	-4.68209			8.09	-13.1816		238.09	2.56916
108.12	-4.66265		8.1	1.82448			8.1	-10.1422		238.1	2.68539
108.13	3.93555		8.11	5.00675			8.11	-8.90527		238.11	2.94935
108.14	8.88361		8.12	5.62787			8.12	-7.98906		238.12	3.75774
108.15	7.86243		8.13	5.68366			8.13	-5.98614		238.13	5.62931
108.16	3.80392		8.14	5.81608			8.14	-3.38757		238.14	8.65846
108.17	0.69085		8.15	5.76316			8.15	-2.14986		238.15	11.7937
108.18	-0.48591		8.16	5.74611			8.16	-3.37811		238.16	13.1664
108.19	0.06872		8.17	6.29298			8.17	-5.90915		238.17	11.794
108.2	2.70006		8.18	6.85986			8.18	-7.6146		238.18	8.58957
108.21	6.18199		8.19	6.5207			8.19	-7.5299		238.19	5.30811
108.22	7.35558		8.2	5.61208			8.2	-6.42213		238.2	2.62851
108.23	5.12986		8.21	5.08899			8.21	-5.67046		238.21	-0.05109
108.24	1.80229		8.22	5.02667			8.22	-6.13887		238.22	-3.33256
108.25	-0.40719		8.23	4.60316			8.23	-8.35201		238.23	-6.52563
108.26	-1.41839		8.24	3.67424			8.24	-12.3871		238.24	-7.90935
108.27	-1.91797		8.25	3.64665			8.25	-16.6318		238.25	-6.5367
108.28	-2.56213		8.26	5.46644			8.26	-17.9077		238.26	-3.40145
108.29	-3.65372		8.27	7.91537			8.27	-14.2065		238.27	-0.37229
108.3	-4.89264		8.28	8.93711			8.28	-7.22643		238.28	1.49928
108.31	-5.76035		8.29	7.44017			8.29	-1.07449		238.29	2.30766
108.32	-5.71699		8.3	3.41835			8.3	1.36307		238.3	2.56033
108.33	-4.50651		8.31	-2.06208			8.31	0.35103		238.31	2.54914
108.34	-2.73756		8.32	-6.54981			8.32	-1.84438		238.32	2.23865
108.35	-1.69899		8.33	-8.01193			8.33	-3.43244		238.33	1.10859
108.36	-1.52941		8.34	-6.75458			8.34	-4.24162		238.34	-1.82355
108.37	-0.64489		8.35	-4.46587			8.35	-4.76809		238.35	-7.53219
108.38	1.95274		8.36	-1.83739			8.36	-5.61487		238.36	-15.5677
108.39	4.26786		8.37	1.98276			8.37	-7.48724		238.37	-23.1043
108.4	3.14072		8.38	6.6164			8.38	-10.4796		238.38	-26.2393
108.41	-1.32162		8.39	9.34343			8.39	-13.3426		238.39	-23.104
108.42	-5.7836		8.4	7.81398			8.4	-13.9659		238.4	-15.6366
108.43	-7.86008		8.41	2.61619			8.41	-10.9378		238.41	-7.85338
108.44	-7.78205		8.42	-3.16839			8.42	-5.30977		238.42	-2.88342
108.45	-6.70917		8.43	-6.53399			8.43	-0.12904		238.43	-1.56994
108.46	-5.50651		8.44	-6.65352			8.44	2.17721		238.44	-2.67173
108.47	-4.69612		8.45	-4.66518			8.45	2.26531		238.45	-3.61338
108.48	-4.12697		8.46	-1.67863			8.46	2.77461		238.46	-1.8874
108.49	-3.0045		8.47	1.68813			8.47	4.80615		238.47	2.63169
108.5	-1.2221		8.48	3.66107			8.48	6.24436		238.48	7.13949
108.51	0.47746		8.49	2.8179			8.49	4.42279		238.49	8.7961
108.52	1.28699		8.5	1.30853			8.5	0.16058		238.5	7.53254
108.53	0.87229		8.51	2.23092			8.51	-2.97547		238.51	5.31189
108.54	-0.77908		8.52	4.81247			8.52	-3.11666		238.52	3.6931
108.55	-2.94083		8.53	6.48346			8.53	-1.79586		238.53	2.943
108.56	-3.85028		8.54	7.64071			8.54	-0.89774		238.54	2.70188
108.57	-2.13352		8.55	10.2403			8.55	-0.16593		238.55	2.64394
108.58	0.99453		8.56	13.4542			8.56	1.14764		238.56	2.63275
108.59	2.38235		8.57	14.3515			8.57	1.90143		238.57	2.63287
108.6	0.58745		8.58	11.8688			8.58	0.09841		238.58	2.63299
108.61	-2.58531		8.59	7.55886			8.59	-4.18391		238.59	2.63311
108.62	-4.74425		8.6	3.31019			8.6	-7.88423		238.6	2.56386
108.63	-5.31017		8.61	-0.16769			8.61	-7.70197		238.61	2.31144
108.64	-4.58654		8.62	-2.41075			8.62	-3.3897		238.62	1.50329
108.65	-2.51229		8.63	-2.53531			8.63	1.97659		238.63	-0.36805
108.66	0.6215		8.64	-0.45568			8.64	4.93534		238.64	-3.39697
108.67	3.51157		8.65	2.19211			8.65	4.33256		238.65	-6.60134
108.68	4.8125		8.66	3.48917			8.66	1.44906		238.66	-8.2263
108.69	3.90814		8.67	3.25021			8.67	-1.48524		238.67	-7.66191
108.7	1.54116		8.68	2.74385			8.68	-3.07331		238.68	-6.39812
108.71	-0.28925		8.69	2.9042			8.69	-3.06292		238.69	-6.39801
108.72	-0.47291		8.7	3.77085			8.7	-1.40733		238.7	-7.73093
108.73	-0.46562		8.71	5.37151			8.71	1.83574		238.71	-8.54762
108.74	-2.11577		8.72	7.43641			8.72	5.77822		238.72	-7.73068
108.75	-4.19868		8.73	7.95248			8.73	9.05888		238.73	-6.40883
108.76	-3.77938		8.74	5.15203			8.74	10.9875		238.74	-6.39742
108.77	-0.16845		8.75	0.39914			8.75	11.7368		238.75	-7.66097
108.78	4.63563		8.76	-3.44261			8.76	11.7358		238.76	-8.22512
108.79	8.60349		8.77	-5.45188			8.77	11.0541		238.77	-6.59992
108.8	10.7253		8.78	-6.09946			8.78	9.44556		238.78	-3.40662
108.81	10.5173		8.79	-5.23785			8.79	7.22386		238.79	-0.36616
108.82	8.59882		8.8	-2.84132			8.8	5.8899		238.8	1.50541
108.83	6.59448		8.81	-0.58147			8.81	7.29295		238.81	2.3138
108.84	5.37649		8.82	-0.15084			8.82	10.9914		238.82	2.56646
108.85	4.94683		8.83	-0.42852			8.83	13.5574		238.83	2.55527
108.86	5.58101		8.84	1.05344			8.84	11.9314		238.84	2.31415
108.87	7.75487		8.85	4.54738			8.85	6.72338		238.85	1.43664
108.88	10.8114		8.86	7.42411			8.86	1.25769		238.86	-0.68724
108.89	12.521		8.87	8.14723			8.87	-2.01864		238.87	-4.5938
108.9	10.7173		8.88	8.2129			8.88	-2.83913		238.88	-9.8528
108.91	5.90794		8.89	9.15988			8.89	-1.67733		238.89	-15.1319
108.92	0.98096		8.9	10.4505			8.9	0.69942		238.9	-19.0184
108.93	-1.77535		8.91	11.7867			8.91	2.75914		238.91	-21.093
108.94	-2.45755		8.92	14.0535			8.92	3.01077		238.92	-21.6978
108.95	-1.84509		8.93	17.1773			8.93	1.80424		238.93	-21.1621
108.96	-0.07025		8.94	19.3819			8.94	1.25035		238.94	-19.3398
108.97	2.03207		8.95	19.12			8.95	2.87451		238.95	-16.3307
108.98	2.74288		8.96	16.4907			8.96	6.06678		238.96	-13.1867
108.99	1.68093		8.97	12.5566			8.97	9.1062		238.97	-11.7534
109	0.07885		8.98	8.52146			8.98	10.9074		238.98	-12.8645
109.01	-1.38756		8.99	5.8679			8.99	11.4622		238.99	-15.1307
109.02	-3.26454		9	5.31088			9	10.9055		239	-16.0269
109.03	-5.58306		9.01	5.34798			9.01	9.09123		239.01	-14.0003
109.04	-7.3416		9.02	3.63988			9.02	6.07257		239.02	-9.54054
109.05	-7.6585		9.03	0.00867			9.03	2.93652		239.03	-4.52254
109.06	-6.10543		9.04	-3.57451			9.04	1.56307		239.04	-0.68511
109.07	-2.5433		9.05	-5.33138			9.05	2.93469		239.05	1.439
109.08	2.34973		9.06	-4.87406			9.06	5.99954		239.06	2.30545
109.09	7.03934		9.07	-3.07226			9.07	8.77511		239.07	2.56941
109.1	9.94497		9.08	-1.48624			9.08	9.83738		239.08	2.62759
109.11	9.81799		9.09	-1.3658			9.09	8.70391		239.09	2.63901
109.12	7.15932		9.1	-2.6601			9.1	5.67396		239.1	2.63913
109.13	4.05947		9.11	-4.50218			9.11	1.78771		239.11	2.63924
109.14	1.98149		9.12	-5.86539			9.12	-1.4459		239.12	2.63936
109.15	0.80849		9.13	-5.80936			9.13	-3.10333		239.13	2.63948
109.16	0.59599		9.14	-4.36254			9.14	-3.17361		239.14	2.6396
109.17	2.28108		9.15	-2.86311			9.15	-1.77056		239.15	2.63972
109.18	5.60484		9.16	-2.53894			9.16	0.66424		239.16	2.63983
109.19	7.77192		9.17	-2.66484			9.17	2.73527		239.17	2.63995
109.2	5.87516		9.18	-1.62886			9.18	2.98689		239.18	2.70943
109.21	0.72486		9.19	0.80187			9.19	1.78036		239.19	2.9621
109.22	-3.75861		9.2	2.89614			9.2	1.22647		239.2	3.77048
109.23	-4.52207		9.21	2.83675			9.21	2.78127		239.21	5.64205
109.24	-1.35123		9.22	0.77176			9.22	5.721		239.22	8.6712
109.25	3.82653		9.23	-1.18461			9.23	7.95216		239.23	11.8065
109.26	8.06655		9.24	-1.14455			9.24	7.95124		239.24	13.1097
109.27	9.21196		9.25	0.92177			9.25	5.72954		239.25	11.4848
109.28	8.07277		9.26	3.24287			9.26	2.84605		239.26	7.54151
109.29	7.97069		9.27	3.80436			9.27	1.53064		239.27	2.64114
109.3	10.2953		9.28	2.61527			9.28	2.91357		239.28	-2.25925
109.31	12.4261		9.29	1.9125			9.29	6.04778		239.29	-6.20252
109.32	11.6503		9.3	3.3752			9.3	9.14526		239.3	-7.82749
109.33	9.45078		9.31	6.25719			9.31	11.2683		239.31	-6.51288
109.34	9.56162		9.32	8.6781			9.32	12.884		239.32	-3.38894
109.35	12.3311		9.33	9.42716			9.33	14.9377		239.33	-0.29043
109.36	14.2346		9.34	8.13256			9.34	17.7713		239.34	1.83369
109.37	12.9202		9.35	5.6584			9.35	20.0392		239.35	3.5197
109.38	9.63879		9.36	3.91853			9.36	19.2868		239.36	5.89637
109.39	6.3847		9.37	3.94781			9.37	14.0761		239.37	9.79185
109.4	3.58406		9.38	4.88836			9.38	5.93343		239.38	14.8099
109.41	1.48793		9.39	5.38301			9.39	-1.56748		239.39	19.2115
109.42	0.64424		9.4	5.0128			9.4	-5.45498		239.4	20.9743
109.43	1.19298		9.41	4.53126			9.41	-5.30983		239.41	19.1424
109.44	2.96934		9.42	5.0426			9.42	-3.03318		239.42	14.4884
109.45	5.46027		9.43	6.65218			9.43	-1.04525		239.43	8.67369
109.46	7.25052		9.44	8.99953			9.44	-0.10275		239.44	2.96505
109.47	6.58686		9.45	11.6122			9.45	1.3867		239.45	-2.18788
109.48	3.55173		9.46	13.347			9.46	5.24354		239.46	-6.18921
109.49	0.19342		9.47	13.3561			9.47	10.8624		239.47	-7.82548
109.5	-1.29175		9.48	12.0784			9.48	15.2122		239.48	-6.51088
109.51	-0.0319		9.49	9.31502			9.49	15.4376		239.49	-3.31758
109.52	2.46679		9.5	4.04608			9.5	11.6679		239.5	-0.03587
109.53	2.95699		9.51	-2.62099			9.51	7.15931		239.51	2.64396
109.54	0.18441		9.52	-7.14024			9.52	4.75168		239.52	5.3238
109.55	-3.90791		9.53	-7.51062			9.53	4.08492		239.53	8.6055
109.56	-6.97963		9.54	-4.84546			9.54	3.02319		239.54	11.7294
109.57	-8.29744		9.55	-1.21024			9.55	0.62843		239.55	12.8609
109.58	-8.05453		9.56	2.27108			9.56	-2.11881		239.56	10.6802
109.59	-6.92782		9.57	4.84563			9.57	-4.34326		239.57	5.67372
109.6	-5.98181		9.58	5.56873			9.58	-6.15757		239.58	-0.38425
109.61	-5.95334		9.59	4.91997			9.59	-7.51973		239.59	-5.46008
109.62	-6.45178		9.6	5.26004			9.6	-7.41179		239.6	-7.8933
109.63	-6.32657		9.61	7.57275			9.61	-4.91121		239.61	-7.58146
109.64	-4.65528		9.62	9.52474			9.62	-0.51055		239.62	-6.44509
109.65	-1.80445		9.63	8.56046			9.63	3.67554		239.63	-6.70882
109.66	0.26		9.64	5.11607			9.64	5.39924		239.64	-8.78064
109.67	-0.39103		9.65	0.95284			9.65	3.75437		239.65	-11.2162
109.68	-3.24248		9.66	-3.0628			9.66	-0.13425		239.66	-12.6201
109.69	-5.44939		9.67	-5.79419			9.67	-3.46464		239.67	-12.5619
109.7	-4.65108		9.68	-5.41416			9.68	-3.29864		239.68	-10.894
109.71	-0.13357		9.69	-1.68644			9.69	1.43402		239.69	-7.64988
109.72	7.0659		9.7	3.18182			9.7	8.71726		239.7	-3.70636
109.73	13.5717		9.71	6.67936			9.71	14.2872		239.71	-0.42466
109.74	15.4831		9.72	7.8759			9.72	14.8796		239.72	1.50497
109.75	12.0904		9.73	7.212			9.73	10.8385		239.73	2.32465
109.76	6.42389		9.74	5.317			9.74	5.53975		239.74	2.57732
109.77	1.40634		9.75	2.93848			9.75	2.55869		239.75	2.6355
109.78	-2.38486		9.76	1.18906			9.76	3.18009		239.76	2.71627
109.79	-4.50135		9.77	0.47023			9.77	6.07306		239.77	2.96894
109.8	-3.45234		9.78	-0.23731			9.78	8.97376		239.78	3.77732
109.81	1.14119		9.79	-1.88082			9.79	10.5805		239.79	5.64889
109.82	6.99501		9.8	-3.86581			9.8	10.5795		239.8	8.67805
109.83	10.9201		9.81	-5.21794			9.81	8.95971		239.81	11.8133
109.84	11.4292		9.82	-5.49831			9.82	5.98781		239.82	13.186
109.85	9.53767		9.83	-4.00092			9.83	2.86306		239.83	11.8135
109.86	7.19144		9.84	0.11083			9.84	1.48961		239.84	8.67853
109.87	5.34949		9.85	5.68267			9.85	2.86123		239.85	5.64961
109.88	3.63275		9.86	9.186			9.86	5.99544		239.86	3.7089
109.89	1.81427		9.87	8.09753			9.87	8.95419		239.87	2.64821
109.9	0.58926		9.88	4.15839			9.88	10.5028		239.88	1.58752
109.91	0.08105		9.89	1.22551			9.89	10.18		239.89	-0.34187
109.92	-0.81431		9.9	0.39598			9.9	7.49937		239.9	-3.3821
109.93	-2.2053		9.91	-0.48711			9.91	1.9171		239.91	-6.51711
109.94	-2.65178		9.92	-2.82551			9.92	-5.85559		239.92	-7.88953
109.95	-2.11088		9.93	-5.17927			9.93	-12.5849		239.93	-6.51688
109.96	-2.25304		9.94	-5.57631			9.94	-13.8495		239.94	-3.38163
109.97	-3.07116		9.95	-3.71065			9.95	-7.68629		239.95	-0.35247
109.98	-2.56179		9.96	-0.3424			9.96	2.98463		239.96	1.44973
109.99	-0.38995		9.97	4.07414			9.97	12.3919		239.97	2.00558
110	1.56659		9.98	8.91936			9.98	16.6578		239.98	1.44998
110.01	2.11789		9.99	12.5443			9.99	16.1321		239.99	-0.3633
110.02	1.34015		10	12.8224			10	13.2296		240	-3.38093
110.03	-0.43146		10.01	9.14636			10.01	9.46002		240.01	-6.51593
110.04	-2.32224		10.02	3.61781			10.02	5.31624		240.02	-7.88835
110.05	-3.08851		10.03	-0.74264			10.03	2.95364		240.03	-6.44634
110.06	-2.93955		10.04	-3.12532			10.04	6.29149		240.04	-3.05854
110.07	-3.39619		10.05	-4.67775			10.05	16.8826		240.05	0.77888
110.08	-5.1786		10.06	-5.9193			10.06	29.9465		240.06	4.52191
110.09	-7.23079		10.07	-6.15547			10.07	37.5218		240.07	8.35933
110.1	-8.0945		10.08	-5.17955			10.08	36.5726		240.08	11.7471
110.11	-7.89416		10.09	-3.75616			10.09	30.5163		240.09	13.2472
110.12	-8.39947		10.1	-1.88599			10.1	23.2539		240.1	12.1386
110.13	-10.2805		10.11	1.75309			10.11	15.7684		240.11	9.81189
110.14	-11.7603		10.12	7.64617			10.12	8.7607		240.12	8.65442
110.15	-10.9245		10.13	13.6503			10.13	4.36209		240.13	9.81211
110.16	-8.07715		10.14	16.3365			10.14	3.92932		240.14	12.1391
110.17	-5.08155		10.15	13.9918			10.15	6.27941		240.15	13.2592
110.18	-3.42106		10.16	8.10633			10.16	8.99692		240.16	11.8287
110.19	-3.02467		10.17	1.74846			10.17	10.5569		240.17	8.68242
110.2	-2.74534		10.18	-2.91615			10.18	10.5446		240.18	5.6535
110.21	-1.93486		10.19	-5.06136			10.19	8.99417		240.19	3.78216
110.22	-1.33693		10.2	-4.13305			10.2	6.34418		240.2	2.97401
110.23	-1.59105		10.21	-0.49302			10.21	4.28025		240.21	2.72159
110.24	-1.89528		10.22	4.2426			10.22	5.58651		240.22	2.73301
110.25	-1.23354		10.23	8.24232			10.23	11.8586		240.23	2.97437
110.26	0.3556		10.24	10.1163			10.24	21.157		240.24	3.78275
110.27	2.0817		10.25	9.12873			10.25	28.6928		240.25	5.65432
110.28	2.8497		10.26	6.09386			10.26	30.5633		240.26	8.68348
110.29	1.68811		10.27	3.0898			10.27	26.863		240.27	11.8187
110.3	-1.19519		10.28	0.87187			10.28	20.9505		240.28	13.1914
110.31	-4.24787		10.29	-1.75136			10.29	16.0377		240.29	11.819
110.32	-5.95271		10.3	-4.76339			10.3	13.1159		240.3	8.61459
110.33	-6.07987		10.31	-5.99995			10.31	11.2459		240.31	5.33313
110.34	-5.54005		10.32	-4.3324			10.32	9.0629		240.32	2.65352
110.35	-4.73607		10.33	-1.55474			10.33	5.96358		240.33	-0.02608
110.36	-3.3936		10.34	0.3625			10.34	2.81623		240.34	-3.37691
110.37	-2.11574		10.35	1.52556			10.35	1.44278		240.35	-6.82252
110.38	-1.89791		10.36	2.26665			10.36	2.81439		240.36	-9.08388
110.39	-2.39977		10.37	2.27498			10.37	5.94861		240.37	-9.83522
110.4	-2.91024		10.38	2.1696			10.38	8.97673		240.38	-10.5373
110.41	-4.07742		10.39	3.02651			10.39	10.8473		240.39	-12.5147
110.42	-6.42126		10.4	4.14743			10.4	11.6546		240.4	-15.0447
110.43	-8.18671		10.41	3.96027			10.41	11.9062		240.41	-15.9989
110.44	-7.17228		10.42	2.33758			10.42	11.9634		240.42	-13.9837
110.45	-3.28849		10.43	0.27093			10.43	11.9738		240.43	-9.52391
110.46	1.35067		10.44	-1.41058			10.44	11.9035		240.44	-4.5059
110.47	4.33879		10.45	-2.377			10.45	11.65		240.45	-0.73784
110.48	5.12023		10.46	-2.68347			10.46	10.8408		240.46	1.13373
110.49	4.79881		10.47	-2.22525			10.47	8.96846		240.47	1.19191
110.5	3.63377		10.48	-0.56181			10.48	5.9385		240.48	-0.41558
110.51	0.62174		10.49	2.12507			10.49	2.80246		240.49	-3.38644
110.52	-3.59509		10.5	4.29758			10.5	1.429		240.5	-6.51015
110.53	-6.18356		10.51	4.49852			10.51	2.80062		240.51	-7.88257
110.54	-5.78045		10.52	3.06045			10.52	5.93483		240.52	-6.64864
110.55	-4.24301		10.53	0.88947			10.53	8.96295		240.53	-4.01848
110.56	-4.02017		10.54	-2.34242			10.54	10.8335		240.54	-2.60585
110.57	-5.27179		10.55	-6.909			10.55	11.5715		240.55	-4.40784
110.58	-6.80854		10.56	-11.1361			10.56	11.5706		240.56	-9.40498
110.59	-7.68015		10.57	-12.881			10.57	10.8194		240.57	-14.6837
110.6	-7.09068		10.58	-11.7313			10.58	8.95836		240.58	-15.7517
110.61	-4.96037		10.59	-8.77305			10.59	5.9284		240.59	-10.7744
110.62	-2.96477		10.6	-4.93968			10.6	2.72299		240.6	-3.24033
110.63	-2.8814		10.61	-0.62218			10.61	1.09699		240.61	1.16135
110.64	-3.50225		10.62	3.32207			10.62	1.66035		240.62	0.39672
110.65	-2.00173		10.63	5.39026			10.63	2.92311		240.63	-2.56367
110.66	1.67353		10.64	4.6729			10.64	2.92218		240.64	-3.9675
110.67	3.83805		10.65	2.09732			10.65	1.58822		240.65	-3.39585
110.68	1.94776		10.66	-0.35195			10.66	0.7705		240.66	-3.02381
110.69	-2.12875		10.67	-1.66923			10.67	1.5864		240.67	-4.43383
110.7	-4.98001		10.68	-2.28123			10.68	2.90721		240.68	-6.81863
110.71	-5.30155		10.69	-2.37796			10.69	2.84822		240.69	-7.9498
110.72	-3.23566		10.7	-1.83628			10.7	1.33109		240.7	-6.5191
110.73	0.97793		10.71	-1.30564			10.71	-0.04236		240.71	-3.37254
110.74	6.53633		10.72	-1.7603			10.72	-0.28965		240.72	-0.41275
110.75	11.1321		10.73	-2.79173			10.73	-0.12643		240.73	1.345
110.76	11.8561		10.74	-2.91617			10.74	-0.22213		240.74	1.85021
110.77	7.74531		10.75	-1.48072			10.75	0.20651		240.75	1.84796
110.78	0.94499		10.76	0.88268			10.76	2.13385		240.76	2.55063
110.79	-5.32546		10.77	3.57032			10.77	4.64298		240.77	5.23245
110.8	-9.35827		10.78	6.32864			10.78	5.53579		240.78	9.32203
110.81	-10.3882		10.79	8.41049			10.79	3.32778		240.79	11.5683
110.82	-7.47522		10.8	8.93887			10.8	-1.67972		240.8	8.86008
110.83	-0.98548		10.81	8.46517			10.81	-7.77048		240.81	2.23131
110.84	5.73385		10.82	8.07065			10.82	-12.8269		240.82	-4.136
110.85	9.25536		10.83	7.32348			10.83	-15.3886		240.83	-7.56944
110.86	9.60332		10.84	5.34996			10.84	-15.5453		240.84	-8.82722
110.87	8.61061		10.85	3.22112			10.85	-15.7534		240.85	-9.31087
110.88	6.54973		10.86	2.8028			10.86	-19.0109		240.86	-8.66409
110.89	3.64632		10.87	4.15263			10.87	-25.5547		240.87	-5.69752
110.9	1.81187		10.88	5.53741			10.88	-32.1591		240.88	-0.43827
110.91	2.28123		10.89	5.44602			10.89	-35.5392		240.89	5.67798
110.92	3.24274		10.9	3.80495			10.9	-36.1111		240.9	10.696
110.93	2.37751		10.91	1.0134			10.91	-36.7953		240.91	12.8769
110.94	0.10221		10.92	-2.88445			10.92	-39.5007		240.92	11.6877
110.95	-1.60178		10.93	-7.15865			10.93	-43.8363		240.93	8.35817
110.96	-2.41443		10.94	-9.94526			10.94	-49.2491		240.94	4.5323
110.97	-3.13626		10.95	-10.0513			10.95	-56.479		240.95	0.72013
110.98	-3.53992		10.96	-8.26535			10.96	-66.3278		240.96	-3.3696
110.99	-2.92527		10.97	-6.70639			10.97	-77.8407		240.97	-7.56541
111	-1.18257		10.98	-6.66891			10.98	-89.2004		240.98	-10.8673
111.01	0.96129		10.99	-7.03042			10.99	-99.4029		240.99	-12.535
111.02	2.52171		11	-5.31883			11	-108.493		241	-12.5349
111.03	2.9695		11.01	-0.44109			11.01	-116.873		241.01	-10.8783
111.04	2.69752		11.02	6.10038			11.02	-124.715		241.02	-7.63419
111.05	2.9069		11.03	11.7286			11.03	-132.075		241.03	-3.69067
111.06	4.73667		11.04	14.6865			11.04	-139.489		241.04	-0.40897
111.07	7.54273		11.05	13.976			11.05	-148.522		241.05	1.52066
111.08	8.67108		11.06	9.54722			11.06	-160.438		241.06	2.4097
111.09	6.50696		11.07	3.53881			11.07	-174.27		241.07	2.91492
111.1	3.23208		11.08	-0.95075			11.08	-186.7		241.08	3.78136
111.11	2.89199		11.09	-2.75197			11.09	-194.506		241.09	5.66423
111.12	6.55581		11.1	-2.38902			11.1	-197.519		241.1	8.69339
111.13	11.5344		11.11	-0.15843			11.11	-199.394		241.11	11.8286
111.14	14.8048		11.12	3.36099			11.12	-204.981		241.12	13.2013
111.15	15.1471		11.13	6.84281			11.13	-216.827		241.13	11.8289
111.16	12.9261		11.14	9.72699			11.14	-233.836		241.14	8.69387
111.17	9.41356		11.15	12.4998			11.15	-253.155		241.15	5.66495
111.18	6.17051		11.16	14.8403			11.16	-272.953		241.16	3.7936
111.19	4.14307		11.17	15.8019			11.17	-292.513		241.17	2.98546
111.2	3.46244		11.18	15.2462			11.18	-310.389		241.18	2.73303
111.21	3.94556		11.19	14.0935			11.19	-324.358		241.19	2.67509
111.22	4.80612		11.2	13.155			11.2	-333.852		241.2	2.6639
111.23	4.81222		11.21	11.7874			11.21	-341.067		241.21	2.66402
111.24	3.67175		11.22	8.83835			11.22	-349.623		241.22	2.66414
111.25	2.76473		11.23	4.31603			11.23	-362.171		241.23	2.66426
111.26	3.26232		11.24	-0.48489			11.24	-378.752		241.24	2.73373
111.27	3.94582		11.25	-3.52233			11.25	-396.844		241.25	2.91703
111.28	2.7502		11.26	-3.32954			11.26	-412.675		241.26	3.47288
111.29	-0.01872		11.27	-0.00895			11.27	-423.293		241.27	4.53618
111.3	-2.06462		11.28	4.94859			11.28	-428.556		241.28	5.69389
111.31	-1.8304		11.29	9.32014			11.29	-431.817		241.29	5.8001
111.32	-0.00253		11.3	11.1609			11.3	-437.997		241.3	3.96826
111.33	0.80582		11.31	9.78985			11.31	-449.93		241.31	0.97076
111.34	-1.62729		11.32	5.92501			11.32	-466.423		241.32	-1.59998
111.35	-6.12537		11.33	0.60246			11.33	-483.853		241.33	-3.36522
111.36	-9.26483		11.34	-5.08474			11.34	-499.119		241.34	-5.23657
111.37	-9.67566		11.35	-8.92063			11.35	-510.761		241.35	-7.30839
111.38	-8.59281		11.36	-8.76737			11.36	-519.375		241.36	-8.19445
111.39	-6.76386		11.37	-5.29844			11.37	-527.669		241.37	-6.87984
111.4	-3.67192		11.38	-2.01532			11.38	-538.963		241.38	-4.50611
111.41	0.6151		11.39	-1.76024			11.39	-554.278		241.39	-3.3371
111.42	4.2357		11.4	-3.26353			11.4	-571.267		241.4	-4.49458
111.43	5.13353		11.41	-2.91525			11.41	-585.831		241.41	-6.82132
111.44	3.33177		11.42	0.49626			11.42	-595.185		241.42	-7.94119
111.45	0.89668		11.43	4.40455			11.43	-600.069		241.43	-6.51048
111.46	-0.27563		11.44	6.62768			11.44	-604.154		241.44	-3.36393
111.47	-0.30737		11.45	8.20287			11.45	-610.694		241.45	-0.33477
111.48	-0.21261		11.46	10.4994			11.46	-619.753		241.46	1.5368
111.49	0.57251		11.47	12.3389			11.47	-629.253		241.47	2.34518
111.5	3.50103		11.48	11.5709			11.48	-638.034		241.48	2.59785
111.51	7.43548		11.49	8.40264			11.49	-647.009		241.49	2.65603
111.52	8.74575		11.5	4.85329			11.5	-657.364		241.5	2.66744
111.53	5.29922		11.51	2.58127			11.51	-668.547		241.51	2.66756
111.54	-0.95866		11.52	2.72479			11.52	-678.913		241.52	2.66768
111.55	-6.07811		11.53	6.09019			11.53	-687.958		241.53	2.6678
111.56	-7.38417		11.54	11.8147			11.54	-696.991		241.54	2.66792
111.57	-4.94707		11.55	16.8556			11.55	-707.288		241.55	2.73739
111.58	-0.95592		11.56	18.302			11.56	-718.149		241.56	2.99006
111.59	2.01127		11.57	16.3093			11.57	-727.385		241.57	3.79844
111.6	3.24634		11.58	13.1949			11.58	-733.428		241.58	5.60065
111.61	4.07483		11.59	9.91143			11.59	-736.43		241.59	8.44662
111.62	4.83368		11.6	5.35614			11.6	-737.562		241.6	11.0262
111.63	3.73211		11.61	-0.54619			11.61	-737.954		241.61	11.3356
111.64	0.27453		11.62	-5.43468			11.62	-738.346		241.62	8.80562
111.65	-2.51636		11.63	-6.88879			11.63	-739.488		241.63	5.56452
111.66	-1.71143		11.64	-4.59251			11.64	-742.491		241.64	4.29819
111.67	1.32915		11.65	-0.252			11.65	-748.522		241.65	5.17193
111.68	2.84392		11.66	2.98077			11.66	-757.758		241.66	6.12637
111.69	2.39067		11.67	2.23586			11.67	-768.62		241.67	5.76785
111.7	3.21174		11.68	-2.11765			11.68	-778.847		241.68	4.48296
111.71	6.65486		11.69	-6.2149			11.69	-787.628		241.69	3.15604
111.72	9.91694		11.7	-7.14058			11.7	-795.853		241.7	1.79218
111.73	10.1259		11.71	-5.82364			11.71	-804.278		241.71	-0.27364
111.74	7.17505		11.72	-4.54588			11.72	-812.041		241.72	-3.27997
111.75	2.56973		11.73	-3.53253			11.73	-817.889		241.73	-6.17373
111.76	-1.95154		11.74	-1.44513			11.74	-821.751		241.74	-6.73788
111.77	-4.45569		11.75	2.00737			11.75	-824.324		241.75	-3.49378
111.78	-3.01237		11.76	5.16758			11.76	-825.814		241.76	2.67051
111.79	2.74233		11.77	6.14188			11.77	-826.839		241.77	8.83481
111.8	9.85338		11.78	4.81369			11.78	-829.349		241.78	12.1483
111.81	13.6114		11.79	3.14073			11.79	-834.824		241.79	11.8367
111.82	12.4114		11.8	3.28021			11.8	-842.225		241.8	9.76247
111.83	9.17247		11.81	5.28111			11.81	-848.81		241.81	8.66305
111.84	6.90126		11.82	7.61062			11.82	-853.158		241.82	9.83205
111.85	5.37187		11.83	9.48023			11.83	-855.908		241.83	12.159
111.86	3.68732		11.84	11.0188			11.84	-857.856		241.84	13.2098
111.87	3.24057		11.85	11.1924			11.85	-858.936		241.85	11.5268
111.88	5.85614		11.86	8.81386			11.86	-859.379		241.86	7.57219
111.89	9.97537		11.87	4.767			11.87	-860.757		241.87	2.67182
111.9	11.3866		11.88	1.45592			11.88	-864.859		241.88	-2.22857
111.91	7.98489		11.89	0.40085			11.89	-871.549		241.89	-6.17184
111.92	1.43789		11.9	1.44937			11.9	-878.592		241.9	-7.79681
111.93	-4.77354		11.91	3.29606			11.91	-883.758		241.91	-6.55157
111.94	-7.52818		11.92	4.51035			11.92	-886.496		241.92	-3.68017
111.95	-5.36232		11.93	4.31549			11.93	-887.569		241.93	-1.52865
111.96	0.097		11.94	2.67384			11.94	-887.881		241.94	-1.78107
111.97	5.11805		11.95	0.34405			11.95	-888.02		241.95	-4.87936
111.98	6.74348		11.96	-1.44685			11.96	-888.355		241.96	-9.88581
111.99	4.98469		11.97	-2.05453			11.97	-889.486		241.97	-14.9681
112	2.24793		11.98	-1.73448			11.98	-892.488		241.98	-18.3382
112.01	0.93442		11.99	-0.53066			11.99	-898.52		241.99	-18.7963
112.02	1.21252		12	1.6128			12	-907.686		242	-15.6583
112.03	1.26095		12.01	3.18009			12.01	-918.156		242.01	-8.99504
112.04	-0.508		12.02	1.87042			12.02	-927.07		242.02	-0.64995
112.05	-3.58286		12.03	-1.95084			12.03	-932.294		242.03	5.98183
112.06	-5.80448		12.04	-5.3512			12.04	-933.425		242.04	8.50478
112.07	-5.46104		12.05	-6.42109			12.05	-931.596		242.05	7.50507
112.08	-2.64879		12.06	-5.48636			12.06	-929.106		242.06	5.34247
112.09	0.54509		12.07	-3.04253			12.07	-928.934		242.07	3.73498
112.1	1.62303		12.08	0.61407			12.08	-933.251		242.08	2.98489
112.11	0.05146		12.09	3.61426			12.09	-942.096		242.09	2.74377
112.12	-2.47515		12.1	3.3423			12.1	-953.231		242.1	2.68583
112.13	-4.05978		12.11	-0.18242			12.11	-962.962		242.11	2.67464
112.14	-4.01443		12.12	-4.00493			12.12	-968.036		242.12	2.67476
112.15	-2.68603		12.13	-5.62498			12.13	-968.156		242.13	2.67488
112.16	-0.37909		12.14	-4.90484			12.14	-966.709		242.14	2.67499
112.17	2.63253		12.15	-3.1409			12.15	-967.851		242.15	2.67511
112.18	5.29067		12.16	-1.46062			12.16	-972.612		242.16	2.67523
112.19	6.10052		12.17	-0.55677			12.17	-978.594		242.17	2.67535
112.2	4.84096		12.18	-1.15519			12.18	-982.768		242.18	2.67547
112.21	3.4518		12.19	-3.25412			12.19	-983.83		242.19	2.67558
112.22	3.7993		12.2	-5.38318			12.2	-982.671		242.2	2.6757
112.23	5.65831		12.21	-5.52495			12.21	-981.719		242.21	2.67582
112.24	7.80287		12.22	-3.06367			12.22	-983.376		242.22	2.67594
112.25	9.49299		12.23	0.27026			12.23	-987.643		242.23	2.67606
112.26	10.1387		12.24	2.27722			12.24	-991.344		242.24	2.74553
112.27	9.23679		12.25	2.61432			12.25	-991.199		242.25	2.9982
112.28	6.92816		12.26	2.55217			12.26	-987.16		242.26	3.80658
112.29	3.66629		12.27	2.47842			12.27	-982.613		242.27	5.67815
112.3	-0.10157		12.28	1.66695			12.28	-981.494		242.28	8.70731
112.31	-3.59888		12.29	0.09503			12.29	-985.146		242.29	11.8426
112.32	-5.4542		12.3	-1.25116			12.3	-991.176		242.3	13.2152
112.33	-5.15803		12.31	-1.66013			12.31	-995.521		242.31	11.8428
112.34	-3.49019		12.32	-1.63108			12.32	-996.079		242.32	8.70779
112.35	-0.82576		12.33	-1.9801			12.33	-994.075		242.33	5.67887
112.36	2.66301		12.34	-2.15308			12.34	-992.429		242.34	3.80753
112.37	5.6118		12.35	-1.25029			12.35	-993.549		242.35	2.99938
112.38	6.44496		12.36	0.58386			12.36	-998.531		242.36	2.74696
112.39	5.16865		12.37	2.90145			12.37	-1006.64		242.37	2.68902
112.4	2.94291		12.38	5.35602			12.38	-1015.18		242.38	2.67783
112.41	1.1402		12.39	7.03293			12.39	-1021.05		242.39	2.67794
112.42	1.12042		12.4	6.66865			12.4	-1023.14		242.4	2.6087
112.43	2.95468		12.41	4.03378			12.41	-1022.9		242.41	2.28691
112.44	4.76568		12.42	0.09192			12.42	-1022.37		242.42	1.22622
112.45	5.15267		12.43	-3.70116			12.43	-1022.63		242.43	-1.38402
112.46	4.92721		12.44	-5.59735			12.44	-1024.1		242.44	-6.03185
112.47	5.33849		12.45	-4.29824			12.45	-1026.55		242.45	-11.3876
112.48	5.35835		12.46	-0.12089			12.46	-1028.62		242.46	-14.0931
112.49	3.12862		12.47	4.71407			12.47	-1028.87		242.47	-11.3165
112.5	-0.68175		12.48	7.47307			12.48	-1027.67		242.48	-4.48183
112.51	-3.74605		12.49	7.27198			12.49	-1027.12		242.49	1.18354
112.52	-4.81359		12.5	5.58784			12.5	-1028.74		242.5	1.68257
112.53	-3.9024		12.51	4.72344			12.51	-1031.87		242.51	-1.90784
112.54	-1.15619		12.52	6.01787			12.52	-1034.66		242.52	-5.24849
112.55	2.35941		12.53	8.8678			12.53	-1035.72		242.53	-5.43669
112.56	4.66632		12.54	11.2324			12.54	-1034.59		242.54	-3.04035
112.57	4.66623		12.55	11.1865			12.55	-1031.56		242.55	-0.25243
112.58	3.01403		12.56	8.61228			12.56	-1027.68		242.56	1.56108
112.59	0.65914		12.57	5.24625			12.57	-1024.45		242.57	2.35816
112.6	-2.43913		12.58	3.42421			12.58	-1022.72		242.58	2.61083
112.61	-6.2328		12.59	4.49893			12.59	-1022.47		242.59	2.59964
112.62	-8.8401		12.6	7.56957			12.6	-1023.32		242.6	2.35852
112.63	-7.62825		12.61	10.1276			12.61	-1024.69		242.61	1.55037
112.64	-2.11443		12.62	10.6411			12.62	-1025.61		242.62	-0.39033
112.65	4.83286		12.63	9.22811			12.63	-1025.68		242.63	-3.6718
112.66	9.85926		12.64	6.51852			12.64	-1025.99		242.64	-7.61507
112.67	12.0266		12.65	3.3245			12.65	-1027.37		242.65	-10.9283
112.68	12.179		12.66	0.85491			12.66	-1028.89		242.66	-12.8372
112.69	11.0417		12.67	0.03604			12.67	-1028.95		242.67	-13.6454
112.7	9.19058		12.68	0.43283			12.68	-1027.63		242.68	-13.8602
112.71	7.4064		12.69	0.69919			12.69	-1026.81		242.69	-13.5758
112.72	6.21841		12.7	0.12949			12.7	-1027.63		242.7	-12.5149
112.73	5.84344		12.71	-0.63031			12.71	-1028.95		242.71	-9.86679
112.74	6.00048		12.72	-0.73078			12.72	-1028.97		242.72	-4.94572
112.75	6.09981		12.73	-0.12083			12.73	-1027.7		242.73	1.22988
112.76	6.38399		12.74	0.86785			12.74	-1027.14		242.74	5.77526
112.77	7.56727		12.75	2.45554			12.75	-1028.77		242.75	6.11774
112.78	8.76603		12.76	5.09805			12.76	-1032.03		242.76	2.68232
112.79	7.98179		12.77	7.97254			12.77	-1035.32		242.77	-0.76443
112.8	4.94523		12.78	9.40894			12.78	-1038		242.78	-0.4913
112.81	1.69278		12.79	9.45324			12.79	-1040.69		242.79	3.81284
112.82	0.36984		12.8	10.0429			12.8	-1043.9		242.8	9.16887
112.83	1.66116		12.81	11.6842			12.81	-1046.84		242.81	12.091
112.84	4.84686		12.82	12.0946			12.82	-1047.42		242.82	11.2162
112.85	8.20873		12.83	9.3081			12.83	-1044.24		242.83	7.51418
112.86	9.12408		12.84	4.58171			12.84	-1038.33		242.84	2.67182
112.87	5.75441		12.85	0.65605			12.85	-1032.98		242.85	-2.28666
112.88	-0.3026		12.86	-1.24346			12.86	-1031.61		242.86	-6.4825
112.89	-4.80049		12.87	-1.53945			12.87	-1035.2		242.87	-8.91577
112.9	-5.27284		12.88	-0.86659			12.88	-1041.22		242.88	-9.47265
112.91	-3.09502		12.89	0.36376			12.89	-1045.49		242.89	-9.37778
112.92	-1.07702		12.9	1.79287			12.9	-1045.73		242.9	-9.41443
112.93	-0.61309		12.91	2.83865			12.91	-1042.6		242.91	-8.66288
112.94	-1.57998		12.92	3.16758			12.92	-1037.95		242.92	-5.67373
112.95	-3.74533		12.93	3.49738			12.93	-1033.04		242.93	-0.41451
112.96	-6.80411		12.94	4.27368			12.94	-1028.85		242.94	5.7017
112.97	-9.70652		12.95	4.83644			12.95	-1026.42		242.95	10.6503
112.98	-10.9721		12.96	4.60392			12.96	-1025.87		242.96	12.5787
112.99	-10.0827		12.97	3.667			12.97	-1025.89		242.97	10.5811
113	-7.43263		12.98	2.36012			12.98	-1025.53		242.98	5.38014
113.01	-3.50639		12.99	1.16553			12.99	-1025.29		242.99	-1.47481
113.02	0.74577		13	1.4499			13	-1025.79		243	-8.42213
113.03	3.26661		13.01	3.63492			13.01	-1026.63		243.01	-13.8844
113.04	3.25251		13.02	5.72496			13.02	-1027.4		243.02	-16.7077
113.05	3.05122		13.03	5.27861			13.03	-1028.19		243.03	-16.9439
113.06	5.27326		13.04	2.30069			13.04	-1028.28		243.04	-15.8352
113.07	9.09357		13.05	-1.70461			13.05	-1025.82		243.05	-14.7719
113.08	11.6483		13.06	-5.7823			13.06	-1020.35		243.06	-14.1785
113.09	12.1732		13.07	-8.97668			13.07	-1014.26		243.07	-13.7803
113.1	12.2154		13.08	-9.56926			13.08	-1010.64		243.08	-13.1664
113.11	12.5525		13.09	-6.84942			13.09	-1011.42		243.09	-12.0542
113.12	11.8146		13.1	-2.4945			13.1	-1017.19		243.1	-10.6236
113.13	9.09282		13.11	0.63288			13.11	-1026.36		243.11	-9.76719
113.14	5.42058		13.12	1.06831			13.12	-1034.79		243.12	-9.87318
113.15	2.22408		13.13	0.23614			13.13	-1038.33		243.13	-10.1244
113.16	-0.03853		13.14	0.41242			13.14	-1036.51		243.14	-9.80365
113.17	-1.20803		13.15	1.5041			13.15	-1032.82		243.15	-9.44493
113.18	-0.63299		13.16	1.99808			13.16	-1030.66		243.16	-9.49288
113.19	1.60752		13.17	2.14387			13.17	-1030.13		243.17	-8.98257
113.2	3.67521		13.18	3.89193			13.18	-1029.33		243.18	-6.80169
113.21	3.84342		13.19	7.43139			13.19	-1027.82		243.19	-3.41392
113.22	2.35614		13.2	10.344			13.2	-1027.19		243.2	-0.32675
113.23	-0.02899		13.21	10.5835			13.21	-1028.81		243.21	1.5561
113.24	-3.43799		13.22	8.63121			13.22	-1032		243.22	2.36445
113.25	-7.6016		13.23	6.11825			13.23	-1034.97		243.23	2.61708
113.26	-11.0128		13.24	3.18073			13.24	-1036.53		243.24	2.67523
113.27	-12.1784		13.25	-0.96519			13.25	-1036.27		243.25	2.61724
113.28	-10.9356		13.26	-5.17984			13.26	-1033.85		243.26	2.36479
113.29	-8.29704		13.27	-6.48745			13.27	-1029.01		243.27	1.55661
113.3	-5.27941		13.28	-3.30123			13.28	-1022.78		243.28	-0.31476
113.31	-2.34752		13.29	2.56926			13.29	-1018.03		243.29	-3.27436
113.32	0.01411		13.3	7.88948			13.3	-1017.22		243.3	-6.22622
113.33	1.17774		13.31	10.6487			13.31	-1019.79		243.31	-6.97359
113.34	1.83136		13.32	10.3339			13.32	-1022.67		243.32	-4.28523
113.35	3.84595		13.33	7.03953			13.33	-1023.7		243.33	0.81584
113.36	7.51816		13.34	2.04461			13.34	-1023.39		243.34	5.82251
113.37	10.6834		13.35	-2.20583			13.35	-1023.53		243.35	8.96049
113.38	12.1372		13.36	-3.79271			13.36	-1025.46		243.36	10.1589
113.39	12.8481		13.37	-2.84051			13.37	-1029.41		243.37	9.95211
113.4	13.1117		13.38	-0.34464			13.38	-1034		243.38	8.49127
113.41	11.1333		13.39	3.28897			13.39	-1036.54		243.39	5.71684
113.42	5.98113		13.4	8.0861			13.4	-1036.12		243.4	1.94899
113.43	-0.1928		13.41	13.4079			13.41	-1035.41		243.41	-2.14316
113.44	-4.51174		13.42	17.8259			13.42	-1037.54		243.42	-5.15308
113.45	-6.49767		13.43	19.8366			13.43	-1041.94		243.43	-5.11242
113.46	-7.54113		13.44	18.9709			13.44	-1044.78		243.44	-1.7045
113.47	-8.58239		13.45	16.0857			13.45	-1043.03		243.45	2.17801
113.48	-9.37234		13.46	12.665			13.46	-1037.11		243.46	2.00345
113.49	-9.3837		13.47	9.93371			13.47	-1029.57		243.47	-4.12303
113.5	-8.71552		13.48	8.18299			13.48	-1022.65		243.48	-13.0722
113.51	-8.12757		13.49	6.62891			13.49	-1017.16		243.49	-18.8748
113.52	-8.29002		13.5	3.43869			13.5	-1013.71		243.5	-17.2691
113.53	-9.02931		13.51	-2.01607			13.51	-1013.68		243.51	-9.15669
113.54	-9.93306		13.52	-7.54705			13.52	-1017.41		243.52	0.1051
113.55	-10.2611		13.53	-10.5125			13.53	-1022.3		243.53	5.54094
113.56	-8.36925		13.54	-10.2968			13.54	-1024.52		243.54	6.39003
113.57	-3.79445		13.55	-7.06756			13.55	-1022.51		243.55	5.03567
113.58	0.51426		13.56	-0.85099			13.56	-1017.86		243.56	3.6807
113.59	1.31452		13.57	6.53861			13.57	-1013.58		243.57	2.98863
113.6	-0.52566		13.58	10.8958			13.58	-1012.32		243.58	2.75878
113.61	-1.97271		13.59	9.47188			13.59	-1015.3		243.59	2.70081
113.62	-2.43082		13.6	3.95188			13.6	-1021.36		243.6	2.68959
113.63	-3.51856		13.61	-1.86875			13.61	-1027.27		243.61	2.68967
113.64	-5.75159		13.62	-6.14238			13.62	-1029.75		243.62	2.68976
113.65	-7.91816		13.63	-8.86907			13.63	-1027.59		243.63	2.68984
113.66	-8.29392		13.64	-9.69919			13.64	-1022.43		243.64	2.68993
113.67	-5.74293		13.65	-8.60075			13.65	-1017.98		243.65	2.69001
113.68	-1.03908		13.66	-7.33296			13.66	-1017.17		243.66	2.6901
113.69	3.24559		13.67	-8.00709			13.67	-1019.57		243.67	2.69018
113.7	5.23805		13.68	-10.5457			13.68	-1021.89		243.68	2.69027
113.71	4.66285		13.69	-12.7366			13.69	-1021.79		243.69	2.69035
113.72	2.14732		13.7	-12.8315			13.7	-1020.07		243.7	2.69044
113.73	-0.95739		13.71	-10.8412			13.71	-1019.37		243.71	2.69052
113.74	-3.03997		13.72	-7.08333			13.72	-1021.37		243.72	2.69061
113.75	-3.4353		13.73	-1.77874			13.73	-1025.59		243.73	2.76005
113.76	-2.2384		13.74	3.4212			13.74	-1029.73		243.74	3.01268
113.77	0.15332		13.75	5.87061			13.75	-1031.45		243.75	3.75167
113.78	3.31356		13.76	5.2361			13.76	-1029.66		243.76	5.37067
113.79	6.73135		13.77	4.00972			13.77	-1025.2		243.77	7.66088
113.8	9.30944		13.78	3.89219			13.78	-1019.94		243.78	9.1772
113.81	9.70372		13.79	3.88485			13.79	-1015.3		243.79	8.3984
113.82	7.82082		13.8	2.279			13.8	-1011.37		243.8	6.01483
113.83	5.14766		13.81	-1.01941			13.81	-1007.66		243.81	5.34454
113.84	3.08866		13.82	-4.53479			13.82	-1004.81		243.82	8.69472
113.85	1.6414		13.83	-6.55323			13.83	-1004.46		243.83	14.2907
113.86	-0.2507		13.84	-6.70106			13.84	-1006.97		243.84	18.0216
113.87	-2.92791		13.85	-6.08999			13.85	-1010.15		243.85	17.0697
113.88	-4.86719		13.86	-5.77072			13.86	-1011.22		243.86	11.547
113.89	-3.85687		13.87	-6.22013			13.87	-1009.8		243.87	3.68333
113.9	-0.18463		13.88	-8.58263			13.88	-1007.78		243.88	-3.4835
113.91	2.83432		13.89	-13.2924			13.89	-1006.92		243.89	-7.77692
113.92	2.50839		13.9	-18.1496			13.9	-1007.84		243.9	-9.14207
113.93	0.31429		13.91	-20.5947			13.91	-1010.13		243.91	-9.29975
113.94	-0.05247		13.92	-21.0532			13.92	-1012.36		243.92	-9.4638
113.95	2.99629		13.93	-21.5526			13.93	-1013.17		243.93	-8.90675
113.96	7.7025		13.94	-22.9257			13.94	-1013.06		243.94	-6.47332
113.97	11.1405		13.95	-24.7028			13.95	-1013.94		243.95	-2.27728
113.98	11.6669		13.96	-26.5278			13.96	-1016.49		243.96	2.68134
113.99	9.34263		13.97	-28.0172			13.97	-1019.84		243.97	7.59322
114	5.42643		13.98	-28.6907			13.98	-1023.43		243.98	11.5367
114.01	2.4205		13.99	-28.3914			13.99	-1027.43		243.99	13.1619
114.02	2.70834		14	-27.4103			14	-1031.3		244	11.8475
114.03	6.02786		14.01	-26.2569			14.01	-1033.51		244.01	8.72374
114.04	9.48965		14.02	-26.0718			14.02	-1032.45		244.02	5.69479
114.05	10.7266		14.03	-28.2941			14.03	-1027.31		244.03	3.82342
114.06	9.91912		14.04	-32.7332			14.04	-1018.72		244.04	3.01524
114.07	8.8463		14.05	-37.3734			14.05	-1009.3		244.05	2.76278
114.08	8.89482		14.06	-40.6102			14.06	-1002.9		244.06	2.70481
114.09	9.73018		14.07	-42.1829			14.07	-1002.16		244.07	2.69358
114.1	10.4958		14.08	-42.2862			14.08	-1006.64		244.08	2.6243
114.11	10.7549		14.09	-41.4476			14.09	-1013.57		244.09	2.37185
114.12	10.471		14.1	-40.56			14.1	-1020.28		244.1	1.4943
114.13	9.3707		14.11	-40.0183			14.11	-1025.77		244.11	-0.62961
114.14	7.65729		14.12	-39.2323			14.12	-1029.43		244.12	-4.5362
114.15	6.7182		14.13	-37.5369			14.13	-1030.07		244.13	-9.8646
114.16	7.77585		14.14	-35.1713			14.14	-1027.57		244.14	-15.3963
114.17	10.1096		14.15	-33.1233			14.15	-1024.37		244.15	-20.1604
114.18	11.6181		14.16	-32.8098			14.16	-1023.11		244.16	-24.4284
114.19	10.6453		14.17	-35.1124			14.17	-1023.95		244.17	-29.1925
114.2	6.76464		14.18	-38.8377			14.18	-1024.86		244.18	-34.7242
114.21	0.84279		14.19	-41.1541			14.19	-1024.26		244.19	-40.0526
114.22	-5.06142		14.2	-40.9521			14.2	-1022.21		244.2	-44.0285
114.23	-8.69686		14.21	-40.4545			14.21	-1019.21		244.21	-46.4163
114.24	-8.94185		14.22	-42.5866			14.22	-1015.32		244.22	-48.2295
114.25	-5.90035		14.23	-47.8049			14.23	-1010.9		244.23	-51.0085
114.26	-0.80782		14.24	-54.4432			14.24	-1006.75		244.24	-56.3559
114.27	4.24524		14.25	-60.7954			14.25	-1002.97		244.25	-65.4362
114.28	6.81317		14.26	-66.024			14.26	-999.172		244.26	-78.6174
114.29	5.7005		14.27	-69.8259			14.27	-996.096		244.27	-94.7681
114.3	1.68423		14.28	-72.1671			14.28	-995.69		244.28	-110.838
114.31	-3.03916		14.29	-73.4597			14.29	-999.458		244.29	-123.181
114.32	-6.15629		14.3	-74.6382			14.3	-1006.74		244.3	-130.488
114.33	-6.76258		14.31	-76.4429			14.31	-1014.28		244.31	-135.119
114.34	-5.31507		14.32	-78.677			14.32	-1018.31		244.32	-140.44
114.35	-2.11903		14.33	-80.3355			14.33	-1017.54		244.33	-147.442
114.36	2.76117		14.34	-80.4433			14.34	-1014.65		244.34	-154.611
114.37	7.7596		14.35	-78.6818			14.35	-1013.49		244.35	-160.141
114.38	10.4024		14.36	-76.0388			14.36	-1015.28		244.36	-163.988
114.39	10.0942		14.37	-74.8831			14.37	-1017.5		244.37	-168.12
114.4	8.95614		14.38	-77.4157			14.38	-1016.8		244.38	-174.745
114.41	8.6511		14.39	-83.2473			14.39	-1012.58		244.39	-184.907
114.42	8.19216		14.4	-89.5218			14.4	-1007.47		244.4	-197.891
114.43	6.29605		14.41	-94.1302			14.41	-1004.05		244.41	-211.986
114.44	3.77928		14.42	-97.6707			14.42	-1002.49		244.42	-225.822
114.45	1.97406		14.43	-101.909			14.43	-1002.12		244.43	-238.827
114.46	1.03974		14.44	-108.118			14.44	-1003.44		244.44	-250.429
114.47	0.83831		14.45	-116.712			14.45	-1006.78		244.45	-260.356
114.48	1.8595		14.46	-126.918			14.46	-1010.53		244.46	-270.198
114.49	3.86239		14.47	-137.144			14.47	-1012.72		244.47	-282.895
114.5	5.35413		14.48	-145.662			14.48	-1013.92		244.48	-299.026
114.51	4.95097		14.49	-151.039			14.49	-1016.61		244.49	-315.114
114.52	3.25903		14.5	-153.131			14.5	-1021.43		244.5	-326.737
114.53	3.0833		14.51	-154.229			14.51	-1025.98		244.51	-333.259
114.54	5.73922		14.52	-157.29			14.52	-1027.6		244.52	-338.154
114.55	8.26615		14.53	-162.594			14.53	-1026.03		244.53	-345.126
114.56	7.03548		14.54	-168.198			14.54	-1022.78		244.54	-354.928
114.57	2.54047		14.55	-173.618			14.55	-1018.69		244.55	-366.016
114.58	-1.83732		14.56	-180.335			14.56	-1013.61		244.56	-377.63
114.59	-4.02539		14.57	-188.181			14.57	-1008.16		244.57	-390.714
114.6	-4.5204		14.58	-194.896			14.58	-1004.46		244.58	-406.233
114.61	-5.29428		14.59	-200.066			14.59	-1003.43		244.59	-423.073
114.62	-7.73485		14.6	-206.034			14.6	-1003.21		244.6	-438.388
114.63	-10.9365		14.61	-213.703			14.61	-1000.95		244.61	-450.313
114.64	-11.9848		14.62	-221.289			14.62	-995.991		244.62	-460.311
114.65	-8.80052		14.63	-227.449			14.63	-991.026		244.63	-471.379
114.66	-2.43753		14.64	-233.42			14.64	-989.575		244.64	-484.285
114.67	3.53288		14.65	-241.113			14.65	-992.963		244.65	-496.352
114.68	6.26907		14.66	-250.308			14.66	-999.684		244.66	-504.45
114.69	6.12056		14.67	-259.457			14.67	-1006.96		244.67	-508.225
114.7	5.64834		14.68	-268.298			14.68	-1012.3		244.68	-510.368
114.71	6.14982		14.69	-277.579			14.69	-1013.87		244.69	-513.867
114.72	6.20846		14.7	-287.411			14.7	-1010.89		244.7	-519.721
114.73	4.35901		14.71	-298.021			14.71	-1004.52		244.71	-527.595
114.74	1.35292		14.72	-310.14			14.72	-997.548		244.72	-536.869
114.75	-1.39029		14.73	-323.276			14.73	-992.466		244.73	-546.854
114.76	-3.59831		14.74	-335.816			14.74	-989.981		244.74	-556.4
114.77	-5.06507		14.75	-347.622			14.75	-989.718		244.75	-564.516
114.78	-4.78316		14.76	-359.954			14.76	-991.28		244.76	-571.541
114.79	-2.60581		14.77	-372.733			14.77	-994.31		244.77	-579.883
114.8	-0.43169		14.78	-384.043			14.78	-997.687		244.78	-592.607
114.81	0.00689		14.79	-392.469			14.79	-999.938		244.79	-610.414
114.82	-0.56057		14.8	-398.871			14.8	-1000.69		244.8	-629.669
114.83	-0.03633		14.81	-405.806			14.81	-1001.39		244.81	-644.991
114.84	2.04132		14.82	-414.885			14.82	-1003.37		244.82	-653.978
114.85	4.62889		14.83	-424.93			14.83	-1005.9		244.83	-658.87
114.86	6.97381		14.84	-433.673			14.84	-1006.93		244.84	-663.372
114.87	8.36997		14.85	-440.789			14.85	-1005.24		244.85	-669.283
114.88	7.92846		14.86	-447.692			14.86	-1001.91		244.86	-676.349
114.89	5.8202		14.87	-455.398			14.87	-999.892		244.87	-683.511
114.9	4.07552		14.88	-464.479			14.88	-1002.09		244.88	-689.659
114.91	4.46411		14.89	-476.023			14.89	-1009.06		244.89	-694.128
114.92	6.29039		14.9	-490.212			14.9	-1018.48		244.9	-697.452
114.93	7.20193		14.91	-504.916			14.91	-1026.51		244.91	-701.262
114.94	6.19361		14.92	-517.833			14.92	-1030.29		244.92	-707.234
114.95	4.02645		14.93	-529.111			14.93	-1029.12		244.93	-715.328
114.96	1.59916		14.94	-539.673			14.94	-1024.11		244.94	-722.945
114.97	-0.39717		14.95	-549.326			14.95	-1017.03		244.95	-726.402
114.98	-1.07898		14.96	-558.442			14.96	-1009.31		244.96	-724.466
114.99	-0.33787		14.97	-568.794			14.97	-1001.92		244.97	-720.184
115	0.65451		14.98	-580.854			14.98	-995.781		244.98	-718.987
115.01	0.86745		14.99	-592.498			14.99	-991.623		244.99	-724.315
115.02	0.72723		15	-601.72			15	-989.431		245	-734.95
115.03	0.73738		15.01	-609.82			15.01	-988.623		245.01	-746.202
115.04	0.299		15.02	-620.468			15.02	-988.613		245.02	-753.674
115.05	-1.28662		15.03	-635.339			15.03	-989.364		245.03	-756.616
115.06	-3.38774		15.04	-652.107			15.04	-991.294		245.04	-758.341
115.07	-4.14923		15.05	-667.374			15.05	-994.646		245.05	-763.283
115.08	-2.37575		15.06	-679.749			15.06	-998.913		245.06	-772.867
115.09	1.12698		15.07	-689.184			15.07	-1003.29		245.07	-783.872
115.1	5.00965		15.08	-696.247			15.08	-1007.88		245.08	-791.129
115.11	9.10516		15.09	-703.319			15.09	-1013.59		245.09	-792.594
115.12	13.0904		15.1	-713.635			15.1	-1020.04		245.1	-791.146
115.13	14.9943		15.11	-727.356			15.11	-1024.65		245.11	-790.802
115.14	13.0005		15.12	-741.173			15.12	-1024.97		245.12	-793.013
115.15	8.41213		15.13	-753.028			15.13	-1021.49		245.13	-796.688
115.16	5.43356		15.14	-764.479			15.14	-1017.8		245.14	-800.537
115.17	7.31407		15.15	-777.632			15.15	-1017.31		245.15	-804.142
115.18	12.4919		15.16	-791.737			15.16	-1019.94		245.16	-807.843
115.19	15.9534		15.17	-804.296			15.17	-1022.77		245.17	-812.45
115.2	14.1875		15.18	-814.367			15.18	-1023.48		245.18	-818.208
115.21	7.67954		15.19	-823.335			15.19	-1022.03		245.19	-824.345
115.22	-0.34843		15.2	-833.186			15.2	-1019.32		245.2	-830.16
115.23	-6.24484		15.21	-844.8			15.21	-1015.79		245.21	-835.598
115.24	-7.47545		15.22	-858.07			15.22	-1012.44		245.22	-840.419
115.25	-3.5734		15.23	-872.751			15.23	-1011.04		245.23	-843.964
115.26	3.13789		15.24	-887.921			15.24	-1012.42		245.24	-845.951
115.27	8.34277		15.25	-901.961			15.25	-1015.59		245.25	-846.852
115.28	9.40714		15.26	-914.153			15.26	-1018.89		245.26	-847.357
115.29	7.5714		15.27	-925.937			15.27	-1021.52		245.27	-848.292
115.3	5.03794		15.28	-938.701			15.28	-1023.91		245.28	-850.427
115.31	2.01189		15.29	-951.708			15.29	-1026.41		245.29	-854.265
115.32	-1.59689		15.3	-963.573			15.3	-1027.74		245.3	-859.271
115.33	-4.39607		15.31	-974.437			15.31	-1026.06		245.31	-863.742
115.34	-4.9451		15.32	-985.495			15.32	-1021.44		245.32	-865.757
115.35	-3.05382		15.33	-997.755			15.33	-1016.44		245.33	-864.803
115.36	0.94173		15.34	-1011.38			15.34	-1013.13		245.34	-862.272
115.37	6.3537		15.35	-1025.32			15.35	-1010.61		245.35	-860.364
115.38	11.5769		15.36	-1037.69			15.36	-1006.46		245.36	-859.984
115.39	14.6184		15.37	-1047.45			15.37	-1000.79		245.37	-860.362
115.4	14.1933		15.38	-1055.53			15.38	-996.386		245.38	-861.125
115.41	10.4891		15.39	-1063.67			15.39	-995.223		245.39	-863.757
115.42	5.20277		15.4	-1072.95			15.4	-996.976		245.4	-869.835
115.43	0.32131		15.41	-1083.91			15.41	-1000.78		245.41	-878.491
115.44	-2.9866		15.42	-1096.89			15.42	-1005.8		245.42	-886.848
115.45	-3.80467		15.43	-1111.3			15.43	-1010.37		245.43	-892.626
115.46	-1.88214		15.44	-1125.42			15.44	-1013.06		245.44	-895.57
115.47	1.30412		15.45	-1137.59			15.45	-1015.13		245.45	-896.689
115.48	3.7692		15.46	-1148.04			15.46	-1019.7		245.46	-897.01
115.49	5.34794		15.47	-1158.66			15.47	-1027.55		245.47	-897.08
115.5	6.80444		15.48	-1170.84			15.48	-1035.3		245.48	-897.091
115.51	7.64283		15.49	-1183.66			15.49	-1038.62		245.49	-897.091
115.52	6.50585		15.5	-1195.12			15.5	-1036.8		245.5	-897.091
115.53	1.93043		15.51	-1204.75			15.51	-1033.36		245.51	-897.091
115.54	-6.08104		15.52	-1214.22			15.52	-1032.01		245.52	-897.091
115.55	-13.8104		15.53	-1224.99			15.53	-1033.28		245.53	-897.091
115.56	-15.3963		15.54	-1236.54			15.54	-1035.19		245.54	-897.09
115.57	-9.82947		15.55	-1247.91			15.55	-1035.68		245.55	-897.09
115.58	-3.09456		15.56	-1259.98			15.56	-1033.5		245.56	-897.16
115.59	-1.06684		15.57	-1274.41			15.57	-1028.03		245.57	-897.481
115.6	-3.57278		15.58	-1290.76			15.58	-1019.98		245.58	-898.612
115.61	-6.91249		15.59	-1306.2			15.59	-1012.14		245.59	-901.474
115.62	-8.79593		15.6	-1318.78			15.6	-1007.87		245.6	-907
115.63	-9.03822		15.61	-1329.42			15.61	-1008.01		245.61	-914.48
115.64	-7.78189		15.62	-1340.2			15.62	-1009.58		245.62	-920.953
115.65	-5.74623		15.63	-1352.27			15.63	-1008.78		245.63	-923
115.66	-4.38318		15.64	-1365.86			15.64	-1005.08		245.64	-920.011
115.67	-3.94735		15.65	-1380.4			15.65	-1001.78		245.65	-915.115
115.68	-2.79429		15.66	-1394.44			15.66	-1002.57		245.66	-911.948
115.69	0.20749		15.67	-1406.99			15.67	-1008		245.67	-911.839
115.7	3.87944		15.68	-1418.35			15.68	-1014.8		245.68	-913.807
115.71	6.017		15.69	-1430.06			15.69	-1018.76		245.69	-916.002
115.72	6.11702		15.7	-1443.87			15.7	-1018.48		245.7	-916.701
115.73	5.03894		15.71	-1459.75			15.71	-1016.71		245.71	-915.374
115.74	3.69096		15.72	-1474.97			15.72	-1016.97		245.72	-913.516
115.75	2.8695		15.73	-1486.62			15.73	-1019.67		245.73	-913.615
115.76	2.62449		15.74	-1494.94			15.74	-1022		245.74	-916.739
115.77	1.77071		15.75	-1503.59			15.75	-1021.66		245.75	-921.202
115.78	-0.64358		15.76	-1516.35			15.76	-1019.06		245.76	-924.192
115.79	-4.33217		15.77	-1533.67			15.77	-1016.23		245.77	-925.232
115.8	-8.36951		15.78	-1552.24			15.78	-1014.47		245.78	-926.805
115.81	-11.672		15.79	-1568.25			15.79	-1013.87		245.79	-931.479
115.82	-12.7061		15.8	-1581.45			15.8	-1014.16		245.8	-938.168
115.83	-10.0324		15.81	-1594.89			15.81	-1015.11		245.81	-941.653
115.84	-3.92945		15.82	-1610.86			15.82	-1016.06		245.82	-937.787
115.85	2.81052		15.83	-1628.18			15.83	-1015.62		245.83	-928.811
115.86	6.58437		15.84	-1644.09			15.84	-1012.79		245.84	-921.225
115.87	6.74771		15.85	-1658.07			15.85	-1008.83		245.85	-918.688
115.88	5.68205		15.86	-1672.21			15.86	-1006.7		245.86	-918.957
115.89	5.13925		15.87	-1687.71			15.87	-1007.7		245.87	-917.713
115.9	4.46415		15.88	-1703.45			15.88	-1009.54		245.88	-913.909
115.91	2.70413		15.89	-1718.17			15.89	-1008.72		245.89	-910.654
115.92	0.59165		15.9	-1731.81			15.9	-1004.71		245.9	-911.703
115.93	-0.5323		15.91	-1744.53			15.91	-1000.35		245.91	-917.937
115.94	-0.68872		15.92	-1756.23			15.92	-998.467		245.92	-926.606
115.95	-1.25694		15.93	-1767.99			15.93	-998.992		245.93	-933.59
115.96	-3.09103		15.94	-1781.94			15.94	-999.558		245.94	-936.522
115.97	-5.40715		15.95	-1798.71			15.95	-998.684		245.95	-936.308
115.98	-6.92011		15.96	-1816.52			15.96	-997.352		245.96	-935.743
115.99	-6.73028		15.97	-1834.03			15.97	-997.341		245.97	-936.308
116	-4.70344		15.98	-1851.82			15.98	-998.606		245.98	-936.58
116.01	-2.1336		15.99	-1869.91			15.99	-999.171		245.99	-933.772
116.02	-0.86964		16	-1886.34			16	-997.616		246	-927.034
116.03	-0.90585		16.01	-1900.25			16.01	-994.676		246.01	-918.436
116.04	-0.4315		16.02	-1913.36			16.02	-992.515		246.02	-911.002
116.05	1.66675		16.03	-1927.29			16.03	-992.768		246.03	-906.266
116.06	4.40455		16.04	-1941.46			16.04	-995.798		246.04	-904.515
116.07	6.00225		16.05	-1954.88			16.05	-1000.55		246.05	-906.67
116.08	6.01414		16.06	-1968.56			16.06	-1004.9		246.06	-913.751
116.09	5.51574		16.07	-1984.19			16.07	-1006.72		246.07	-924.326
116.1	5.20307		16.08	-2001.55			16.08	-1005.21		246.08	-934.569
116.11	4.30028		16.09	-2019.3			16.09	-1001.55		246.09	-941.41
116.12	2.08383		16.1	-2037.11			16.1	-998.161		246.1	-944.159
116.13	-0.02291		16.11	-2055.24			16.11	-996.546		246.11	-943.612
116.14	0.41366		16.12	-2073.14			16.12	-995.686		246.12	-940.882
116.15	3.33711		16.13	-2089.49			16.13	-993.234		246.13	-937.575
116.16	5.37176		16.14	-2104.04			16.14	-988.716		246.14	-935.406
116.17	3.39493		16.15	-2118.17			16.15	-985.029		246.15	-934.907
116.18	-2.13597		16.16	-2133.02			16.16	-985.555		246.16	-935.012
116.19	-8.03348		16.17	-2147.8			16.17	-990.979		246.17	-934.906
116.2	-11.596		16.18	-2161.1			16.18	-999.268		246.18	-935.336
116.21	-12.2523		16.19	-2173.63			16.19	-1007.97		246.19	-937.264
116.22	-10.9838		16.2	-2188.25			16.2	-1015.45		246.2	-939.843
116.23	-9.30521		16.21	-2205.67			16.21	-1020.35		246.21	-941.059
116.24	-8.28829		16.22	-2223.54			16.22	-1021.32		246.22	-939.982
116.25	-7.82279		16.23	-2240.27			16.23	-1018.27		246.23	-937.907
116.26	-7.11978		16.24	-2256.82			16.24	-1013.14		246.24	-937.596
116.27	-6.5731		16.25	-2273.89			16.25	-1008.54		246.25	-940.898
116.28	-7.58557		16.26	-2290.02			16.26	-1005.21		246.26	-947.073
116.29	-9.77815		16.27	-2304.05			16.27	-1002.12		246.27	-953.168
116.3	-10.0953		16.28	-2317.47			16.28	-998.228		246.28	-956.159
116.31	-6.4609		16.29	-2332.65			16.29	-993.993		246.29	-954.786
116.32	-0.72822		16.3	-2349.89			16.3	-991.501		246.3	-950.032
116.33	3.55665		16.31	-2367.29			16.31	-993.079		246.31	-943.963
116.34	5.14135		16.32	-2383.3			16.32	-999.07		246.32	-938.715
116.35	4.60208		16.33	-2397.89			16.33	-1007.57		246.33	-935.656
116.36	2.31438		16.34	-2411.86			16.34	-1016.35		246.34	-934.583
116.37	-1.22995		16.35	-2426.2			16.35	-1023.99		246.35	-933.501
116.38	-4.9334		16.36	-2441.29			16.36	-1029.26		246.36	-930.312
116.39	-8.03296		16.37	-2456.59			16.37	-1030.86		246.37	-924.528
116.4	-10.2648		16.38	-2470.91			16.38	-1028.41		246.38	-916.804
116.41	-10.8258		16.39	-2483.72			16.39	-1023.94		246.39	-908.104
116.42	-8.68521		16.4	-2496.19			16.4	-1021.5		246.4	-900.126
116.43	-4.33201		16.41	-2510.6			16.41	-1024.26		246.41	-895.775
116.44	0.043		16.42	-2527.61			16.42	-1030.79		246.42	-897.918
116.45	2.55098		16.43	-2544.72			16.43	-1035.32		246.43	-906.448
116.46	3.49624		16.44	-2559.14			16.44	-1032.89		246.44	-916.926
116.47	4.07948		16.45	-2571.53			16.45	-1023.52		246.45	-923.354
116.48	4.27608		16.46	-2584.85			16.46	-1011.83		246.46	-923.209
116.49	3.2829		16.47	-2599.8			16.47	-1002.97		246.47	-919.482
116.5	1.35503		16.48	-2613.77			16.48	-999.231		246.48	-917.729
116.51	0.16602		16.49	-2625.04			16.49	-999.124		246.49	-921.244
116.52	1.00325		16.5	-2635.79			16.5	-999.379		246.5	-928.792
116.53	2.92129		16.51	-2649.55			16.51	-997.996		246.51	-936.517
116.54	3.74186		16.52	-2666.89			16.52	-995.853		246.52	-941.165
116.55	2.47936		16.53	-2685.22			16.53	-995.563		246.53	-941.417
116.56	0.32908		16.54	-2701.93			16.54	-998.846		246.54	-937.636
116.57	-1.08445		16.55	-2716.48			16.55	-1005.08		246.55	-931.793
116.58	-1.16604		16.56	-2729.86			16.56	-1011.46		246.56	-927.355
116.59	-0.03236		16.57	-2742.84			16.57	-1015.31		246.57	-927.366
116.6	2.14072		16.58	-2755.18			16.58	-1016.12		246.58	-931.874
116.61	5.01124		16.59	-2766.04			16.59	-1015.49		246.59	-937.969
116.62	7.53442		16.6	-2775.32			16.6	-1015.28		246.6	-942.616
116.63	8.38185		16.61	-2784.66			16.61	-1016.55		246.61	-944.488
116.64	7.3135		16.62	-2796.35			16.62	-1019.13		246.62	-943.677
116.65	4.95527		16.63	-2811.38			16.63	-1021.35		246.63	-940.958
116.66	2.0183		16.64	-2828.18			16.64	-1020.64		246.64	-937.893
116.67	-0.20557		16.65	-2843.98			16.65	-1015.7		246.65	-936.393
116.68	-0.40767		16.66	-2857.18			16.66	-1008.36		246.66	-937.329
116.69	0.96383		16.67	-2868.6			16.67	-1002.74		246.67	-939.239
116.7	2.25575		16.68	-2879.94			16.68	-1001.94		246.68	-939.839
116.71	2.7875		16.69	-2892.56			16.69	-1005.48		246.69	-939.001
116.72	3.03901		16.7	-2907.09			16.7	-1009.93		246.7	-939.875
116.73	3.13454		16.71	-2922.78			16.71	-1012.36		246.71	-945.212
116.74	2.34827		16.72	-2937.53			16.72	-1012.94		246.72	-952.723
116.75	0.37926		16.73	-2949.79			16.73	-1013.74		246.73	-956.26
116.76	-1.19901		16.74	-2959.82			16.74	-1015.29		246.74	-953.449
116.77	-0.15441		16.75	-2968.69			16.75	-1015.96		246.75	-949.091
116.78	3.64416		16.76	-2976.74			16.76	-1014.66		246.76	-948.697
116.79	7.76954		16.77	-2984.44			16.77	-1012.49		246.77	-952.325
116.8	10.2593		16.78	-2993.67			16.78	-1011.85		246.78	-955.822
116.81	10.8798		16.79	-3006.52			16.79	-1014.06		246.79	-955.566
116.82	9.99266		16.8	-3022.94			16.8	-1017.58		246.8	-951.104
116.83	7.65851		16.81	-3040.68			16.81	-1018.79		246.81	-945.499
116.84	4.76335		16.82	-3057.27			16.82	-1015.65		246.82	-943.457
116.85	3.4834		16.83	-3071.44			16.83	-1010.05		246.83	-947.337
116.86	4.99974		16.84	-3083.17			16.84	-1006.11		246.84	-954.937
116.87	7.67034		16.85	-3093.46			16.85	-1006.46		246.85	-961.619
116.88	8.973		16.86	-3103.58			16.86	-1010.68		246.86	-964.39
116.89	8.63729		16.87	-3114.58			16.87	-1016.55		246.87	-963.529
116.9	7.77521		16.88	-3127.26			16.88	-1021.69		246.88	-960.216
116.91	6.59883		16.89	-3141.87			16.89	-1024.41		246.89	-954.496
116.92	5.10208		16.9	-3156.97			16.9	-1024.36		246.9	-946.853
116.93	3.80629		16.91	-3169.91			16.91	-1022.5		246.91	-939.034
116.94	2.85705		16.92	-3179.7			16.92	-1019.85		246.92	-932.76
116.95	1.98344		16.93	-3188.5			16.93	-1017.09		246.93	-928.891
116.96	1.54906		16.94	-3199.31			16.94	-1015.67		246.94	-927.916
116.97	2.32844		16.95	-3212.68			16.95	-1017.55		246.95	-929.935
116.98	3.97237		16.96	-3227.12			16.96	-1022.87		246.96	-933.711
116.99	5.13037		16.97	-3241.22			16.97	-1029.15		246.97	-936.824
117	4.38393		16.98	-3253.93			16.98	-1033.53		246.98	-937.391
117.01	1.25967		16.99	-3264.27			16.99	-1034.36		246.99	-935.571
117.02	-2.64266		17	-3272.49			17	-1030.73		247	-933.194
117.03	-4.63639		17.01	-3280.36			17.01	-1022.61		247.01	-931.801
117.04	-3.90231		17.02	-3289.55			17.02	-1011.69		247.02	-931.789
117.05	-1.69032		17.03	-3299.93			17.03	-1001.83		247.03	-933.205
117.06	0.84073		17.04	-3310.7			17.04	-996.265		247.04	-935.64
117.07	2.71611		17.05	-3322.49			17.05	-995.445		247.05	-937.712
117.08	2.91705		17.06	-3336.55			17.06	-997.735		247.06	-937.895
117.09	1.91758		17.07	-3352.39			17.07	-1001.12		247.07	-936.437
117.1	1.37161		17.08	-3367.51			17.08	-1003.4		247.08	-935.076
117.11	1.38816		17.09	-3379.21			17.09	-1002.73		247.09	-934.829
117.12	0.44134		17.1	-3386.7			17.1	-998.63		247.1	-934.924
117.13	-1.77825		17.11	-3392.11			17.11	-992.32		247.11	-934.507
117.14	-3.57817		17.12	-3398.78			17.12	-985.649		247.12	-933.876
117.15	-3.60284		17.13	-3408.29			17.13	-980.507		247.13	-933.124
117.16	-2.10982		17.14	-3420.4			17.14	-978.533		247.14	-930.734
117.17	0.27063		17.15	-3434.31			17.15	-980.451		247.15	-925.463
117.18	3.46125		17.16	-3448.4			17.16	-985.4		247.16	-918.748
117.19	6.93356		17.17	-3461.32			17.17	-991.448		247.17	-913.742
117.2	8.78049		17.18	-3473.62			17.18	-996.456		247.18	-912.159
117.21	7.12804		17.19	-3486.09			17.19	-998.637		247.19	-913.268
117.22	2.43613		17.2	-3497.83			17.2	-997.588		247.2	-915.746
117.23	-2.53059		17.21	-3507.97			17.21	-994.764		247.21	-918.775
117.24	-5.12259		17.22	-3516.82			17.22	-992.555		247.22	-921.245
117.25	-4.5569		17.23	-3525.08			17.23	-992.626		247.23	-922.112
117.26	-1.49173		17.24	-3533.26			17.24	-995.169		247.24	-921.948
117.27	2.68012		17.25	-3542.15			17.25	-999.183		247.25	-922.574
117.28	6.33395		17.26	-3551.93			17.26	-1003.43		247.26	-924.247
117.29	8.18256		17.27	-3561.88			17.27	-1007.69		247.27	-925.462
117.3	7.78768		17.28	-3571.91			17.28	-1012.41		247.28	-925.153
117.31	5.34537		17.29	-3583.06			17.29	-1016.36		247.29	-923.888
117.32	1.79231		17.3	-3595.52			17.3	-1016.63		247.3	-922.621
117.33	-1.49033		17.31	-3607.37			17.31	-1011.78		247.31	-921.449
117.34	-3.2173		17.32	-3616.72			17.32	-1004.7		247.32	-919.999
117.35	-3.11124		17.33	-3624			17.33	-1000.24		247.33	-918.248
117.36	-2.32684		17.34	-3631.55			17.34	-1000.29		247.34	-917.128
117.37	-2.51853		17.35	-3641.03			17.35	-1002.33		247.35	-917.925
117.38	-4.14721		17.36	-3652.17			17.36	-1002.73		247.36	-921.18
117.39	-6.01451		17.37	-3663.65			17.37	-1000.62		247.37	-926.029
117.4	-6.53919		17.38	-3674.96			17.38	-998.038		247.38	-930.626
117.41	-5.30052		17.39	-3686.27			17.39	-996.985		247.39	-933.147
117.42	-3.49064		17.4	-3697.37			17.4	-997.314		247.4	-932.983
117.43	-2.65145		17.41	-3708.1			17.41	-997.805		247.41	-930.86
117.44	-2.8711		17.42	-3719.08			17.42	-999.065		247.42	-927.402
117.45	-2.755		17.43	-3730.59			17.43	-1003.6		247.43	-922.765
117.46	-1.56633		17.44	-3741.41			17.44	-1012.22		247.44	-918.315
117.47	-0.20291		17.45	-3750.46			17.45	-1021.7		247.45	-917.063
117.48	-0.00685		17.46	-3758.83			17.46	-1027.51		247.46	-920.937
117.49	-1.17023		17.47	-3769.03			17.47	-1027.23		247.47	-928.404
117.5	-2.40926		17.48	-3781.74			17.48	-1021.42		247.48	-935.437
117.51	-2.56653		17.49	-3794.71			17.49	-1012.62		247.49	-938.477
117.52	-2.12985		17.5	-3805.58			17.5	-1004.5		247.5	-936.439
117.53	-2.62916		17.51	-3813.84			17.51	-1000.64		247.51	-931.141
117.54	-4.35977		17.52	-3820.31			17.52	-1002.05		247.52	-926.147
117.55	-5.21309		17.53	-3826.22			17.53	-1005.53		247.53	-924.276
117.56	-3.27914		17.54	-3833.4			17.54	-1006.37		247.54	-925.513
117.57	0.11687		17.55	-3843.6			17.55	-1002.85		247.55	-927.734
117.58	1.99853		17.56	-3856.42			17.56	-997.235		247.56	-929.39
117.59	1.46342		17.57	-3869.39			17.57	-992.529		247.57	-930.413
117.6	-0.03593		17.58	-3880.92			17.58	-989.897		247.58	-931.405
117.61	-1.15313		17.59	-3891.32			17.59	-988.849		247.59	-933.119
117.62	-1.62123		17.6	-3900.86			17.6	-988.539		247.6	-935.555
117.63	-1.5047		17.61	-3909.45			17.61	-988.471		247.61	-937.316
117.64	-1.12706		17.62	-3917.6			17.62	-988.46		247.62	-936.508
117.65	-0.67963		17.63	-3926.47			17.63	-988.461		247.63	-932.553
117.66	0.20765		17.64	-3936.6			17.64	-988.462		247.64	-926.847
117.67	1.35928		17.65	-3947.13			17.65	-988.463		247.65	-921.499
117.68	1.40159		17.66	-3956.53			17.66	-988.464		247.66	-918.313
117.69	-0.19187		17.67	-3964.19			17.67	-988.465		247.67	-918.325
117.7	-2.05883		17.68	-3971.24			17.68	-988.535		247.68	-921.568
117.71	-2.93376		17.69	-3979.71			17.69	-988.858		247.69	-927.099
117.72	-2.7721		17.7	-3990.97			17.7	-989.989		247.7	-933.302
117.73	-2.1938		17.71	-4004.45			17.71	-992.922		247.71	-938.184
117.74	-2.37088		17.72	-4017.81			17.72	-998.632		247.72	-939.858
117.75	-3.82882		17.73	-4028.75			17.73	-1006.67		247.73	-937.878
117.76	-5.25474		17.74	-4036.77			17.74	-1014.21		247.74	-934.141
117.77	-4.94299		17.75	-4043.49			17.75	-1017.34		247.75	-931.865
117.78	-3.3737		17.76	-4051.12			17.76	-1014.28		247.76	-932.379
117.79	-2.40838		17.77	-4060.28			17.77	-1006.99		247.77	-933.37
117.8	-2.84386		17.78	-4069.53			17.78	-999.768		247.78	-931.928
117.81	-3.19144		17.79	-4077.13			17.79	-996.001		247.79	-928.933
117.82	-0.96569		17.8	-4083.22			17.8	-996.351		247.8	-927.775
117.83	3.97723		17.81	-4089.96			17.81	-999.176		247.81	-929.601
117.84	7.97129		17.82	-4099.26			17.82	-1002.1		247.82	-932.169
117.85	7.78093		17.83	-4111.21			17.83	-1003.69		247.83	-933.429
117.86	4.84772		17.84	-4124.92			17.84	-1003.68		247.84	-933.559
117.87	2.49568		17.85	-4139.21			17.85	-1002.02		247.85	-932.979
117.88	0.74649		17.86	-4152.83			17.86	-998.778		247.86	-930.464
117.89	-2.22988		17.87	-4164.65			17.87	-994.905		247.87	-924.649
117.9	-5.77582		17.88	-4174.18			17.88	-991.877		247.88	-916.801
117.91	-7.4562		17.89	-4181.53			17.89	-990.688		247.89	-910.385
117.92	-6.69724		17.9	-4187.81			17.9	-991.557		247.9	-907.957
117.93	-5.08682		17.91	-4195.24			17.91	-993.779		247.91	-909.279
117.94	-3.94566		17.92	-4205.33			17.92	-995.863		247.92	-912.534
117.95	-2.99594		17.93	-4216.77			17.93	-996.32		247.93	-916.801
117.96	-1.2509		17.94	-4226.83			17.94	-995.651		247.94	-922.51
117.97	0.9891		17.95	-4234.63			17.95	-996.081		247.95	-929.13
117.98	2.5681		17.96	-4241.66			17.96	-998.574		247.96	-934.3
117.99	3.10302		17.97	-4249.98			17.97	-1000.79		247.97	-935.685
118	3.09766		17.98	-4259.75			17.98	-999.381		247.98	-933.358
118.01	3.36629		17.99	-4269.03			17.99	-993.57		247.99	-929.707
118.02	4.58664		18	-4276.59			18	-986.18		248	-927.194
118.03	6.15404		18.01	-4283.91			18.01	-981.212		248.01	-926.346
118.04	5.91486		18.02	-4292.47			18.02	-980.519		248.02	-925.789
118.05	2.71547		18.03	-4301.13			18.03	-982.87		248.03	-924.379
118.06	-1.63105		18.04	-4309.08			18.04	-985.889		248.04	-922.9
118.07	-4.12249		18.05	-4318.27			18.05	-988.511		248.05	-923.153
118.08	-3.6063		18.06	-4330.11			18.06	-991.111		248.06	-925.497
118.09	-1.15814		18.07	-4342.64			18.07	-994.141		248.07	-928.79
118.1	1.56456		18.08	-4353.07			18.08	-996.666		248.08	-932.376
118.11	3.91748		18.09	-4360.85			18.09	-996.684		248.09	-936.44
118.12	5.98634		18.1	-4367.48			18.1	-993.9		248.1	-940.635
118.13	7.26205		18.11	-4374.58			18.11	-991.373		248.11	-943.906
118.14	7.05363		18.12	-4382.14			18.12	-993.031		248.12	-945.594
118.15	5.73257		18.13	-4389.35			18.13	-998.872		248.13	-945.536
118.16	4.33625		18.14	-4397.44			18.14	-1004.2		248.14	-943.595
118.17	3.33376		18.15	-4408.55			18.15	-1004.97		248.15	-939.493
118.18	2.48374		18.16	-4421.51			18.16	-1002.13		248.16	-933.437
118.19	1.77944		18.17	-4432.6			18.17	-999.093		248.17	-926.287
118.2	2.25601		18.18	-4440.49			18.18	-996.867		248.18	-919.371
118.21	4.54634		18.19	-4446.98			18.19	-993.653		248.19	-914.161
118.22	7.16079		18.2	-4453.82			18.2	-988.722		248.2	-912.114
118.23	7.81812		18.21	-4461.45			18.21	-984.351		248.21	-913.839
118.24	5.6852		18.22	-4470.4			18.22	-983.481		248.22	-918.171
118.25	1.79865		18.23	-4481.14			18.23	-986.617		248.23	-922.963
118.26	-2.05018		18.24	-4492.77			18.24	-991.868		248.24	-926.264
118.27	-4.66135		18.25	-4503.82			18.25	-996.623		248.25	-927.406
118.28	-5.94475		18.26	-4513.71			18.26	-998.747		248.26	-927.405
118.29	-6.60675		18.27	-4522.55			18.27	-997.547		248.27	-928.713
118.3	-7.15334		18.28	-4530.18			18.28	-994.357		248.28	-933.408
118.31	-7.25342		18.29	-4536.78			18.29	-991.037		248.29	-941.588
118.32	-6.60387		18.3	-4543.23			18.3	-988.912		248.3	-950.599
118.33	-6.30955		18.31	-4550.46			18.31	-988.818		248.31	-956.1
118.34	-7.70227		18.32	-4558.35			18.32	-991.698		248.32	-954.764
118.35	-9.81294		18.33	-4565.92			18.33	-997.296		248.33	-946.573
118.36	-10.0754		18.34	-4572.53			18.34	-1003.83		248.34	-934.996
118.37	-7.35863		18.35	-4579.07			18.35	-1009.83		248.35	-924.338
118.38	-2.85111		18.36	-4586.46			18.36	-1015.68		248.36	-916.984
118.39	1.65489		18.37	-4593.84			18.37	-1020.9		248.37	-913.487
118.4	5.62594		18.38	-4600			18.38	-1022.08		248.38	-914.386
118.41	9.09269		18.39	-4606			18.39	-1016.6		248.39	-919.937
118.42	11.3719		18.4	-4613.95			18.4	-1006.75		248.4	-928.477
118.43	11.3029		18.41	-4623.78			18.41	-997.63		248.41	-936.812
118.44	8.94939		18.42	-4633.61			18.42	-992.177		248.42	-942.59
118.45	6.21048		18.43	-4642.75			18.43	-990.309		248.43	-945.533
118.46	4.90916		18.44	-4651.74			18.44	-990.615		248.44	-946.652
118.47	4.96313		18.45	-4659.71			18.45	-991.808		248.45	-946.904
118.48	5.07252		18.46	-4665.07			18.46	-992.638		248.46	-946.652
118.49	4.51494		18.47	-4668.6			18.47	-993.301		248.47	-945.602
118.5	3.0084		18.48	-4672.49			18.48	-996.172		248.48	-942.922
118.51	0.16005		18.49	-4676.99			18.49	-1003.5		248.49	-938.022
118.52	-3.57575		18.5	-4681.42			18.5	-1013.01		248.5	-931.857
118.53	-6.5804		18.51	-4687.02			18.51	-1018.29		248.51	-927.35
118.54	-7.89954		18.52	-4695.81			18.52	-1015.16		248.52	-927.35
118.55	-8.53786		18.53	-4707.15			18.53	-1005.99		248.53	-931.857
118.56	-9.85539		18.54	-4717.7			18.54	-996.04		248.54	-937.952
118.57	-11.216		18.55	-4725.17			18.55	-987.863		248.55	-942.6
118.58	-10.4326		18.56	-4731.1			18.56	-980.802		248.56	-944.471
118.59	-6.60669		18.57	-4738.19			18.57	-974.689		248.57	-943.66
118.6	-1.24806		18.58	-4746.44			18.58	-971.88		248.58	-940.872
118.61	3.30343		18.59	-4754.39			18.59	-974.876		248.59	-937.554
118.62	5.67854		18.6	-4762.2			18.6	-982.52		248.6	-935.385
118.63	5.59109		18.61	-4770.86			18.61	-990.057		248.61	-934.886
118.64	3.15089		18.62	-4780.23			18.62	-993.586		248.62	-934.992
118.65	-0.58949		18.63	-4789.51			18.63	-993.132		248.63	-934.885
118.66	-4.07025		18.64	-4798.25			18.64	-991.164		248.64	-935.384
118.67	-6.30678		18.65	-4806.16			18.65	-989.604		248.65	-937.634
118.68	-6.79654		18.66	-4813.78			18.66	-988.866		248.66	-941.274
118.69	-5.08727		18.67	-4822.59			18.67	-988.626		248.67	-945.1
118.7	-1.60532		18.68	-4832.95			18.68	-988.5		248.68	-948.602
118.71	2.17661		18.69	-4843.09			18.69	-988.237		248.69	-951.561
118.72	4.88265		18.7	-4850.99			18.7	-987.429		248.7	-952.825
118.73	5.94428		18.71	-4855.92			18.71	-985.559		248.71	-950.349
118.74	5.65877		18.72	-4858.04			18.72	-982.531		248.72	-943.729
118.75	4.4697		18.73	-4858.58			18.73	-979.327		248.73	-935.383
118.76	2.18111		18.74	-4860.06			18.74	-977.703		248.74	-928.72
118.77	-1.30188		18.75	-4864.58			18.75	-978.199		248.75	-925.444
118.78	-4.64641		18.76	-4871.94			18.76	-979.211		248.76	-925.327
118.79	-6.05637		18.77	-4880.57			18.77	-978.404		248.77	-926.77
118.8	-5.33199		18.78	-4889.28			18.78	-975.269		248.78	-927.049
118.81	-4.03254		18.79	-4897.64			18.79	-971.677		248.79	-923.237
118.82	-3.74093		18.8	-4905.83			18.8	-970.168		248.8	-914.901
118.83	-4.6873		18.81	-4914.13			18.81	-971.92		248.81	-905.377
118.84	-6.05173		18.82	-4922.22			18.82	-976.081		248.82	-899.328
118.85	-7.15801		18.83	-4929.29			18.83	-980.211		248.83	-898.89
118.86	-7.84177		18.84	-4935.01			18.84	-981.856		248.84	-903.134
118.87	-8.21078		18.85	-4939.61			18.85	-979.891		248.85	-909.954
118.88	-8.01719		18.86	-4943.27			18.86	-974.943		248.86	-917.522
118.89	-6.81063		18.87	-4946.05			18.87	-968.935		248.87	-924.368
118.9	-4.56581		18.88	-4948.58			18.88	-964.202		248.88	-928.886
118.91	-1.8147		18.89	-4952.56			18.89	-962.842		248.89	-929.325
118.92	1.01463		18.9	-4959.6			18.9	-965.872		248.9	-925.448
118.93	3.62765		18.91	-4969.35			18.91	-972.252		248.91	-920.105
118.94	5.22773		18.92	-4979.69			18.92	-979.295		248.92	-917.778
118.95	5.08044		18.93	-4988.81			18.93	-984.701		248.93	-920.855
118.96	4.01127		18.94	-4996.48			18.94	-988.179		248.94	-927.389
118.97	3.82696		18.95	-5002.86			18.95	-990.871		248.95	-932.686
118.98	4.88462		18.96	-5007.83			18.96	-993.403		248.96	-933.242
118.99	5.45412		18.97	-5011.8			18.97	-994.668		248.97	-929.202
119	3.74048		18.98	-5016.11			18.98	-992.771		248.98	-923.942
119.01	0.18016		18.99	-5021.34			18.99	-987.525		248.99	-921.234
119.02	-3.19779		19	-5026.83			19	-981.33		249	-922.676
119.03	-4.83742		19.01	-5032.66			19.01	-977.132		249.01	-927.479
119.04	-4.32056		19.02	-5039.91			19.02	-976.072		249.02	-933.752
119.05	-1.96881		19.03	-5048.12			19.03	-977.201		249.03	-939.567
119.06	1.29131		19.04	-5054.77			19.04	-978.176		249.04	-943.587
119.07	3.78537		19.05	-5059.19			19.05	-976.393		249.05	-945.516
119.08	3.75581		19.06	-5063.76			19.06	-971.66		249.06	-945.516
119.09	0.77374		19.07	-5070.62			19.07	-966.548		249.07	-943.656
119.1	-3.54702		19.08	-5078.97			19.08	-963.588		249.08	-939.877
119.11	-6.30759		19.09	-5086.37			19.09	-962.925		249.09	-934.882
119.12	-5.37795		19.1	-5091.87			19.1	-963.442		249.1	-930.41
119.13	-1.05821		19.11	-5096.88			19.11	-964.615		249.11	-928.395
119.14	4.12778		19.12	-5102.59			19.12	-966.954		249.12	-929.349
119.15	7.36229		19.13	-5108.18			19.13	-971.141		249.13	-931.88
119.16	7.65243		19.14	-5112.89			19.14	-977.229		249.14	-933.857
119.17	5.82188		19.15	-5117.77			19.15	-984.372		249.15	-934.49
119.18	2.75149		19.16	-5123.64			19.16	-991.298		249.16	-934.989
119.19	-1.12011		19.17	-5129.67			19.17	-996.569		249.17	-936.419
119.2	-4.22672		19.18	-5134.9			19.18	-998.809		249.18	-937.877
119.21	-4.39547		19.19	-5139.25			19.19	-997.701		249.19	-937.613
119.22	-1.24446		19.2	-5142.93			19.2	-994.625		249.2	-935.3
119.23	2.85227		19.21	-5146.79			19.21	-991.608		249.21	-932.056
119.24	5.5565		19.22	-5152.91			19.22	-989.668		249.22	-928.711
119.25	7.07345		19.23	-5162.4			19.23	-988.539		249.23	-925.557
119.26	8.63404		19.24	-5173.2			19.24	-987.226		249.24	-923.534
119.27	9.41268		19.25	-5181.86			19.25	-984.49		249.25	-924.342
119.28	7.3942		19.26	-5187.31			19.26	-979.579		249.26	-928.5
119.29	3.33202		19.27	-5191.25			19.27	-973.415		249.27	-934.741
119.3	1.11374		19.28	-5195.2			19.28	-968.909		249.28	-941.21
119.31	3.21169		19.29	-5198.82			19.29	-968.91		249.29	-945.838
119.32	7.50748		19.3	-5201.06			19.3	-973.418		249.3	-946.72
119.33	9.99605		19.31	-5202.6			19.31	-979.514		249.31	-943.643
119.34	9.18243		19.32	-5206.4			19.32	-984.093		249.32	-938.611
119.35	6.03349		19.33	-5214.17			19.33	-985.713		249.33	-934.315
119.36	1.55193		19.34	-5223.46			19.34	-984.095		249.34	-932.103
119.37	-3.23516		19.35	-5230.12			19.35	-979.506		249.35	-931.839
119.38	-6.4275		19.36	-5233.07			19.36	-973.343		249.36	-933.196
119.39	-6.4783		19.37	-5234.86			19.37	-968.526		249.37	-935.551
119.4	-4.12499		19.38	-5238.28			19.38	-967.466		249.38	-937.37
119.41	-0.98297		19.39	-5244.42			19.39	-969.295		249.39	-936.815
119.42	2.79524		19.4	-5253.08			19.4	-970.559		249.4	-933.737
119.43	6.90408		19.41	-5263.11			19.41	-969.227		249.41	-930.155
119.44	9.04645		19.42	-5272.56			19.42	-967.078		249.42	-928.645
119.45	7.63778		19.43	-5280.04			19.43	-967.079		249.43	-930.535
119.46	4.54547		19.44	-5285.77			19.44	-969.149		249.44	-935.2
119.47	2.42476		19.45	-5291			19.45	-970.161		249.45	-941.015
119.48	1.41989		19.46	-5296.37			19.46	-967.849		249.46	-946.724
119.49	0.43672		19.47	-5301.1			19.47	-963.342		249.47	-951.877
119.5	-0.04236		19.48	-5303.96			19.48	-959.503		249.48	-955.878
119.51	1.48954		19.49	-5305.49			19.49	-958.158		249.49	-957.445
119.52	4.55328		19.5	-5307.72			19.5	-959.816		249.5	-955.809
119.53	6.26386		19.51	-5312.14			19.51	-964.476		249.51	-951.624
119.54	4.47835		19.52	-5318.23			19.52	-970.856		249.52	-945.984
119.55	-0.02838		19.53	-5324.58			19.53	-976.211		249.53	-939.465
119.56	-4.60765		19.54	-5330.32			19.54	-978.394		249.54	-933.301
119.57	-7.44		19.55	-5335.69			19.55	-977.939		249.55	-930.343
119.58	-7.92266		19.56	-5341.55			19.56	-977.387		249.56	-933.061
119.59	-6.03257		19.57	-5348.45			19.57	-978.263		249.57	-939.884
119.6	-2.65374		19.58	-5355.8			19.58	-979.597		249.58	-945.549
119.61	0.52147		19.59	-5362.01			19.59	-979.609		249.59	-946.048
119.62	2.52851		19.6	-5366.18			19.6	-978.277		249.6	-942.457
119.63	3.74108		19.61	-5369.01			19.61	-977.461		249.61	-939.117
119.64	3.96948		19.62	-5371.7			19.62	-978.279		249.62	-938.928
119.65	2.0421		19.63	-5374.58			19.63	-979.532		249.63	-941.324
119.66	-1.46769		19.64	-5377.66			19.64	-979.292		249.64	-944.043
119.67	-3.61538		19.65	-5381.4			19.65	-977.29		249.65	-945.603
119.68	-2.71766		19.66	-5386.7			19.66	-975.038		249.66	-945.592
119.69	-0.72347		19.67	-5393.65			19.67	-974.122		249.67	-943.973
119.7	-0.4377		19.68	-5400.25			19.68	-974.991		249.68	-941.002
119.71	-1.80908		19.69	-5404.39			19.69	-977.009		249.69	-937.878
119.72	-3.04866		19.7	-5407.26			19.7	-978.42		249.7	-936.436
119.73	-3.95633		19.71	-5411.23			19.71	-977.25		249.71	-937.556
119.74	-5.48137		19.72	-5415.64			19.72	-973.592		249.72	-939.883
119.75	-7.01975		19.73	-5417.9			19.73	-969.638		249.73	-941.04
119.76	-6.69915		19.74	-5418.35			19.74	-966.784		249.74	-939.883
119.77	-3.92927		19.75	-5420.34			19.75	-964.358		249.75	-937.625
119.78	-0.15506		19.76	-5425.72			19.76	-962.13		249.76	-936.757
119.79	3.04518		19.77	-5432.87			19.77	-961.471		249.77	-938.927
119.8	5.64429		19.78	-5439.48			19.78	-963.595		249.78	-943.692
119.81	8.48918		19.79	-5444.77			19.79	-967.809		249.79	-948.942
119.82	11.1227		19.8	-5448.74			19.8	-972.028		249.8	-952.077
119.83	12.1259		19.81	-5451.45			19.81	-974.018		249.81	-951.229
119.84	10.7555		19.82	-5453.72			19.82	-973.102		249.82	-946.904
119.85	7.19907		19.83	-5456.78			19.83	-970.814		249.83	-942.202
119.86	2.60042		19.84	-5460.79			19.84	-969.677		249.84	-939.679
119.87	-0.97458		19.85	-5464.77			19.85	-970.897		249.85	-938.818
119.88	-1.99556		19.86	-5467.73			19.86	-973.416		249.86	-937.202
119.89	-0.9975		19.87	-5470.2			19.87	-975.154		249.87	-933.814
119.9	0.30244		19.88	-5473.54			19.88	-974.979		249.88	-930.163
119.91	0.5501		19.89	-5478.03			19.89	-973.607		249.89	-928.641
119.92	-0.46059		19.9	-5482.47			19.9	-972.01		249.9	-930.462
119.93	-1.78883		19.91	-5486.19			19.91	-970.403		249.91	-934.805
119.94	-2.48913		19.92	-5490.24			19.92	-969.02		249.92	-939.559
119.95	-2.6569		19.93	-5495.87			19.93	-968.889		249.93	-942.588
119.96	-2.66806		19.94	-5503.11			19.94	-970.583		249.94	-942.841
119.97	-1.56893		19.95	-5510.67			19.95	-973.045		249.95	-940.608
119.98	1.81033		19.96	-5516.14			19.96	-974.02		249.96	-937.484
[truncated: 8,401 more rows]

## Sheet: KK123
WT							a1Q241Lb3
0.3 uM GABA			0.3 uM GABA+1 uM KK123				0.3 uM GABA			0.3 uM GABA+1 uM KK123
time	current (uA)		time	current (uA)			time	current (uA)		time	current (uA)
237.93	1.11236		0	0.28826			80.26	9.97508		199.01	6.05641
237.94	1.10148		0.01	0.28974			80.27	8.268		199.02	4.8622
237.95	1.09059		0.02	0.29109			80.28	5.74588		199.03	2.98734
237.96	1.07971		0.03	0.29257			80.29	2.62961		199.04	0.50992
237.97	1.06882		0.04	0.29405			80.3	-0.68851		199.05	-2.42301
237.98	1.05793		0.05	0.32702			80.31	-3.77983		199.06	-5.59024
237.99	1.04705		0.06	0.6983			80.32	-6.31915		199.07	-8.69811
238	1.03616		0.07	1.12056			80.33	-8.16873		199.08	-11.4058
238.01	1.05689		0.08	1.99044			80.34	-9.37631		199.09	-13.3812
238.02	1.17742		0.09	3.04874			80.35	-10.1015		199.1	-14.3746
238.03	1.58737		0.1	3.5518			80.36	-10.5176		199.11	-14.2823
238.04	2.44507		0.11	3.01995			80.37	-10.7407		199.12	-13.1694
238.05	3.49107		0.12	1.86469			80.38	-10.8136		199.13	-11.2399
238.06	3.98184		0.13	0.70821			80.39	-10.7369		199.14	-8.76573
238.07	3.43769		0.14	-0.15897			80.4	-10.5139		199.15	-6.00667
238.08	2.23851		0.15	-0.47738			80.41	-10.1762		199.16	-3.15411
238.09	0.96987		0.16	0.02032			80.42	-9.77732		199.17	-0.31629
238.1	-0.23065		0.17	0.88941			80.43	-9.36859		199.18	2.45783
238.11	-1.1404		0.18	1.02522			80.44	-8.97859		199.19	5.13534
238.12	-1.23259		0.19	-0.03031			80.45	-8.61079		199.2	7.65945
238.13	-0.55774		0.2	-1.50179			80.46	-8.25224		199.21	9.92861
238.14	-0.03536		0.21	-2.16005			80.47	-7.87546		199.22	11.8004
238.15	-0.04967		0.22	-1.34021			80.48	-7.42346		199.23	13.1166
238.16	0.22595		0.23	0.56349			80.49	-6.78859		199.24	13.7407
238.17	1.40342		0.24	2.48611			80.5	-5.81086		199.25	13.5971
238.18	2.92445		0.25	3.41001			80.51	-4.31692		199.26	12.7004
238.19	3.70892		0.26	3.00957			80.52	-2.19494		199.27	11.1649
238.2	3.30045		0.27	1.88165			80.53	0.52746		199.28	9.18959
238.21	2.28736		0.28	0.72944			80.54	3.64599		199.29	7.02133
238.22	1.54363		0.29	-0.13774			80.55	6.80955		199.3	4.90526
238.23	1.53268		0.3	-0.45615			80.56	9.60903		199.31	3.03395
238.24	2.2906		0.31	0.07316			80.57	11.6869		199.32	1.50779
238.25	3.4406		0.32	1.07366			80.58	12.8224		199.33	0.31693
238.26	4.34799		0.33	1.63031			80.59	12.9657		199.34	-0.64737
238.27	4.70405		0.34	1.44337			80.6	12.2224		199.35	-1.55054
238.28	4.6931		0.35	1.02871			80.61	10.8117		199.36	-2.5505
238.29	4.31533		0.36	0.84055			80.62	9.01968		199.37	-3.73152
238.3	3.38196		0.37	1.05895			80.63	7.16017		199.38	-5.06046
238.31	2.2144		0.38	1.61633			80.64	5.53824		199.39	-6.38315
238.32	1.40737		0.39	2.22267			80.65	4.40974		199.4	-7.46348
238.33	1.2608		0.4	2.53737			80.66	3.93766		199.41	-8.05162
238.34	1.56626		0.41	2.59238			80.67	4.15654		199.42	-7.95983
238.35	1.71633		0.42	2.5402			80.68	4.96091		199.43	-7.12393
238.36	1.14593		0.43	2.22833			80.69	6.12634		199.44	-5.63443
238.37	0.13175		0.44	1.62055			80.7	7.35908		199.45	-3.72837
238.38	-0.43437		0.45	1.07448			80.71	8.35875		199.46	-1.74092
238.39	-0.2569		0.46	0.89053			80.72	8.876		199.47	-0.02654
238.4	0.17991		0.47	1.20451			80.73	8.75277		199.48	1.12958
238.41	0.45845		0.48	2.05126			80.74	7.94051		199.49	1.58315
238.42	0.52001		0.49	3.10535			80.75	6.49821		199.5	1.36328
238.43	0.36917		0.5	3.64003			80.76	4.57397		199.51	0.65777
238.44	-0.15807		0.51	3.27126			80.77	2.37486		199.52	-0.24095
238.45	-1.35853		0.52	2.63663			80.78	0.13087		199.53	-1.0106
238.46	-2.97379		0.53	2.63799			80.79	-1.9387		199.54	-1.375
238.47	-3.9641		0.54	3.27545			80.8	-3.6492		199.55	-1.16581
238.48	-3.36586		0.55	3.67872			80.81	-4.86183		199.56	-0.3607
238.49	-1.50486		0.56	3.28261			80.82	-5.4857		199.57	0.90694
238.5	0.4632		0.57	2.64371			80.83	-5.47815		199.58	2.36804
238.51	1.68815		0.58	2.64506			80.84	-4.84916		199.59	3.66632
238.52	1.91628		0.59	3.28252			80.85	-3.66884		199.6	4.4301
238.53	1.45496		0.6	3.6858			80.86	-2.07086		199.61	4.35892
238.54	0.89659		0.61	3.28969			80.87	-0.24227		199.62	3.30948
238.55	0.57314		0.62	2.6824			80.88	1.60493		199.63	1.35762
238.56	0.48553		0.63	2.81522			80.89	3.27684		199.64	-1.19141
238.57	0.58299		0.64	3.84191			80.9	4.6424		199.65	-3.86353
238.58	0.98867		0.65	4.98224			80.91	5.66249		199.66	-6.14185
238.59	1.87799		0.66	5.22218			80.92	6.38915		199.67	-7.62039
238.6	3.0554		0.67	4.24801			80.93	6.93133		199.68	-8.12692
238.61	3.96699		0.68	2.8223			80.94	7.39784		199.69	-7.76228
238.62	4.32305		0.69	2.32207			80.95	7.83881		199.7	-6.83945
238.63	4.31211		0.7	3.19531			80.96	8.20916		199.71	-5.75102
238.64	3.93434		0.71	4.32905			80.97	8.36812		199.72	-4.82477
238.65	2.96935		0.72	4.37667			80.98	8.11509		199.73	-4.22711
238.66	1.63876		0.73	2.98056			80.99	7.24826		199.74	-3.94513
238.67	0.31111		0.74	0.7628			81	5.62553		199.75	-3.83957
238.68	-0.99342		0.75	-1.23359			81.01	3.20809		199.76	-3.73184
238.69	-2.1926		0.76	-2.078			81.02	0.07341		199.77	-3.48191
238.7	-2.73254		0.77	-1.42113			81.03	-3.60441		199.78	-3.02773
238.71	-2.21437		0.78	0.05746			81.04	-7.59795		199.79	-2.38137
238.72	-1.03696		0.79	1.11149			81.05	-11.6756		199.8	-1.59888
238.73	0.24152		0.8	1.01018			81.06	-15.638		199.81	-0.7499
238.74	1.52006		0.81	0.2395			81.07	-19.3306		199.82	0.09395
238.75	2.69747		0.82	0.00251			81.08	-22.6365		199.83	0.84967
238.76	3.21558		0.83	0.64413			81.09	-25.4622		199.84	1.40706
238.77	2.70732		0.84	1.28159			81.1	-27.7328		199.85	1.62805
238.78	1.63955		0.85	1.04887			81.11	-29.3999		199.86	1.3749
238.79	0.79175		0.86	0.28247			81.12	-30.4537		199.87	0.5638
238.8	0.49137		0.87	0.17261			81.13	-30.9238		199.88	-0.77792
238.81	0.76991		0.88	1.20345			81.14	-30.859		199.89	-2.48111
238.82	1.56866		0.89	2.57809			81.15	-30.2925		199.9	-4.2545
238.83	2.47898		0.9	2.94975			81.16	-29.2132		199.91	-5.75848
238.84	2.5489		0.91	1.65337			81.17	-27.5628		199.92	-6.71201
238.85	1.13622		0.92	-0.53564			81.18	-25.2704		199.93	-6.99219
238.86	-1.1199		0.93	-2.18956			81.19	-22.3087		199.94	-6.68365
238.87	-2.9218		0.94	-2.55509			81.2	-18.7455		199.95	-6.05162
238.88	-3.72041		0.95	-1.81655			81.21	-14.7608		199.96	-5.44429
238.89	-3.83115		0.96	-0.45033			81.22	-10.6165		199.97	-5.16184
238.9	-3.37109		0.97	0.8396			81.23	-6.59145		199.98	-5.3464
238.91	-2.01124		0.98	1.04359			81.24	-2.91169		199.99	-5.93743
238.92	0.16617		0.99	-0.27903			81.25	0.29116		200	-6.70704
238.93	2.52888		1	-2.75094			81.26	2.9784		200.01	-7.3528
238.94	4.31334		1.01	-5.73024			81.27	5.16706		200.02	-7.60369
238.95	4.98904		1.02	-8.44501			81.28	6.88238		200.03	-7.29794
238.96	4.45032		1.03	-9.8908			81.29	8.12585		200.04	-6.41343
238.97	3.07347		1.04	-9.39207			81.3	8.87244		200.05	-5.05839
238.98	1.55324		1.05	-7.41117			81.31	9.09214		200.06	-3.44237
238.99	0.44263		1.06	-4.98611			81.32	8.77958		200.07	-1.84316
239	-0.30593		1.07	-2.74537			81.33	7.97425		200.08	-0.571
239.01	-0.90019		1.08	-0.99914			81.34	6.76226		200.09	0.07737
239.02	-1.12677		1.09	0.05696			81.35	5.26257		200.1	-0.12196
239.03	-0.58669		1.1	0.5151			81.36	3.60864		200.11	-1.25758
239.04	0.43733		1.11	0.6522			81.37	1.93733		200.12	-3.23945
239.05	1.11309		1.12	0.68095			81.38	0.38989		200.13	-5.79658
239.06	1.33469		1.13	0.68664			81.39	-0.88029		200.14	-8.52368
239.07	1.74476		1.14	0.68806			81.4	-1.70542		200.15	-10.9664
239.08	2.50127		1.15	0.72109			81.41	-1.91761		200.16	-12.7197
239.09	2.91959		1.16	0.85397			81.42	-1.38178		200.17	-13.5127
239.1	2.51533		1.17	1.27623			81.43	-0.0384		200.18	-13.2581
239.11	1.86419		1.18	2.14611			81.44	2.06001		200.19	-12.0566
239.12	1.85336		1.19	3.20441			81.45	4.73353		200.2	-10.1573
239.13	2.47846		1.2	3.70747			81.46	7.68858		200.21	-7.88368
239.14	2.83782		1.21	3.17562			81.47	10.5592		200.22	-5.54698
239.15	2.29788		1.22	1.98875			81.48	12.9671		200.23	-3.37274
239.16	1.25751		1.23	0.70079			81.49	14.5872		200.24	-1.46699
239.17	0.5095		1.24	-0.58722			81.5	15.2066		200.25	0.16814
239.18	0.49856		1.25	-1.74248			81.51	14.7636		200.26	1.58032
239.19	1.25647		1.26	-2.17027			81.52	13.3586		200.27	2.80412
239.2	2.40647		1.27	-1.35037			81.53	11.2334		200.28	3.82067
239.21	3.31386		1.28	0.28703			81.54	8.72036		200.29	4.55827
239.22	3.66992		1.29	1.76617			81.55	6.17178		200.3	4.9297
239.23	3.65897		1.3	2.50172			81.56	3.88508		200.31	4.88483
239.24	3.28121		1.31	2.65651			81.57	2.04226		200.32	4.45216
239.25	2.34784		1.32	2.50033			81.58	0.67921		200.33	3.74978
239.26	1.14866		1.33	1.77183			81.59	-0.30686		200.34	2.96124
239.27	0.24184		1.34	0.29546			81.6	-1.11469		200.35	2.28565
239.28	-0.16254		1.35	-1.33911			81.61	-1.97317		200.36	1.88231
239.29	-0.17343		1.36	-2.15617			81.62	-3.07086		200.37	1.8309
239.3	0.20918		1.37	-1.76139			81.63	-4.49984		200.38	2.12104
239.31	1.06261		1.38	-0.72616			81.64	-6.22906		200.39	2.67033
239.32	2.10861		1.39	0.13951			81.65	-8.11566		200.4	3.35707
239.33	2.59937		1.4	0.59344			81.66	-9.95187		200.41	4.05003
239.34	2.08684		1.41	0.82612			81.67	-11.533		200.42	4.62577
239.35	0.98745		1.42	1.14431			81.68	-12.7224		200.43	4.9773
239.36	0.00825		1.43	1.59763			81.69	-13.4891		200.44	5.02539
239.37	-0.71297		1.44	1.78734			81.7	-13.9026		200.45	4.73921
239.38	-1.30295		1.45	1.26519			81.71	-14.089		200.46	4.1583
239.39	-1.52954		1.46	0.3631			81.72	-14.1677		200.47	3.39705
239.4	-0.98946		1.47	0.13039			81.73	-14.1977		200.48	2.61576
239.41	0.03457		1.48	0.8992			81.74	-14.1559		200.49	1.96052
239.42	0.71033		1.49	1.9575			81.75	-13.9549		200.5	1.49743
239.43	0.93193		1.5	2.56164			81.76	-13.49		200.51	1.17648
239.44	1.342		1.51	2.72064			81.77	-12.6905		200.52	0.84989
239.45	2.06689		1.52	2.69166			81.78	-11.5524		200.53	0.34106
239.46	2.3538		1.53	2.384			81.79	-10.1388		200.54	-0.46808
239.47	1.5287		1.54	1.77622			81.8	-8.55751		200.55	-1.57487
239.48	0.00903		1.55	1.19853			81.81	-6.93265		200.56	-2.84899
239.49	-1.05874		1.56	0.88311			81.82	-5.38997		200.57	-4.0831
239.5	-0.93529		1.57	0.77625			81.83	-4.05597		200.58	-5.07387
239.51	-0.07429		1.58	0.75454			81.84	-3.05705		200.59	-5.69623
239.52	0.44272		1.59	0.75174			81.85	-2.50157		200.6	-5.93972
239.53	0.23921		1.6	0.78477			81.86	-2.44171		200.61	-5.89651
239.54	-0.21931		1.61	0.88604			81.87	-2.83246		200.62	-5.71131
239.55	-0.51968		1.62	1.17688			81.88	-3.51487		200.63	-5.51626
239.56	-0.63463		1.63	1.62593			81.89	-4.24197		200.64	-5.37706
239.57	-0.66859		1.64	1.81564			81.9	-4.7429		200.65	-5.2705
239.58	-0.68375		1.65	1.2935			81.91	-4.79974		200.66	-5.10181
239.59	-0.69464		1.66	0.42302			81.92	-4.30631		200.67	-4.75514
239.6	-0.70552		1.67	0.32172			81.93	-3.28811		200.68	-4.1579
239.61	-0.68479		1.68	1.51136			81.94	-1.88214		200.69	-3.33231
239.62	-0.56427		1.69	3.43826			81.95	-0.28961		200.7	-2.41188
239.63	-0.15432		1.7	5.13083			81.96	1.27973		200.71	-1.61261
239.64	0.70339		1.71	5.92302			81.97	2.65499		200.72	-1.16768
239.65	1.74939		1.72	5.81317			81.98	3.73192		200.73	-1.24919
239.66	2.27177		1.73	5.31715			81.99	4.4755		200.74	-1.90675
239.67	1.89064		1.74	4.86611			82	4.89886		200.75	-3.04519
239.68	1.24371		1.75	4.23782			82.01	5.02856		200.76	-4.4475
239.69	1.2645		1.76	2.86851			82.02	4.87222		200.77	-5.83131
239.7	2.02101		1.77	0.84039			82.03	4.4038		200.78	-6.91875
239.71	2.83282		1.78	-0.97949			82.04	3.57326		200.79	-7.50025
239.72	3.29288		1.79	-1.48399			82.05	2.33511		200.8	-7.47953
239.73	3.69856		1.8	-0.24387			82.06	0.68262		200.81	-6.89311
239.74	4.18938		1.81	1.81236			82.07	-1.32547		200.82	-5.9005
239.75	4.31284		1.82	3.04833			82.08	-3.55365		200.83	-4.74381
239.76	3.64692		1.83	2.51648			82.09	-5.79514		200.84	-3.68266
239.77	2.36992		1.84	0.5608			82.1	-7.79388		200.85	-2.91979
239.78	1.29788		1.85	-1.88804			82.11	-9.28127		200.86	-2.54078
239.79	1.15565		1.86	-4.12594			82.12	-10.0234		200.87	-2.48949
239.8	1.75334		1.87	-5.81111			82.13	-9.86948		200.88	-2.58935
239.81	2.10849		1.88	-6.75959			82.14	-8.7869		200.89	-2.60352
239.82	1.56855		1.89	-6.76244			82.15	-6.87234		200.9	-2.31322
239.83	0.49656		1.9	-5.80687			82.16	-4.33391		200.91	-1.58819
239.84	-0.38285		1.91	-4.15042			82.17	-1.45238		200.92	-0.42876
239.85	-0.81463		1.92	-2.04116			82.18	1.46534		200.93	1.03061
239.86	-0.95693		1.93	0.02129			82.19	4.12757		200.94	2.55366
239.87	-0.99516		1.94	1.23835			82.2	6.2878		200.95	3.85912
239.88	-1.01032		1.95	1.16865			82.21	7.76415		200.96	4.68507
239.89	-1.0212		1.96	0.43386			82.22	8.45303		200.97	4.8438
239.9	-1.03209		1.97	0.32828			82.23	8.34029		200.98	4.25336
239.91	-1.01136		1.98	1.39073			82.24	7.50749		200.99	2.94021
239.92	-0.89083		1.99	2.89679			82.25	6.12628		201	1.01733
239.93	-0.48088		2	3.7209			82.26	4.43253		201.01	-1.34932
239.94	0.37683		2.01	3.4562			82.27	2.6795		201.02	-3.97121
239.95	1.42282		2.02	2.87625			82.28	1.08127		201.03	-6.65551
239.96	1.9452		2.03	3.01335			82.29	-0.23214		201.04	-9.21124
239.97	1.56408		2.04	4.07165			82.3	-1.22739		201.05	-11.451
239.98	0.91714		2.05	5.31177			82.31	-1.9419		201.06	-13.1972
239.99	0.90632		2.06	5.80947			82.32	-2.43321		201.07	-14.2972
240	1.53142		2.07	5.12002			82.33	-2.73073		201.08	-14.65
240.01	1.89077		2.08	3.33042			82.34	-2.81378		201.09	-14.2363
240.02	1.35084		2.09	0.98546			82.35	-2.62398		201.1	-13.1436
240.03	0.24724		2.1	-1.06988			82.36	-2.10128		201.11	-11.5716
240.04	-0.76359		2.11	-2.01842			82.37	-1.22383		201.12	-9.80349
240.05	-1.61621		2.12	-1.65098			82.38	-0.03366		201.13	-8.14488
240.06	-2.59542		2.13	-0.62002			82.39	1.36117		201.14	-6.84272
240.07	-3.55918		2.14	0.24565			82.4	2.80821		201.15	-6.01555
240.08	-3.65515		2.15	0.69958			82.41	4.1489		201.16	-5.62257
240.09	-2.29574		2.16	0.93226			82.42	5.25999		201.17	-5.48539
240.1	-0.19291		2.17	1.28206			82.43	6.08149		201.18	-5.3535
240.11	1.198		2.18	1.86685			82.44	6.61846		201.19	-4.98849
240.12	1.23777		2.19	2.4774			82.45	6.91656		201.2	-4.23721
240.13	0.72225		2.2	2.82372			82.46	7.02566		201.21	-3.07176
240.14	0.73877		2.21	2.97858			82.47	6.9734		201.22	-1.58792
240.15	1.33652		2.22	3.24745			82.48	6.76306		201.23	0.03267
240.16	1.59608		2.23	3.51468			82.49	6.39498		201.24	1.57993
240.17	0.76672		2.24	3.51603			82.5	5.89499		201.25	2.87015
240.18	-0.75296		2.25	3.25164			82.51	5.3308		201.26	3.77922
240.19	-1.82073		2.26	2.98981			82.52	4.80505		201.27	4.24622
240.2	-1.69728		2.27	2.82936			82.53	4.42789		201.28	4.25601
240.21	-0.80466		2.28	2.49441			82.54	4.28126		201.29	3.82009
240.22	-0.15624		2.29	1.88236			82.55	4.38927		201.3	2.97332
240.23	0.06108		2.3	1.33629			82.56	4.7055		201.31	1.78955
240.24	0.47116		2.31	1.15234			82.57	5.1215		201.32	0.40037
240.25	1.19605		2.32	1.46632			82.58	5.49478		201.33	-1.00668
240.26	1.45134		2.33	2.31307			82.59	5.68811		201.34	-2.22464
240.27	0.49484		2.34	3.36716			82.6	5.60728		201.35	-3.09033
240.28	-1.44568		2.35	3.87022			82.61	5.22402		201.36	-3.5448
240.29	-3.38204		2.36	3.33837			82.62	4.57616		201.37	-3.65793
240.3	-4.31547		2.37	2.18311			82.63	3.7471		201.38	-3.60021
240.31	-3.95605		2.38	0.99501			82.64	2.83473		201.39	-3.57264
240.32	-2.93746		2.39	-0.00357			82.65	1.92242		201.4	-3.72765
240.33	-2.08403		2.4	-0.7112			82.66	1.06023		201.41	-4.11667
240.34	-1.67407		2.41	-0.95063			82.67	0.25768		201.42	-4.68339
240.35	-1.55355		2.42	-0.71759			82.68	-0.51396		201.43	-5.2967
240.36	-1.53709		2.43	-0.21496			82.69	-1.31211		201.44	-5.80024
240.37	-1.54371		2.44	0.25649			82.7	-2.20656		201.45	-6.0553
240.38	-1.55459		2.45	0.21207			82.71	-3.25757		201.46	-5.9666
240.39	-1.53386		2.46	-0.53169			82.72	-4.49284		201.47	-5.49438
240.4	-1.41334		2.47	-1.34784			82.73	-5.89021		201.48	-4.66084
240.41	-1.00339		2.48	-1.65899			82.74	-7.37256		201.49	-3.55181
240.42	-0.14568		2.49	-1.53178			82.75	-8.81735		201.5	-2.30576
240.43	0.90032		2.5	-1.38998			82.76	-10.0794		201.51	-1.08072
240.44	1.39108		2.51	-1.55196			82.77	-11.0221		201.52	-0.00134
240.45	0.87855		2.52	-1.79322			82.78	-11.5517		201.53	0.89428
240.46	-0.18922		2.53	-1.78759			82.79	-11.6444		201.54	1.67798
240.47	-1.06864		2.54	-1.52043			82.8	-11.358		201.55	2.50187
240.48	-1.50042		2.55	-1.25577			82.81	-10.8153		201.56	3.51755
240.49	-1.64272		2.56	-1.09249			82.82	-10.1621		201.57	4.77571
240.5	-1.68095		2.57	-0.72297			82.83	-9.50967		201.58	6.15555
240.51	-1.6961		2.58	0.02331			82.84	-8.88924		201.59	7.36539
240.52	-1.70699		2.59	1.02467			82.85	-8.23931		201.6	8.02508
240.53	-1.71788		2.6	2.21139			82.86	-7.4377		201.61	7.80095
240.54	-1.72876		2.61	3.34641			82.87	-6.36526		201.62	6.53832
240.55	-1.73965		2.62	3.74113			82.88	-4.97316		201.63	4.33545
240.56	-1.75053		2.63	2.82434			82.89	-3.32144		201.64	1.52883
240.57	-1.76142		2.64	0.90028			82.9	-1.57041		201.65	-1.40312
240.58	-1.7723		2.65	-1.02366			82.91	0.071		201.66	-3.97904
240.59	-1.78319		2.66	-1.97641			82.92	1.41566		201.67	-5.84351
240.6	-1.79407		2.67	-1.73617			82.93	2.35673		201.68	-6.84288
240.61	-1.80496		2.68	-1.12605			82.94	2.89046		201.69	-7.02876
240.62	-1.81584		2.69	-1.16058			82.95	3.09866		201.7	-6.59985
240.63	-1.82673		2.7	-1.92656			82.96	3.10381		201.71	-5.8139
240.64	-1.806		2.71	-2.71622			82.97	3.01843		201.72	-4.9078
240.65	-1.68548		2.72	-3.02273			82.98	2.9088		201.73	-4.05275
240.66	-1.27552		2.73	-2.88557			82.99	2.78382		201.74	-3.34999
240.67	-0.41782		2.74	-2.0965			83	2.60862		201.75	-2.8517
240.68	0.62818		2.75	-0.27245			83.01	2.33416		201.76	-2.58331
240.69	1.15056		2.76	2.07406			83.02	1.9296		201.77	-2.54904
240.7	0.76943		2.77	3.76242			83.03	1.4048		201.78	-2.72035
240.71	0.1225		2.78	4.13493			83.04	0.81481		201.79	-3.02034
240.72	0.11168		2.79	3.39922			83.05	0.24623		201.8	-3.32181
240.73	0.76839		2.8	2.00422			83.06	-0.20764		201.81	-3.46807
240.74	1.25916		2.81	0.55409			83.07	-0.47262		201.82	-3.31087
240.75	1.14006		2.82	-0.26249			83.08	-0.51104		201.83	-2.74981
240.76	0.93666		2.83	-0.52096			83.09	-0.32679		201.84	-1.75721
240.77	1.11407		2.84	-0.94471			83.1	0.04057		201.85	-0.38112
240.78	1.184		2.85	-1.71069			83.11	0.5276		201.86	1.26937
240.79	0.54006		2.86	-2.10692			83.12	1.0596		201.87	3.04666
240.8	-0.55506		2.87	-1.58066			83.13	1.56136		201.88	4.78701
240.81	-1.43875		2.88	-0.51815			83.14	1.96674		201.89	6.33146
240.82	-1.83891		2.89	0.35179			83.15	2.22952		201.9	7.54811
240.83	-1.8498		2.9	0.80572			83.16	2.33585		201.91	8.35638
240.84	-1.46719		2.91	1.07002			83.17	2.31426		201.92	8.74727
240.85	-0.61376		2.92	1.55123			83.18	2.23533		201.93	8.78829
240.86	0.46386		2.93	2.55685			83.19	2.19405		201.94	8.6036
240.87	1.08603		2.94	4.03599			83.2	2.2757		201.95	8.33018
240.88	0.99433		2.95	5.40752			83.21	2.51634		201.96	8.06311
240.89	0.79515		2.96	5.96424			83.22	2.87654		201.97	7.81207
240.9	0.97256		2.97	5.41042			83.23	3.24531		201.98	7.48858
240.91	1.04249		2.98	4.04165			83.24	3.47888		201.99	6.93204
240.92	0.39854		2.99	2.56528			83.25	3.46201		202	5.96497
240.93	-0.69657		3	1.56676			83.26	3.16435		202.01	4.45544
240.94	-1.58026		3.01	1.11993			83.27	2.66222		202.02	2.36235
240.95	-2.01204		3.02	0.98573			83.28	2.10989		202.03	-0.25218
240.96	-2.12272		3.03	0.95974			83.29	1.66897		202.04	-3.24354
240.97	-2.02954		3.04	0.95694			83.3	1.42906		202.05	-6.42517
240.98	-1.62386		3.05	0.98997			83.31	1.36104		202.06	-9.60925
240.99	-0.76616		3.06	1.09124			83.32	1.33152		202.07	-12.6316
241	0.31146		3.07	1.4137			83.33	1.17625		202.08	-15.3556
241.01	0.93363		3.08	1.9626			83.34	0.79859		202.09	-17.6628
241.02	0.84193		3.09	2.44174			83.35	0.24316		202.1	-19.4446
241.03	0.64276		3.1	2.33561			83.36	-0.29608		202.11	-20.6115
241.04	0.82016		3.11	1.52203			83.37	-0.5437		202.12	-21.1215
241.05	0.89009		3.12	0.41303			83.38	-0.26083		202.13	-21.0182
241.06	0.27776		3.13	-0.40056			83.39	0.63786		202.14	-20.4552
241.07	-0.68594		3.14	-0.53831			83.4	2.02084		202.15	-19.6839
241.08	-1.14879		3.15	-0.19051			83.41	3.56038		202.16	-18.9963
241.09	-0.68037		3.16	-0.0898			83.42	4.83102		202.17	-18.6375
241.1	0.36563		3.17	-0.77582			83.43	5.44699		202.18	-18.7225
241.11	1.28144		3.18	-2.14379			83.44	5.18447		202.19	-19.1915
241.12	1.7647		3.19	-3.48954			83.45	4.04442		202.2	-19.8298
241.13	2.17459		3.2	-4.03903			83.46	2.23903		202.21	-20.3434
241.14	2.69703		3.21	-3.48244			83.47	0.11701		202.22	-20.4636
241.15	2.95189		3.22	-2.11078			83.48	-1.93641		202.23	-20.0401
241.16	2.70681		3.23	-0.63165			83.49	-3.58641		202.24	-19.087
241.17	2.2984		3.24	0.36971			83.5	-4.59807		202.25	-17.7698
241.18	2.28318		3.25	0.81937			83.51	-4.84475		202.26	-16.3389
241.19	2.6426		3.26	0.95646			83.52	-4.2897		202.27	-15.036
241.2	2.73871		3.27	0.98522			83.53	-2.96184		202.28	-14.0065
241.21	2.06852		3.28	0.99091			83.54	-0.94312		202.29	-13.2463
241.22	0.79152		3.29	0.99232			83.55	1.62811		202.3	-12.6031
241.23	-0.28052		3.3	0.99374			83.56	4.54572		202.31	-11.8321
241.24	-0.42275		3.31	0.99515			83.57	7.53203		202.32	-10.6883
241.25	0.17494		3.32	0.99657			83.58	10.2557		202.33	-9.0191
241.26	0.5617		3.33	0.99798			83.59	12.3769		202.34	-6.82296
241.27	0.15317		3.34	0.9994			83.6	13.6122		202.35	-4.25005
241.28	-0.49797		3.35	1.00081			83.61	13.8017		202.36	-1.54611
241.29	-0.47718		3.36	1.00223			83.62	12.9541		202.37	1.03526
241.3	0.27933		3.37	1.00364			83.63	11.2501		202.38	3.3146
241.31	1.05952		3.38	1.00506			83.64	8.99611		202.39	5.22965
241.32	1.38817		3.39	0.97486			83.65	6.54242		202.4	6.82402
241.33	1.37301		3.4	0.87648			83.66	4.19568		202.41	8.18957
241.34	0.99525		3.41	0.58853			83.67	2.16066		202.42	9.39131
241.35	0.06187		3.42	0.17381			83.68	0.53201		202.43	10.4117
241.36	-1.10569		3.43	0.11828			83.69	-0.6705		202.44	11.143
241.37	-1.8811		3.44	1.09576			83.7	-1.45282		202.45	11.4336
241.38	-1.89626		3.45	2.96901			83.71	-1.8181		202.46	11.1666
241.39	-1.13834		3.46	4.55093			83.72	-1.77522		202.47	10.3315
241.4	0.01166		3.47	4.73423			83.73	-1.3723		202.48	9.05162
241.41	0.95066		3.48	3.33391			83.74	-0.72438		202.49	7.55341
241.42	1.43813		3.49	0.98895			83.75	-0.00754		202.5	6.09242
241.43	1.84802		3.5	-1.45989			83.76	0.5844		202.51	4.87028
241.44	2.37046		3.51	-3.30436			83.77	0.90053		202.52	3.97914
241.45	2.62532		3.52	-4.12515			83.78	0.87923		202.53	3.39288
241.46	2.34863		3.53	-4.01674			83.79	0.55919		202.54	3.00099
241.47	1.80881		3.54	-3.51795			83.8	0.05413		202.55	2.6642
241.48	1.37276		3.55	-3.06402			83.81	-0.49167		202.56	2.26743
241.49	0.86358		3.56	-2.43291			83.82	-0.94507		202.57	1.7526
241.5	-0.0972		3.57	-1.02909			83.83	-1.20935		202.58	1.12651
241.51	-1.30059		3.58	1.16477			83.84	-1.23121		202.59	0.44768
241.52	-2.20741		3.59	3.50823			83.85	-0.9968		202.6	-0.20028
241.53	-2.6434		3.6	5.17346			83.86	-0.5246		202.61	-0.74035
241.54	-2.75408		3.61	5.40913			83.87	0.14161		202.62	-1.13068
241.55	-2.6609		3.62	3.88265			83.88	0.94092		202.63	-1.38072
241.56	-2.22361		3.63	1.04044			83.89	1.80656		202.64	-1.54884
241.57	-1.23449		3.64	-1.80617			83.9	2.6782		202.65	-1.7208
241.58	0.23235		3.65	-3.35987			83.91	3.50951		202.66	-1.97796
241.59	1.62332		3.66	-3.28307			83.92	4.26537		202.67	-2.369
241.6	2.29901		3.67	-2.14689			83.93	4.90969		202.68	-2.89805
241.61	2.15373		3.68	-0.98447			83.94	5.39307		202.69	-3.53279
241.62	1.64126		3.69	-0.46676			83.95	5.65201		202.7	-4.22618
241.63	1.20947		3.7	-0.33692			83.96	5.62594		202.71	-4.93814
241.64	0.73191		3.71	-0.06543			83.97	5.28631		202.72	-5.64402
241.65	-0.09745		3.72	0.0981			83.98	4.6617		202.73	-6.32496
241.66	-0.84839		3.73	-0.39786			83.99	3.84307		202.74	-6.94491
241.67	-0.75521		3.74	-1.08645			84	2.9628		202.75	-7.42952
241.68	0.28652		3.75	-1.03102			84.01	2.15525		202.76	-7.66265
241.69	1.51446		3.76	-0.29383			84.02	1.51632		202.77	-7.51108
241.7	2.03141		3.77	0.37226			84.03	1.07889		202.78	-6.87394
241.71	1.46101		3.78	0.48208			84.04	0.81293		202.79	-5.73934
241.72	0.07995		3.79	0.16294			84.05	0.64751		202.8	-4.22222
241.73	-1.40866		3.8	0.0349			84.06	0.50451		202.81	-2.56051
241.74	-2.38787		3.81	0.72729			84.07	0.3315		202.82	-1.06104
241.75	-2.71559		3.82	2.18452			84.08	0.12323		202.83	-0.00794
241.76	-2.4097		3.83	3.74111			84.09	-0.0755		202.84	0.43569
241.77	-1.44793		3.84	5.03189			84.1	-0.18736		202.85	0.2952
241.78	0.01463		3.85	5.98741			84.11	-0.13708		202.86	-0.20846
241.79	1.4056		3.86	6.35448			84.12	0.10933		202.87	-0.71996
241.8	2.0813		3.87	5.98602			84.13	0.51815		202.88	-0.8626
241.81	1.96763		3.88	5.04176			84.14	0.99074		202.89	-0.36626
241.82	1.58657		3.89	3.74954			84.15	1.39962		202.9	0.83373
241.83	1.57562		3.9	2.19578			84.16	1.6444		202.91	2.56164
241.84	1.96666		3.91	0.74565			84.17	1.70039		202.92	4.44446
241.85	2.19417		3.92	0.05621			84.18	1.63332		202.93	6.01878
241.86	1.94482		3.93	0.21858			84.19	1.56967		202.94	6.86527
241.87	1.53642		3.94	0.66341			84.2	1.63588		202.95	6.72488
241.88	1.5212		3.95	0.98593			84.21	1.8962		202.96	5.55952
241.89	1.91223		3.96	1.19121			84.22	2.31937		202.97	3.54132
241.9	2.13975		3.97	1.50518			84.23	2.78697		202.98	0.98156
241.91	1.8904		3.98	1.9585			84.24	3.13459		202.99	-1.77049
241.92	1.48199		3.99	2.11659			84.25	3.20296		203	-4.42123
241.93	1.46677		4	1.43142			84.26	2.87799		203.01	-6.78974
241.94	1.82618		4.01	-0.02297			84.27	2.11253		203.02	-8.81499
241.95	1.92229		4.02	-1.54512			84.28	0.9353		203.03	-10.5184
241.96	1.25211		4.03	-2.7016			84.29	-0.54587		203.04	-11.9409
241.97	-0.02489		4.04	-3.20195			84.3	-2.14689		203.05	-13.0806
241.98	-1.09694		4.05	-2.59775			84.31	-3.62626		203.06	-13.8566
241.99	-1.23917		4.06	-0.88021			84.32	-4.72758		203.07	-14.1159
242	-0.64147		4.07	1.01622			84.33	-5.24012		203.08	-13.6844
242.01	-0.25471		4.08	1.99798			84.34	-5.05694		203.09	-12.4471
242.02	-0.66324		4.09	1.94245			84.35	-4.20568		203.1	-10.4229
242.03	-1.31439		4.1	1.52352			84.36	-2.83846		203.11	-7.80116
242.04	-1.32521		4.11	1.20816			84.37	-1.1869		203.12	-4.91858
242.05	-0.70011		4.12	1.00572			84.38	0.49788		203.13	-2.18092
242.06	-0.34076		4.13	0.69463			84.39	1.99841		203.14	0.04166
242.07	-0.8807		4.14	0.24408			84.4	3.16328		203.15	1.50527
242.08	-1.95268		4.15	0.0887			84.41	3.91645		203.16	2.13753
242.09	-2.83209		4.16	0.74521			84.42	4.24723		203.17	2.02667
242.1	-3.26388		4.17	2.03941			84.43	4.18915		203.18	1.36808
242.11	-3.37456		4.18	3.04369			84.44	3.79687		203.19	0.39577
242.12	-3.28138		4.19	3.01343			84.45	3.13072		203.2	-0.67403
242.13	-2.8757		4.2	1.88057			84.46	2.25392		203.21	-1.67166
242.14	-1.98638		4.21	0.13674			84.47	1.24048		203.22	-2.47584
242.15	-0.84058		4.22	-1.52108			84.48	0.18423		203.23	-3.00065
242.16	-0.02878		4.23	-2.83211			84.49	-0.80139		203.24	-3.18303
242.17	0.03785		4.24	-3.75757			84.5	-1.59667		203.25	-2.98085
242.18	-0.38917		4.25	-3.99023			84.51	-2.09609		203.26	-2.38339
242.19	-0.79221		4.26	-3.1981			84.52	-2.22547		203.27	-1.42795
242.2	-0.61822		4.27	-1.38254			84.53	-1.94807		203.28	-0.21273
242.21	0.50701		4.28	0.96934			84.54	-1.26064		203.29	1.10362
242.22	2.21231		4.29	3.02764			84.55	-0.1868		203.3	2.32203
242.23	3.56727		4.3	3.97888			84.56	1.22535		203.31	3.2421
242.24	3.84593		4.31	3.61433			84.57	2.90011		203.32	3.71111
242.25	3.01656		4.32	2.58621			84.58	4.73116		203.33	3.66675
242.26	1.47357		4.33	1.72336			84.59	6.58509		203.34	3.15511
242.27	-0.35146		4.34	1.30394			84.6	8.31416		203.35	2.31247
242.28	-1.97575		4.35	1.20556			84.61	9.77399		203.36	1.31457
242.29	-3.01398		4.36	1.31105			84.62	10.8387		203.37	0.31222
242.3	-3.47732		4.37	1.72909			84.63	11.4084		203.38	-0.61942
242.31	-3.59227		4.38	2.59897			84.64	11.4107		203.39	-1.49643
242.32	-3.49909		4.39	3.65727			84.65	10.8034		203.4	-2.40168
242.33	-3.09341		4.4	4.19195			84.66	9.58641		203.41	-3.43377
242.34	-2.2357		4.41	3.79157			84.67	7.82259		203.42	-4.65507
242.35	-1.1897		4.42	3.05715			84.68	5.65907		203.43	-6.06192
242.36	-0.69894		4.43	2.76913			84.69	3.33079		203.44	-7.58817
242.37	-1.21147		4.44	2.95884			84.7	1.1321		203.45	-9.13562
242.38	-2.24763		4.45	3.14214			84.71	-0.64551		203.46	-10.6132
242.39	-2.99563		4.46	3.16974			84.72	-1.79248		203.47	-11.964
242.4	-3.00658		4.47	3.14497			84.73	-2.24622		203.48	-13.1677
242.41	-2.28028		4.48	2.93295			84.74	-2.11064		203.49	-14.221
242.42	-1.26169		4.49	2.6146			84.75	-1.61656		203.5	-15.1099
242.43	-0.77514		4.5	2.48454			84.76	-1.03525		203.51	-15.7953
242.44	-1.25606		4.51	2.35748			84.77	-0.58104		203.52	-16.2204
242.45	-2.19242		4.52	1.69538			84.78	-0.3454		203.53	-16.3393
242.46	-2.61938		4.53	0.67037			84.79	-0.28951		203.54	-16.1496
242.47	-2.05116		4.54	0.11234			84.8	-0.29396		203.55	-15.7088
242.48	-0.71574		4.55	0.33366			84.81	-0.23704		203.56	-15.1246
242.49	0.64783		4.56	0.88262			84.82	-0.06225		203.57	-14.5193
242.5	1.31932		4.57	1.46296			84.83	0.19284		203.58	-13.9864
242.51	1.20565		4.58	2.01601			84.84	0.41065		203.59	-13.5567
242.52	0.82458		4.59	2.22885			84.85	0.43366		203.6	-13.1901
242.53	0.81364		4.6	1.71098			84.86	0.10738		203.61	-12.7957
242.54	1.20467		4.61	0.8405			84.87	-0.68771		203.62	-12.2713
242.55	1.43219		4.62	0.70758			84.88	-2.0148		203.63	-11.5476
242.56	1.18284		4.63	1.73414			84.89	-3.86179		203.64	-10.6202
242.57	0.77443		4.64	3.10879			84.9	-6.12019		203.65	-9.56066
242.58	0.79083		4.65	3.48044			84.91	-8.5691		203.66	-8.50316
242.59	1.28165		4.66	2.18407			84.92	-10.8802		203.67	-7.61019
242.6	1.7986		4.67	-0.03656			84.93	-12.6585		203.68	-7.02474
242.61	1.997		4.68	-1.85357			84.94	-13.5201		203.69	-6.81886
242.62	1.80844		4.69	-2.77134			84.95	-13.1885		203.7	-6.9526
242.63	1.40107		4.7	-3.2905			84.96	-11.5767		203.71	-7.26039
242.64	1.34105		4.71	-3.71834			84.97	-8.82265		203.72	-7.47817
242.65	2.30276		4.72	-3.56605			84.98	-5.26033		203.73	-7.31165
242.66	4.16724		4.73	-2.43042			84.99	-1.33558		203.74	-6.5272
242.67	5.76494		4.74	-0.84306			85	2.50245		203.75	-5.03281
242.68	6.07083		4.75	0.08511			85.01	5.89629		203.76	-2.9173
242.69	5.1388		4.76	0.05155			85.02	8.63259		203.77	-0.43192
242.7	3.85319		4.77	-0.18544			85.03	10.6438		203.78	2.07786
242.71	3.02431		4.78	-0.28082			85.04	11.97		203.79	4.26403
242.72	2.56818		4.79	-0.70458			85.05	12.7037		203.8	5.85979
242.73	1.6381		4.8	-1.59776			85.06	12.9391		203.81	6.73101
242.74	-0.32981		4.81	-2.44644			85.07	12.7406		203.82	6.88592
242.75	-2.43256		4.82	-2.92018			85.08	12.1347		203.83	6.44783
242.76	-3.13424		4.83	-3.33533			85.09	11.121		203.84	5.60602
242.77	-2.34819		4.84	-3.83569			85.1	9.69366		203.85	4.5627
242.78	-1.5138		4.85	-3.96855			85.11	7.86387		203.86	3.49102
242.79	-1.60122		4.86	-3.31217			85.12	5.67497		203.87	2.51037
242.8	-2.01689		4.87	-2.01296			85.13	3.20777		203.88	1.6766
242.81	-1.55219		4.88	-0.85053			85.14	0.5769		203.89	0.98025
242.82	0.07718		4.89	-0.42834			85.15	-2.07777		203.9	0.34775
242.83	1.9142		4.9	-0.58794			85.16	-4.60181		203.91	-0.35076
242.84	2.77617		4.91	-0.79581			85.17	-6.83965		203.92	-1.27797
242.85	2.39078		4.92	-0.95193			85.18	-8.65272		203.93	-2.58287
242.86	1.37696		4.93	-1.31355			85.19	-9.9428		203.94	-4.33622
242.87	0.44359		4.94	-1.89905			85.2	-10.6756		203.95	-6.46988
242.88	-0.1196		4.95	-2.47667			85.21	-10.8948		203.96	-8.75108
242.89	-0.62451		4.96	-2.85032			85.22	-10.7178		203.97	-10.816
242.9	-1.45815		4.97	-3.03042			85.23	-10.3077		203.98	-12.264
242.91	-2.20908		4.98	-3.34151			85.24	-9.82965		203.99	-12.7841
242.92	-2.1159		4.99	-3.85029			85.25	-9.40444		204	-12.2666
242.93	-1.07418		5	-4.07873			85.26	-9.07838		204.01	-10.8529
242.94	0.18538		5.01	-3.71171			85.27	-8.81966		204.02	-8.89953
242.95	0.83374		5.02	-2.89188			85.28	-8.54087		204.03	-6.86607
242.96	0.7158		5.03	-2.04928			85.29	-8.13387		204.04	-5.16693
242.97	0.33474		5.04	-1.5243			85.3	-7.49826		204.05	-4.04167
242.98	0.32379		5.05	-1.68042			85.31	-6.5517		204.06	-3.49259
242.99	0.6832		5.06	-2.77922			85.32	-5.22572		204.07	-3.31272
243	0.77931		5.07	-4.36259			85.33	-3.46277		204.08	-3.19182
243.01	0.10913		5.08	-5.33785			85.34	-1.23038		204.09	-2.85533
243.02	-1.13626		5.09	-4.92036			85.35	1.44604		204.1	-2.17794
243.03	-2.07689		5.1	-3.56421			85.36	4.44882		204.11	-1.22544
243.04	-1.79829		5.11	-2.71862			85.37	7.55744		204.12	-0.21362
243.05	-0.332		5.12	-3.00914			85.38	10.4771		204.13	0.58887
243.06	1.11158		5.13	-3.43063			85.39	12.9006		204.14	0.96427
243.07	1.20476		5.14	-2.66127			85.4	14.5769		204.15	0.8119
243.08	0.05191		5.15	-0.75641			85.41	15.3587		204.16	0.15859
243.09	-1.0158		5.16	1.19666			85.42	15.2135		204.17	-0.87495
243.1	-1.25929		5.17	2.33412			85.43	14.2053		204.18	-2.12473
243.11	-1.32083		5.18	2.28512			85.44	12.4693		204.19	-3.42599
243.12	-1.99223		5.19	1.38834			85.45	10.1946		204.2	-4.63747
243.13	-3.06		5.2	0.65392			85.46	7.61707		204.21	-5.65091
243.14	-3.78072		5.21	0.89801			85.47	5.00759		204.22	-6.39413
243.15	-3.66032		5.22	1.79445			85.48	2.64018		204.23	-6.83308
243.16	-2.48162		5.23	2.32797			85.49	0.74011		204.24	-6.97235
243.17	-0.46309		5.24	2.13681			85.5	-0.57174		204.25	-6.85154
243.18	1.50107		5.25	1.72215			85.51	-1.31241		204.26	-6.53664
243.19	2.39033		5.26	1.53399			85.52	-1.62894		204.27	-6.10874
243.2	2.00915		5.27	1.72077			85.53	-1.74747		204.28	-5.65298
243.21	0.99528		5.28	2.14669			85.54	-1.89555		204.29	-5.24925
243.22	0.06185		5.29	2.33218			85.55	-2.22599		204.3	-4.96454
243.23	-0.5014		5.3	1.81004			85.56	-2.77064		204.31	-4.84771
243.24	-1.00636		5.31	0.90795			85.57	-3.44327		204.32	-4.92875
243.25	-1.84006		5.32	0.64362			85.58	-4.0912		204.33	-5.22429
243.26	-2.59105		5.33	1.24934			85.59	-4.57425		204.34	-5.74808
243.27	-2.46631		5.34	1.7554			85.6	-4.83423		204.35	-6.52028
243.28	-1.29324		5.35	1.07023			85.61	-4.91998		204.36	-7.56771
243.29	0.3871		5.36	-0.72786			85.62	-4.95337		204.37	-8.91128
243.3	1.90399		5.37	-2.44678			85.63	-5.05276		204.38	-10.5448
243.31	2.84288		5.38	-3.17534			85.64	-5.25471		204.39	-12.4169
243.32	2.96341		5.39	-3.09312			85.65	-5.47732		204.4	-14.428
243.33	2.45076		5.4	-2.80221			85.66	-5.5468		204.41	-16.445
243.34	1.75323		5.41	-2.36153			85.67	-5.27317		204.42	-18.3281
243.35	0.98069		5.42	-1.51423			85.68	-4.53494		204.43	-19.9538
243.36	-0.14201		5.43	-0.60967			85.69	-3.33001		204.44	-21.2261
243.37	-1.68188		5.44	-0.19169			85.7	-1.77244		204.45	-22.0745
243.38	-3.17055		5.45	-0.05338			85.71	-0.04632		204.46	-22.4467
243.39	-4.02268		5.46	0.3137			85.72	1.65212		204.47	-22.3058
243.4	-3.92962		5.47	0.76665			85.73	3.1553		204.48	-21.6309
243.41	-2.78681		5.48	0.71832			85.74	4.33788		204.49	-20.4183
243.42	-0.86807		5.49	0.21803			85.75	5.11304		204.5	-18.6763
243.43	0.80666		5.5	-0.28171			85.76	5.42816		204.51	-16.4204
243.44	1.21655		5.51	-0.5162			85.77	5.26983		204.52	-13.6749
243.45	0.51567		5.52	-0.30549			85.78	4.67585		204.53	-10.4892
243.46	-0.33219		5.53	0.28198			85.79	3.745		204.54	-6.96348
243.47	-0.9995		5.54	0.85823			85.8	2.63582		204.55	-3.26551
243.48	-1.61189		5.55	1.17647			85.81	1.55103		204.56	0.37473
243.49	-1.80691		5.56	1.25455			85.82	0.70804		204.57	3.69761
243.5	-1.10887		5.57	1.14769			85.83	0.299		204.58	6.46059
243.51	0.27777		5.58	0.73254			85.84	0.44626		204.59	8.48055
243.52	1.69059		5.59	-0.16625			85.85	1.16493		204.6	9.65825
243.53	2.57479		5.6	-1.32152			85.86	2.34762		204.61	9.98496
243.54	2.59125		5.61	-2.11112			85.87	3.78325		204.62	9.53989
243.55	1.78917		5.62	-2.02419			85.88	5.21025		204.63	8.48571
243.56	0.67551		5.63	-1.02278			85.89	6.3883		204.64	7.06034
243.57	-0.12224		5.64	0.82324			85.9	7.16255		204.65	5.55469
243.58	-0.13752		5.65	3.11732			85.91	7.49565		204.66	4.26726
243.59	0.64695		5.66	4.83065			85.92	7.45692		204.67	3.44002
243.6	1.73873		5.67	5.04136			85.93	7.17595		204.68	3.1948
243.61	2.51459		5.68	3.67687			85.94	6.78329		204.69	3.49856
243.62	2.4763		5.69	1.46332			85.95	6.36279		204.7	4.17689
243.63	1.57022		5.7	-0.53307			85.96	5.93211		204.71	4.97415
243.64	0.16713		5.71	-1.37748			85.97	5.45153		204.72	5.63632
243.65	-1.10999		5.72	-0.72061			85.98	4.84946		204.73	5.98164
243.66	-1.41329		5.73	0.75798			85.99	4.04958		204.74	5.93281
243.67	-0.39469		5.74	1.81201			86	2.99171		204.75	5.50535
243.68	1.15283		5.75	1.7107			86.01	1.64694		204.76	4.76865
243.69	2.03783		5.76	0.94002			86.02	0.03077		204.77	3.80572
243.7	2.05014		5.77	0.70303			86.03	-1.78599		204.78	2.69116
243.71	1.9322		5.78	1.34464			86.04	-3.67523		204.79	1.48992
243.72	2.21868		5.79	1.95049			86.05	-5.46505		204.8	0.26454
243.73	2.74094		5.8	1.58637			86.06	-6.96901		204.81	-0.92514
243.74	3.15511		5.81	0.36751			86.07	-8.02234		204.82	-2.03698
243.75	3.6109		5.82	-0.74235			86.08	-8.51333		204.83	-3.069
243.76	4.41838		5.83	-1.15756			86.09	-8.40204		204.84	-4.07312
243.77	5.14755		5.84	-1.0218			86.1	-7.72478		204.85	-5.14539
243.78	5.03248		5.85	-0.75287			86.11	-6.58666		204.86	-6.38945
243.79	3.96899		5.86	-0.49401			86.12	-5.14364		204.87	-7.86357
243.8	2.6876		5.87	0.13332			86.13	-3.57459		204.88	-9.53148
243.81	2.01741		5.88	1.19577			86.14	-2.04734		204.89	-11.2386
243.82	2.14508		5.89	1.93303			86.15	-0.68758		204.9	-12.7271
243.83	2.60411		5.9	1.56463			86.16	0.43718		204.91	-13.6897
243.84	2.88265		5.91	0.25019			86.17	1.31129		204.92	-13.8457
243.85	2.91761		5.92	-1.14909			86.18	1.94449		204.93	-13.0138
243.86	2.8565		5.93	-2.01194			86.19	2.33911		204.94	-11.1573
243.87	2.52878		5.94	-2.09615			86.2	2.46883		204.95	-8.38989
243.88	1.88051		5.95	-1.43501			86.21	2.28328		204.96	-4.94629
243.89	1.18719		5.96	-0.69348			86.22	1.74016		204.97	-1.13751
243.9	0.54185		5.97	-0.669			86.23	0.85084		204.98	2.69326
243.91	-0.1284		5.98	-1.29936			86.24	-0.28531		204.99	6.20489
243.92	-0.63665		5.99	-1.66818			86.25	-1.48204		205	9.08727
243.93	-0.51625		6	-1.13771			86.26	-2.5111		205.01	11.0935
243.94	0.4227		6.01	-0.0752			86.27	-3.17666		205.02	12.0775
243.95	1.93959		6.02	0.79475			86.28	-3.3866		205.03	12.0276
243.96	3.61566		6.03	1.21706			86.29	-3.18598		205.04	11.0763
243.97	4.76566		6.04	1.34988			86.3	-2.73624		205.05	9.47254
243.98	4.75039		6.05	1.41026			86.31	-2.24995		205.06	7.51549
243.99	3.58283		6.06	1.5158			86.32	-1.9137		205.07	5.47204
244	1.88487		6.07	1.80664			86.33	-1.83364		205.08	3.50923
244.01	0.3461		6.08	2.25569			86.34	-2.02305		205.09	1.67163
244.02	-0.61467		6.09	2.4454			86.35	-2.4264		205.1	-0.08682
244.03	-0.7887		6.1	1.89164			86.36	-2.95745		205.11	-1.83275
244.04	-0.42934		6.11	0.85808			86.37	-3.52833		205.12	-3.57991
244.05	-0.20616		6.12	0.17291			86.38	-4.06073		205.13	-5.24794
244.06	-0.48718		6.13	-0.08983			86.39	-4.48635		205.14	-6.67183
244.07	-1.02705		6.14	-0.64073			86.4	-4.75009		205.15	-7.65357
244.08	-1.43155		6.15	-1.79593			86.41	-4.82197		205.16	-8.02801
244.09	-1.77776		6.16	-2.96089			86.42	-4.71109		205.17	-7.71227
244.1	-2.18635		6.17	-3.20209			86.43	-4.46816		205.18	-6.72308
244.11	-2.06875		6.18	-2.1936			86.44	-4.16835		205.19	-5.16645
244.12	-0.91874		6.19	-0.63365			86.45	-3.88108		205.2	-3.21546
244.13	0.62451		6.2	0.32193			86.46	-3.64338		205.21	-1.08908
244.14	1.38237		6.21	0.41984			86.47	-3.45344		205.22	0.96707
244.15	0.97384		6.22	0.63531			86.48	-3.28699		205.23	2.7054
244.16	-0.0443		6.23	1.53986			86.49	-3.12416		205.24	3.91245
244.17	-0.94612		6.24	2.59382			86.5	-2.96733		205.25	4.4514
244.18	-1.34634		6.25	3.07083			86.51	-2.83954		205.26	4.29534
244.19	-1.29906		6.26	2.77738			86.52	-2.76828		205.27	3.53382
244.2	-0.84332		6.27	1.7484			86.53	-2.77104		205.28	2.3452
244.21	0.3311		6.28	-0.03699			86.54	-2.85419		205.29	0.94293
244.22	1.98275		6.29	-2.01501			86.55	-3.02271		205.3	-0.48222
244.23	3.02442		6.3	-3.11625			86.56	-3.28605		205.31	-1.80122
244.24	2.72539		6.31	-2.77658			86.57	-3.64781		205.32	-2.95459
244.25	1.44827		6.32	-1.22383			86.58	-4.08367		205.33	-3.93459
244.26	0.04091		6.33	0.64825			86.59	-4.52732		205.34	-4.75896
244.27	-0.89252		6.34	1.70228			86.6	-4.88461		205.35	-5.4537
244.28	-1.06228		6.35	1.17586			86.61	-5.0781		205.36	-6.05018
244.29	-0.73454		6.36	-0.59061			86.62	-5.09993		205.37	-6.58792
244.3	-0.64276		6.37	-2.30526			86.63	-5.03884		205.38	-7.10958
244.31	-1.313		6.38	-3.06544			86.64	-5.05785		205.39	-7.64167
244.32	-2.55844		6.39	-3.11462			86.65	-5.32612		205.4	-8.1685
244.33	-3.49913		6.4	-3.24456			86.66	-5.93604		205.41	-8.61598
244.34	-3.18897		6.41	-3.67246			86.67	-6.84652		205.42	-8.86001
244.35	-1.59133		6.42	-3.91366			86.68	-7.88191		205.43	-8.76173
244.36	0.27303		6.43	-3.67384			86.69	-8.7883		205.44	-8.21805
244.37	1.23474		6.44	-3.27484			86.7	-9.32292		205.45	-7.20684
244.38	1.13872		6.45	-3.23748			86.71	-9.33962		205.46	-5.80842
244.39	0.60422		6.46	-3.50657			86.72	-8.83812		205.47	-4.19467
244.4	-0.00951		6.47	-3.29105			86.73	-7.96231		205.48	-2.59036
244.41	-0.67554		6.48	-2.01967			86.74	-6.95216		205.49	-1.22136
244.42	-1.21542		6.49	-0.0431			86.75	-6.06813		205.5	-0.26733
244.43	-1.25804		6.5	1.62213			86.76	-5.51272		205.51	0.16782
244.44	-0.90295		6.51	2.22462			86.77	-5.37252		205.52	0.06402
244.45	-0.8069		6.52	1.62075			86.78	-5.5974		205.53	-0.52317
244.46	-1.47715		6.53	-0.03317			86.79	-6.02294		205.54	-1.47798
244.47	-2.7542		6.54	-2.01551			86.8	-6.42901		205.55	-2.64125
244.48	-3.8263		6.55	-3.27551			86.81	-6.61479		205.56	-3.82779
244.49	-3.93698		6.56	-3.48815			86.82	-6.4642		205.57	-4.84741
244.5	-3.17631		6.57	-3.22483			86.83	-5.97807		205.58	-5.53102
244.51	-2.26898		6.58	-3.24649			86.84	-5.26281		205.59	-5.75805
244.52	-1.51955		6.59	-3.61965			86.85	-4.48145		205.6	-5.47733
244.53	-0.63456		6.6	-3.72516			86.86	-3.78765		205.61	-4.71431
244.54	0.17591		6.61	-3.03289			86.87	-3.26789		205.62	-3.56194
244.55	0.16491		6.62	-1.63389			86.88	-2.9121		205.63	-2.16082
244.56	-0.63577		6.63	-0.15048			86.89	-2.62056		205.64	-0.67779
244.57	-1.41124		6.64	0.85087			86.9	-2.24127		205.65	0.70867
244.58	-1.79334		6.65	1.30053			86.91	-1.62243		205.66	1.81593
244.59	-1.95797		6.66	1.40601			86.92	-0.66242		205.67	2.46572
244.6	-1.99631		6.67	1.30336			86.93	0.65581		205.68	2.50482
244.61	-1.9533		6.68	0.88821			86.94	2.25139		205.69	1.84188
244.62	-1.891		6.69	-0.01058			86.95	3.95201		205.7	0.49055
244.63	-1.61258		6.7	-1.19746			86.96	5.5156		205.71	-1.4026
244.64	-1.11754		6.71	-2.15015			86.97	6.66282		205.72	-3.56574
244.65	-0.86701		6.72	-2.61547			86.98	7.11796		205.73	-5.65122
244.66	-1.11214		6.73	-2.90336			86.99	6.65732		205.74	-7.31255
244.67	-1.52061		6.74	-2.98288			87	5.16238		205.75	-8.28192
244.68	-1.53588		6.75	-2.24727			87.01	2.66938		205.76	-8.42245
244.69	-1.17653		6.76	-0.53394			87.02	-0.59999		205.77	-7.74346
244.7	-1.08047		6.77	1.26691			87.03	-4.24484		205.78	-6.38256
244.71	-1.75072		6.78	1.95931			87.04	-7.7395		205.79	-4.56627
244.72	-3.02778		6.79	1.45602			87.05	-10.5306		205.8	-2.56068
244.73	-4.09988		6.8	0.88035			87.06	-12.1522		205.81	-0.62091
244.74	-4.21055		6.81	1.25164			87.07	-12.3247		205.82	1.0526
244.75	-3.4815		6.82	2.47339			87.08	-11.009		205.83	2.34125
244.76	-2.67396		6.83	3.58601			87.09	-8.40616		205.84	3.21075
244.77	-2.21396		6.84	4.00399			87.1	-4.90846		205.85	3.68831
244.78	-1.80834		6.85	3.87101			87.11	-1.0212		205.86	3.82341
244.79	-1.28596		6.86	3.60497			87.12	2.72972		205.87	3.64726
244.8	-0.99954		6.87	3.31732			87.13	5.88951		205.88	3.1448
244.81	-1.11326		6.88	2.56153			87.14	8.14974		205.89	2.2478
244.82	-1.10089		6.89	1.08089			87.15	9.38914		205.9	0.852
244.83	-0.21596		6.9	-0.55368			87.16	9.66431		205.91	-1.14369
244.84	1.36331		6.91	-1.37075			87.17	9.15094		205.92	-3.78261
244.85	2.51319		6.92	-0.97596			87.18	8.05687		205.93	-6.99539
244.86	2.63079		6.93	0.05927			87.19	6.5438		205.94	-10.5656
244.87	2.22226		6.94	0.92494			87.2	4.6909		205.95	-14.1359
244.88	1.84011		6.95	1.34726			87.21	2.51248		205.96	-17.2626
244.89	1.30859		6.96	1.44846			87.22	0.01487		205.97	-19.5076
244.9	0.3477		6.97	1.34581			87.23	-2.74023		205.98	-20.5386
244.91	-0.79758		6.98	0.93066			87.24	-5.59709		205.99	-20.2057
244.92	-1.59954		6.99	0.06349			87.25	-8.30837		206	-18.5703
244.93	-1.5832		7	-0.99198			87.26	-10.5753		206.01	-15.8803
244.94	-0.66732		7.01	-1.52383			87.27	-12.1102		206.02	-12.5049
244.95	0.84529		7.02	-1.15218			87.28	-12.7028		206.03	-8.85328
244.96	2.52136		7.03	-0.51471			87.29	-12.2753		206.04	-5.30327
244.97	3.70298		7.04	-0.51336			87.3	-10.9112		206.05	-2.15683
244.98	3.85073		7.05	-1.11631			87.31	-8.84927		206.06	0.37318
244.99	3.23542		7.06	-1.38528			87.32	-6.43818		206.07	2.15476
245	2.82689		7.07	-0.56539			87.33	-4.05733		206.08	3.12455
245.01	3.21353		7.08	0.94476			87.34	-2.02747		206.09	3.28707
245.02	3.84291		7.09	1.97144			87.35	-0.53943		206.1	2.72955
245.03	3.83191		7.1	1.70711			87.36	0.37389		206.11	1.64052
245.04	3.18498		7.11	0.38412			87.37	0.81477		206.12	0.31091
245.05	2.77218		7.12	-1.11068			87.38	0.96083		206.13	-0.89991
245.06	3.15882		7.13	-2.26289			87.39	0.99449		206.14	-1.63231
245.07	3.75658		7.14	-2.76325			87.4	1.04779		206.15	-1.60844
245.08	3.61417		7.15	-2.15905			87.41	1.17636		206.16	-0.69814
245.09	2.5464		7.16	-0.47312			87.42	1.36211		206.17	1.05321
245.1	1.26501		7.17	1.2919			87.43	1.53524		206.18	3.43876
245.11	0.59483		7.18	1.85283			87.44	1.60526		206.19	6.13439
245.12	0.69088		7.19	0.92871			87.45	1.49398		206.2	8.75705
245.13	1.0185		7.2	-0.51543			87.46	1.16567		206.21	10.9263
245.14	0.87621		7.21	-1.20103			87.47	0.64886		206.22	12.3232
245.15	0.04257		7.22	-0.48099			87.48	0.04187		206.23	12.7405
245.16	-1.07537		7.23	1.13334			87.49	-0.50335		206.24	12.117
245.17	-1.87311		7.24	2.60821			87.5	-0.81832		206.25	10.5441
245.18	-1.85678		7.25	3.34375			87.51	-0.76686		206.26	8.24083
245.19	-0.9409		7.26	3.53017			87.52	-0.29096		206.27	5.49951
245.2	0.57172		7.27	3.53701			87.53	0.55987		206.28	2.61657
245.21	2.24779		7.28	3.36082			87.54	1.62466		206.29	-0.1707
245.22	3.42941		7.29	3.17388			87.55	2.65501		206.3	-2.71973
245.23	3.54554		7.3	3.49628			87.56	3.36476		206.31	-4.97819
245.24	2.79882		7.31	4.33766			87.57	3.49763		206.32	-6.94309
245.25	1.96946		7.32	5.05343			87.58	2.89773		206.33	-8.60353
245.26	1.4875		7.33	5.10922			87.59	1.56253		206.34	-9.89584
245.27	1.06		7.34	4.65867			87.6	-0.34357		206.35	-10.6936
245.28	0.51573		7.35	4.10479			87.61	-2.5268		206.36	-10.8375
245.29	0.23904		7.36	3.70734			87.62	-4.64583		206.37	-10.1918
245.3	0.46229		7.37	3.42397			87.63	-6.4102		206.38	-8.70151
245.31	0.84893		7.38	2.79538			87.64	-7.65706		206.39	-6.42728
245.32	0.81064		7.39	1.73557			87.65	-8.37512		206.4	-3.54424
245.33	0.29805		7.4	0.96947			87.66	-8.66825		206.41	-0.30622
245.34	-0.24072		7.41	1.17774			87.67	-8.68004		206.42	3.01043
245.35	-0.46102		7.42	1.97438			87.68	-8.51816		206.43	6.16289
245.36	-0.26267		7.43	2.21853			87.69	-8.21575		206.44	8.97836
245.37	0.25428		7.44	1.57963			87.7	-7.74531		206.45	11.3599
245.38	0.71337		7.45	0.94499			87.71	-7.07213		206.46	13.2639
245.39	0.59842		7.46	1.18054			87.72	-6.2133		206.47	14.6645
245.4	-0.231		7.47	1.94984			87.73	-5.26571		206.48	15.5263
245.41	-1.34894		7.48	2.06252			87.74	-4.3836		206.49	15.8016
245.42	-2.17831		7.49	0.97116			87.75	-3.71425		206.5	15.4566
245.43	-2.32499		7.5	-0.63173			87.76	-3.32457		206.51	14.5119
245.44	-1.96136		7.51	-1.74244			87.77	-3.15927		206.52	13.0758
245.45	-1.73817		7.52	-1.89099			87.78	-3.05737		206.53	11.3486
245.46	-2.0192		7.53	-1.33354			87.79	-2.82429		206.54	9.59259
245.47	-2.55907		7.54	-0.36032			87.8	-2.32699		206.55	8.07695
245.48	-2.99518		7.55	0.87687			87.81	-1.5643		206.56	7.01934
245.49	-3.4728		7.56	2.08855			87.82	-0.67515		206.57	6.54297
245.5	-4.30223		7.57	2.8009			87.83	0.12265		206.58	6.6608
245.51	-5.05322		7.58	2.4933			87.84	0.63434		206.59	7.28677
245.52	-4.92848		7.59	1.14834			87.85	0.78085		206.6	8.26688
245.53	-3.72379		7.6	-0.45883			87.86	0.63649		206.61	9.41984
245.54	-1.91204		7.61	-1.27168			87.87	0.39474		206.62	10.5765
245.55	0.02569		7.62	-0.8769			87.88	0.28197		206.63	11.609
245.56	1.83317		7.63	0.15833			87.89	0.46324		206.64	12.4444
245.57	3.01052		7.64	1.02401			87.9	0.98457		206.65	13.063
245.58	3.03113		7.65	1.44632			87.91	1.77223		206.66	13.4842
245.59	1.99498		7.66	1.54753			87.92	2.67773		206.67	13.7485
245.6	0.71786		7.67	1.44488			87.93	3.53587		206.68	13.9014
245.61	0.04768		7.68	1.02973			87.94	4.20411		206.69	13.9825
245.62	0.17535		7.69	0.16255			87.95	4.57189		206.7	14.02
245.63	0.66599		7.7	-0.89292			87.96	4.55327		206.71	14.0305
245.64	1.07594		7.71	-1.42477			87.97	4.08742		206.72	14.0192
245.65	1.53174		7.72	-1.05311			87.98	3.1632		206.73	13.9805
245.66	2.33921		7.73	-0.41565			87.99	1.85973		206.74	13.8971
245.67	3.06838		7.74	-0.44591			88	0.37543		206.75	13.7384
245.68	2.95332		7.75	-1.21189			88.01	-0.98529		206.76	13.4599
245.69	1.88982		7.76	-2.00155			88.02	-1.87891		206.77	13.0046
245.7	0.60843		7.77	-2.30806			88.03	-2.02495		206.78	12.308
245.71	-0.06175		7.78	-2.1709			88.04	-1.30271		206.79	11.3068
245.72	0.06592		7.79	-1.38183			88.05	0.19911		206.8	9.94777
245.73	0.55656		7.8	0.44222			88.06	2.1999		206.81	8.19398
245.74	0.96652		7.81	2.78873			88.07	4.30227		206.82	6.02897
245.75	1.42231		7.82	4.47709			88.08	6.09236		206.83	3.46055
245.76	2.22979		7.83	4.8496			88.09	7.23077		206.84	0.53095
245.77	2.99057		7.84	4.08228			88.1	7.5117		206.85	-2.66529
245.78	3.00691		7.85	2.55586			88.11	6.88655		206.86	-5.96267
245.79	2.36425		7.86	0.71652			88.12	5.45864		206.87	-9.12184
245.8	1.95146		7.87	-0.83724			88.13	3.45654		206.88	-11.8586
245.81	2.3381		7.88	-1.7317			88.14	1.18932		206.89	-13.9083
245.82	2.93586		7.89	-1.78858			88.15	-1.01359		206.9	-15.1053
245.83	2.76183		7.9	-0.99602			88.16	-2.86966		206.91	-15.4431
245.84	1.56265		7.91	0.16634			88.17	-4.20012		206.92	-15.08
245.85	-0.13958		7.92	1.09104			88.18	-4.95641		206.93	-14.2812
245.86	-1.67835		7.93	1.64903			88.19	-5.20492		206.94	-13.319
245.87	-2.63912		7.94	2.17108			88.2	-5.07613		206.95	-12.3783
245.88	-2.78154		7.95	2.9369			88.21	-4.70095		206.96	-11.5098
245.89	-2.29077		7.96	3.54701			88.22	-4.16266		206.97	-10.6514
245.9	-1.64674		7.97	3.05008			88.23	-3.48319		206.98	-9.6975
245.91	-1.02756		7.98	1.07218			88.24	-2.64431		206.99	-8.57931
245.92	-0.3792		7.99	-1.35359			88.25	-1.62751		207	-7.31383
245.93	0.13885		8	-2.77588			88.26	-0.44931		207.01	-6.00509
245.94	0.15958		8.01	-2.67174			88.27	0.82555		207.02	-4.80688
245.95	-0.24901		8.02	-1.5629			88.28	2.09818		207.03	-3.87307
245.96	-0.49835		8.03	-0.56356			88.29	3.26793		207.04	-3.31922
245.97	-0.27089		8.04	-0.56648			88.3	4.26533		207.05	-3.20332
245.98	0.11575		8.05	-1.56293			88.31	5.06736		207.06	-3.51853
245.99	0.10908		8.06	-2.6646			88.32	5.68622		207.07	-4.18785
246	-0.30372		8.07	-2.73857			88.33	6.13717		207.08	-5.05972
246.01	-0.55307		8.08	-1.17776			88.34	6.4045		207.09	-5.91535
246.02	-0.29399		8.09	1.67161			88.35	6.42803		207.1	-6.50217
246.03	0.19244		8.1	4.55254			88.36	6.12215		207.11	-6.59642
246.04	0.4752		8.11	6.20899			88.37	5.42124		207.12	-6.07891
246.05	0.54177		8.12	6.42445			88.38	4.32803		207.13	-4.99231
246.06	0.61207		8.13	5.77047			88.39	2.93812		207.14	-3.54837
246.07	0.70519		8.14	4.93064			88.4	1.42556		207.15	-2.07145
246.08	0.95713		8.15	4.24962			88.41	-0.0041		207.16	-0.89313
246.09	1.4521		8.16	3.82477			88.42	-1.16953		207.17	-0.23672
246.1	1.72925		8.17	3.50557			88.43	-1.95108		207.18	-0.13819
246.11	1.42594		8.18	2.74551			88.44	-2.29684		207.19	-0.43646
246.12	0.91763		8.19	1.26487			88.45	-2.2039		207.2	-0.8382
246.13	0.67115		8.2	-0.36971			88.46	-1.69514		207.21	-1.03225
246.14	0.65599		8.21	-1.21839			88.47	-0.81035		207.22	-0.80997
246.15	0.85312		8.22	-0.92339			88.48	0.38418		207.23	-0.1463
246.16	1.21248		8.23	-0.17753			88.49	1.77929		207.24	0.78704
246.17	1.1004		8.24	0.24039			88.5	3.2185		207.25	1.67918
246.18	0.05991		8.25	0.47429			88.51	4.51807		207.26	2.1852
246.19	-1.08445		8.26	1.16235			88.52	5.509		207.27	2.04062
246.2	-0.9956		8.27	2.22608			88.53	6.08388		207.28	1.14589
246.21	0.44798		8.28	2.91847			88.54	6.22533		207.29	-0.40546
246.22	1.94583		8.29	3.15237			88.55	5.9986		207.3	-2.35999
246.23	2.35572		8.3	3.57456			88.56	5.50786		207.31	-4.38276
246.24	1.8402		8.31	4.34343			88.57	4.83533		207.32	-6.15075
246.25	1.45475		8.32	4.77405			88.58	3.99417		207.33	-7.43086
246.26	1.84566		8.33	4.38221			88.59	2.92159		207.34	-8.12321
246.27	2.47504		8.34	3.74331			88.6	1.51755		207.35	-8.26661
246.28	2.46403		8.35	3.74466			88.61	-0.29109		207.36	-8.01511
246.29	1.81711		8.36	4.38212			88.62	-2.49561		207.37	-7.59669
246.3	1.43592		8.37	4.7854			88.63	-4.98802		207.38	-7.26167
246.31	1.95397		8.38	4.38929			88.64	-7.58623		207.39	-7.22592
246.32	2.97257		8.39	3.75038			88.65	-10.0833		207.4	-7.61654
246.33	3.69875		8.4	3.75174			88.66	-12.2942		207.41	-8.43379
246.34	3.68781		8.41	4.35758			88.67	-14.0831		207.42	-9.54448
246.35	2.90806		8.42	4.59783			88.68	-15.3721		207.43	-10.7139
246.36	1.73623		8.43	3.64942			88.69	-16.1411		207.44	-11.668
246.37	0.77546		8.44	1.72108			88.7	-16.4269		207.45	-12.1652
246.38	0.26616		8.45	-0.20286			88.71	-16.3181		207.46	-12.051
246.39	-0.16562		8.46	-1.1556			88.72	-15.9408		207.47	-11.2835
246.4	-0.70988		8.47	-0.91536			88.73	-15.4309		207.48	-9.92904
246.41	-0.98657		8.48	-0.30524			88.74	-14.9015		207.49	-8.14227
246.42	-0.76333		8.49	-0.30816			88.75	-14.4168		207.5	-6.14206
246.43	-0.37668		8.5	-0.94273			88.76	-13.985		207.51	-4.18676
246.44	-0.38336		8.51	-1.31155			88.77	-13.5715		207.52	-2.54343
246.45	-0.76454		8.52	-0.78108			88.78	-13.1272		207.53	-1.44533
246.46	-0.88248		8.53	0.28143			88.79	-12.6154		207.54	-1.04132
246.47	-0.20256		8.54	1.15137			88.8	-12.0222		207.55	-1.35157
246.48	1.18408		8.55	1.57369			88.81	-11.3427		207.56	-2.24855
246.49	2.65513		8.56	1.70651			88.82	-10.5537		207.57	-3.47695
246.5	3.61251		8.57	1.76689			88.83	-9.5949		207.58	-4.71254
246.51	3.9184		8.58	1.90404			88.84	-8.37963		207.59	-5.64601
246.52	3.59062		8.59	2.29468			88.85	-6.84026		207.6	-6.06789
246.53	2.60709		8.6	3.03315			88.86	-4.98576		207.61	-5.92823
246.54	1.12269		8.61	3.67062			88.87	-2.93772		207.62	-5.3498
246.55	-0.29011		8.62	3.33671			88.88	-0.91963		207.63	-4.58659
246.56	-0.98769		8.63	1.91112			88.89	0.80005		207.64	-3.93806
246.57	-0.86424		8.64	0.77478			88.9	1.98447		207.65	-3.64779
246.58	-0.40521		8.65	1.27784			88.91	2.48953		207.66	-3.82473
246.59	-0.12666		8.66	2.97219			88.92	2.28752		207.67	-4.41831
246.6	-0.09171		8.67	4.21237			88.93	1.45361		207.68	-5.25581
246.61	-0.15282		8.68	4.10563			88.94	0.13314		207.69	-6.12275
246.62	-0.48054		8.69	3.1773			88.95	-1.49059		207.7	-6.84905
246.63	-1.09719		8.7	2.36914			88.96	-3.21946		207.71	-7.36452
246.64	-1.6591		8.71	2.08546			88.97	-4.8583		207.72	-7.70596
246.65	-1.8836		8.72	2.37631			88.98	-6.23504		207.73	-7.98142
246.66	-1.68526		8.73	3.18717			88.99	-7.22448		207.74	-8.31337
246.67	-1.13669		8.74	4.10985			89	-7.76864		207.75	-8.78508
246.68	-0.51458		8.75	4.22369			89.01	-7.88324		207.76	-9.40759
246.69	-0.07728		8.76	2.98634			89.02	-7.64588		207.77	-10.1148
246.7	0.41434		8.77	1.3265			89.03	-7.17122		207.78	-10.7856
246.71	1.35323		8.78	0.95761			89.04	-6.58382		207.79	-11.287
246.72	2.53485		8.79	2.51762			89.05	-5.99795		207.8	-11.5239
246.73	3.38817		8.8	4.84625			89.06	-5.50671		207.81	-11.4803
246.74	3.67092		8.81	6.34394			89.07	-5.17775		207.82	-11.2362
246.75	3.33894		8.82	6.49617			89.08	-5.05121		207.83	-10.9517
246.76	2.3554		8.83	5.70645			89.09	-5.13896		207.84	-10.8241
246.77	0.87101		8.84	4.44578			89.1	-5.42597		207.85	-11.029
246.78	-0.51018		8.85	2.89629			89.11	-5.87493		207.86	-11.6631
246.79	-1.07636		8.86	1.44617			89.12	-6.43283		207.87	-12.7015
246.8	-0.56368		8.87	0.78834			89.13	-7.03679		207.88	-13.9826
246.81	0.66415		8.88	1.08218			89.14	-7.61751		207.89	-15.2271
246.82	1.71015		8.89	1.94785			89.15	-8.10161		207.9	-16.092
246.83	1.83055		8.9	3.13884			89.16	-8.41705		207.91	-16.2504
246.84	1.21097		8.91	4.40106			89.17	-8.50519		207.92	-15.4752
246.85	0.80244		8.92	5.24824			89.18	-8.33947		207.93	-13.6995
246.86	1.18908		8.93	5.33138			89.19	-7.94485		207.94	-11.0348
246.87	1.78684		8.94	4.8851			89.2	-7.40683		207.95	-7.74168
246.88	1.64443		8.95	4.36284			89.21	-6.85872		207.96	-4.16571
246.89	0.57666		8.96	4.12847			89.22	-6.4425		207.97	-0.66154
246.9	-0.67311		8.97	4.36573			89.23	-6.25235		207.98	2.47233
246.91	-1.21188		8.98	4.89498			89.24	-6.28364		207.99	5.03486
246.92	-0.695		8.99	5.33981			89.25	-6.41393		208	6.93653
246.93	0.53283		9	5.26377			89.26	-6.4315		208.01	8.19045
246.94	1.57883		9.01	4.41515			89.27	-6.10344		208.02	8.88878
246.95	1.66762		9.02	3.15155			89.28	-5.25529		208.03	9.17266
246.96	0.91663		9.03	1.94038			89.29	-3.82886		208.04	9.20219
246.97	0.11888		9.04	0.93753			89.3	-1.89867		208.05	9.12932
246.98	-0.23166		9.05	0.19828			89.31	0.35083		208.06	9.07304
246.99	-0.23833		9.06	-0.141			89.32	2.66963		208.07	9.09606
247	0.11761		9.07	-0.16577			89.33	4.78927		208.08	9.18455
247.01	1.02921		9.08	-0.01092			89.34	6.46228		208.09	9.23678
247.02	2.17495		9.09	0.59322			89.35	7.49327		208.1	9.06934
247.03	2.92847		9.1	1.65146			89.36	7.7637		208.11	8.44789
247.04	2.9218		9.11	2.38872			89.37	7.24937		208.12	7.14349
247.05	2.17367		9.12	2.02032			89.38	6.02739		208.13	5.00527
247.06	1.13325		9.13	0.70588			89.39	4.26822		208.14	2.03031
247.07	0.59331		9.14	-0.6934			89.4	2.21177		208.15	-1.59612
247.08	0.95261		9.15	-1.55625			89.41	0.13056		208.16	-5.51402
247.09	1.57771		9.16	-1.64046			89.42	-1.7134		208.17	-9.26464
247.1	1.53509		9.17	-0.97932			89.43	-3.10876		208.18	-12.4116
247.11	0.75676		9.18	-0.23779			89.44	-3.92312		208.19	-14.6652
247.12	-0.04526		9.19	-0.2133			89.45	-4.11415		208.2	-15.9606
247.13	-0.42742		9.2	-0.84367			89.46	-3.7232		208.21	-16.457
247.14	-0.5655		9.21	-1.24411			89.47	-2.85472		208.22	-16.4592
247.15	-0.66202		9.22	-0.81343			89.48	-1.64684		208.23	-16.2979
247.16	-0.75041		9.23	-0.0719			89.49	-0.23775		208.24	-16.2189
247.17	-1.0824		9.24	0.21888			89.5	1.26562		208.25	-16.322
247.18	-1.73067		9.25	0.06356			89.51	2.80874		208.26	-16.5644
247.19	-2.42399		9.26	0.0145			89.52	4.39278		208.27	-16.8132
247.2	-3.06933		9.27	0.41063			89.53	6.05744		208.28	-16.9172
247.21	-3.73957		9.28	1.30669			89.54	7.84911		208.29	-16.765
247.22	-4.24783		9.29	2.54694			89.55	9.78671		208.3	-16.3114
247.23	-4.12743		9.3	3.23836			89.56	11.8383		208.31	-15.5716
247.24	-3.18848		9.31	2.41702			89.57	13.9164		208.32	-14.5985
247.25	-1.67159		9.32	0.49009			89.58	15.892		208.33	-13.4614
247.26	0.00448		9.33	-1.19123			89.59	17.6214		208.34	-12.237
247.27	1.15448		9.34	-1.95447			89.6	18.9765		208.35	-11.0107
247.28	1.13921		9.35	-2.08019			89.61	19.869		208.36	-9.87488
247.29	-0.02835		9.36	-1.77091			89.62	20.2616		208.37	-8.9146
247.3	-1.69469		9.37	-0.98263			89.63	20.1652		208.38	-8.17757
247.31	-3.10206		9.38	-0.24538			89.64	19.6259		208.39	-7.64286
247.32	-3.64199		9.39	-0.34803			89.65	18.7127		208.4	-7.20683
247.33	-2.91581		9.4	-1.39922			89.66	17.5082		208.41	-6.70182
247.34	-1.36822		9.41	-2.66826			89.67	16.1029		208.42	-5.94783
247.35	-0.22255		9.42	-3.32608			89.68	14.5835		208.43	-4.81973
247.36	-0.10495		9.43	-3.18605			89.69	13.0124		208.44	-3.30065
247.37	-0.51348		9.44	-2.68299			89.7	11.4031		208.45	-1.49546
247.38	-0.86402		9.45	-2.26068			89.71	9.71125		208.46	0.40494
247.39	-1.26412		9.46	-1.79265			89.72	7.85529		208.47	2.19399
247.4	-1.80418		9.47	-0.94107			89.73	5.77005		208.48	3.72215
247.41	-2.08087		9.48	-0.03652			89.74	3.47451		208.49	4.9386
247.42	-1.82601		9.49	0.41307			89.75	1.1204		208.5	5.88462
247.43	-1.30796		9.5	0.6828			89.76	-1.00812		208.51	6.64629
247.44	-0.89379		9.51	1.47071			89.77	-2.55338		208.52	7.29382
247.45	-0.438		9.52	2.79226			89.78	-3.1851		208.53	7.83878
247.46	0.36948		9.53	3.7692			89.79	-2.7061		208.54	8.22796
247.47	1.09865		9.54	3.60753			89.8	-1.12394		208.55	8.37168
247.48	0.95196		9.55	2.05383			89.81	1.33705		208.56	8.1872
247.49	-0.24294		9.56	-0.55859			89.82	4.28432		208.57	7.6328
247.5	-1.91355		9.57	-3.2733			89.83	7.24631		208.58	6.71741
247.51	-3.32092		9.58	-5.08597			89.84	9.77102		208.59	5.48725
247.52	-3.86085		9.59	-5.50973			89.85	11.505		208.6	4.00423
247.53	-3.13467		9.6	-4.71717			89.86	12.2366		208.61	2.3342
247.54	-1.58708		9.61	-3.18793			89.87	11.9046		208.62	0.55321
247.55	-0.44141		9.62	-1.34075			89.88	10.5853		208.63	-1.23563
247.56	-0.32381		9.63	0.40554			89.89	8.47287		208.64	-2.89243
247.57	-0.70072		9.64	1.85514			89.9	5.86036		208.65	-4.25368
247.58	-0.91985		9.65	3.20909			89.91	3.11299		208.66	-5.16952
247.59	-0.89912		9.66	4.50293			89.92	0.62178		208.67	-5.55039
247.6	-0.57059		9.67	5.32276			89.93	-1.26697		208.68	-5.40042
247.61	0.20961		9.68	5.27444			89.94	-2.33236		208.69	-4.8211
247.62	0.96612		9.69	4.40732			89.95	-2.53892		208.7	-3.98373
247.63	0.98246		9.7	3.01658			89.96	-2.04622		208.71	-3.08372
247.64	0.3398		9.71	1.69366			89.97	-1.15671		208.72	-2.29568
247.65	-0.07299		9.72	1.32953			89.98	-0.21893		208.73	-1.74567
247.66	0.31365		9.73	2.03938			89.99	0.47756		208.74	-1.50678
247.67	0.91141		9.74	2.962			90	0.77839		208.75	-1.61348
247.68	0.76899		9.75	3.1453			90.01	0.6906		208.76	-2.08185
247.69	-0.29877		9.76	2.4041			90.02	0.35955		208.77	-2.919
247.7	-1.58016		9.77	1.21845			90.03	0.01031		208.78	-4.11121
247.71	-2.25035		9.78	0.11976			90.04	-0.12689		208.79	-5.59247
247.72	-2.12268		9.79	-0.43412			90.05	0.11017		208.8	-7.21072
247.73	-1.63203		9.8	-0.14328			90.06	0.76074		208.81	-8.7179
247.74	-1.22208		9.81	0.93352			90.07	1.71922		208.82	-9.80446
247.75	-0.76629		9.82	2.11938			90.08	2.75547		208.83	-10.1787
247.76	0.04119		9.83	2.36347			90.09	3.57439		208.84	-9.66675
247.77	0.77036		9.84	1.33107			90.1	3.89781		208.85	-8.29088
247.78	0.65529		9.85	-0.16775			90.11	3.54334		208.86	-6.2896
247.79	-0.4082		9.86	-0.98909			90.12	2.47733		208.87	-4.06264
247.8	-1.65798		9.87	-0.68989			90.13	0.82939		208.88	-2.05739
247.81	-2.19675		9.88	0.02436			90.14	-1.13178		208.89	-0.63743
247.82	-1.64825		9.89	0.31087			90.15	-3.05388		208.9	0.01818
247.83	-0.28901		9.9	0.15554			90.16	-4.5762		208.91	-0.05102
247.84	1.17783		9.91	0.07487			90.17	-5.41004		208.92	-0.62918
247.85	2.13521		9.92	0.33959			90.18	-5.40549		208.93	-1.42295
247.86	2.4411		9.93	0.84644			90.19	-4.584		208.94	-2.17602
247.87	2.11332		9.94	1.3495			90.2	-3.12273		208.95	-2.75474
247.88	1.12979		9.95	1.40487			90.21	-1.29333		208.96	-3.17336
247.89	-0.35461		9.96	0.95047			90.22	0.62128		208.97	-3.55432
247.9	-1.73579		9.97	0.61369			90.23	2.39731		208.98	-4.0456
247.91	-2.30197		9.98	0.62237			90.24	3.89947		208.99	-4.73494
247.92	-1.75768		9.99	0.64686			90.25	5.06288		209	-5.60007
247.93	-0.39844		10	0.75356			90.26	5.84746		209.01	-6.51549
247.94	1.0684		10.01	1.38266			90.27	6.19729		209.02	-7.30991
247.95	2.02578		10.02	2.31071			90.28	6.03175		209.03	-7.84541
247.96	2.33167		10.03	2.55065			90.29	5.27407		209.04	-8.0806
247.97	2.03551		10.04	1.78455			90.3	3.90134		209.05	-8.09029
247.98	1.18338		10.05	0.72908			90.31	1.9873		209.06	-8.03411
247.99	0.11983		10.06	0.09603			90.32	-0.28549		209.07	-8.09016
248	-0.42438		10.07	-0.19155			90.33	-2.65282		209.08	-8.38258
248.01	-0.03347		10.08	-0.61213			90.34	-4.82447		209.09	-8.93283
248.02	0.72304		10.09	-1.30164			90.35	-6.54639		209.1	-9.65205
248.03	1.13294		10.1	-2.13707			90.36	-7.64736		209.11	-10.3743
248.04	1.35454		10.11	-2.827			90.37	-8.05828		209.12	-10.9156
248.05	1.99856		10.12	-2.74289			90.38	-7.80573		209.13	-11.1355
248.06	2.88691		10.13	-1.49886			90.39	-6.99046		209.14	-10.9814
248.07	3.01458		10.14	0.47345			90.4	-5.76285		209.15	-10.5006
248.08	1.94669		10.15	2.13868			90.41	-4.30235		209.16	-9.81743
248.09	0.43123		10.16	2.77278			90.42	-2.80188		209.17	-9.08104
248.1	-0.4024		10.17	2.30032			90.43	-1.45476		209.18	-8.40143
248.11	-0.14717		10.18	1.03562			90.44	-0.44095		209.19	-7.79925
248.12	0.45486		10.19	-0.17793			90.45	0.08952		209.2	-7.19338
248.13	0.43959		10.2	-0.67047			90.46	0.03714		209.21	-6.4385
248.14	-0.20734		10.21	-0.82921			90.47	-0.62412		209.22	-5.40307
248.15	-0.58853		10.22	-1.22422			90.48	-1.82656		209.23	-4.05693
248.16	-0.07048		10.23	-1.61611			90.49	-3.40008		209.24	-2.52893
248.17	0.94812		10.24	-1.43361			90.5	-5.08441		209.25	-1.10354
248.18	1.6743		10.25	-0.5047			90.51	-6.56666		209.26	-0.14899
248.19	1.66336		10.26	1.02461			90.52	-7.53969		209.27	0.000932
248.2	0.88361		10.27	2.77126			90.53	-7.76724		209.28	-0.83224
248.21	-0.28822		10.28	4.03842			90.54	-7.13694		209.29	-2.59742
248.22	-1.21737		10.29	4.48802			90.55	-5.68537		209.3	-5.01933
248.23	-1.59526		10.3	4.35925			90.56	-3.58917		209.31	-7.68475
248.24	-1.6062		10.31	4.09321			90.57	-1.12737		209.32	-10.1764
248.25	-1.25026		10.32	3.83717			90.58	1.37183		209.33	-12.1986
248.26	-0.33866		10.33	3.21286			90.59	3.58726		209.34	-13.6445
248.27	0.80707		10.34	2.15305			90.6	5.25455		209.35	-14.5798
248.28	1.5606		10.35	1.41857			90.61	6.20502		209.36	-15.1609
248.29	1.55393		10.36	1.7583			90.62	6.3895		209.37	-15.5322
248.3	0.8058		10.37	2.94417			90.63	5.88139		209.38	-15.7516
248.31	-0.23462		10.38	3.8937			90.64	4.85392		209.39	-15.7765
248.32	-0.74294		10.39	3.75943			90.65	3.53149		209.4	-15.504
248.33	-0.25224		10.4	2.36876			90.66	2.12695		209.41	-14.8398
248.34	0.79371		10.41	0.30865			90.67	0.78668		209.42	-13.7576
248.35	1.65129		10.42	-1.08501			90.68	-0.43194		209.43	-12.3272
248.36	2.06119		10.43	-0.87254			90.69	-1.5382		209.44	-10.7055
248.37	2.15004		10.44	0.55173			90.7	-2.5503		209.45	-9.10153
248.38	2.03509		10.45	1.82353			90.71	-3.43409		209.46	-7.73075
248.39	1.60752		10.46	2.08239			90.72	-4.07523		209.47	-6.76893
248.4	0.72799		10.47	1.73841			90.73	-4.3068		209.48	-6.31248
248.41	-0.33978		10.48	1.6396			90.74	-3.98174		209.49	-6.3511
248.42	-0.85237		10.49	2.17001			90.75	-3.0526		209.5	-6.76159
248.43	-0.39328		10.5	2.96671			90.76	-1.61356		209.51	-7.33172
248.44	0.55287		10.51	3.57348			90.77	0.12004		209.52	-7.81499
248.45	1.12103		10.52	3.86548			90.78	1.88478		209.53	-8.00166
248.46	1.08323		10.53	3.76179			90.79	3.45606		209.54	-7.77947
248.47	1.0154		10.54	3.46651			90.8	4.70491		209.55	-7.15752
248.48	1.58704		10.55	3.34073			90.81	5.59969		209.56	-6.24298
248.49	2.58366		10.56	3.18205			90.82	6.15976		209.57	-5.1839
248.5	3.1279		10.57	2.38855			90.83	6.39364		209.58	-4.10831
248.51	2.9286		10.58	0.94269			90.84	6.25914		209.59	-3.08884
248.52	2.47002		10.59	-0.48393			90.85	5.66835		209.6	-2.14644
248.53	2.16959		10.6	-1.35104			90.86	4.53362		209.61	-1.28522
248.54	2.05464		10.61	-1.40365			90.87	2.82834		209.62	-0.5371
248.55	1.98895		10.62	-0.61109			90.88	0.62939		209.63	0.00714
248.56	1.84233		10.63	0.55127			90.89	-1.88198		209.64	0.19664
248.57	1.37893		10.64	1.44435			90.9	-4.4624		209.65	-0.1457
248.58	0.36799		10.65	1.87088			90.91	-6.87271		209.66	-1.16052
248.59	-1.12062		10.66	2.0037			90.92	-8.94004		209.67	-2.87841
248.6	-2.5018		10.67	2.06407			90.93	-10.5925		209.68	-5.16288
248.61	-3.06798		10.68	2.20123			90.94	-11.859		209.69	-7.69982
248.62	-2.52368		10.69	2.62348			90.95	-12.8408		209.7	-10.0514
248.63	-1.16445		10.7	3.52499			90.96	-13.6688		209.71	-11.7685
248.64	0.30239		10.71	4.68314			90.97	-14.4567		209.72	-12.5279
248.65	1.29139		10.72	5.47563			90.98	-15.2575		209.73	-12.2426
248.66	1.72869		10.73	5.42303			90.99	-16.0277		209.74	-11.0992
248.67	1.82175		10.74	4.55591			91	-16.6109		209.75	-9.50338
248.68	1.7068		10.75	3.13356			91.01	-16.7543		209.76	-7.94986
248.69	1.27923		10.76	1.71078			91.02	-16.1658		209.77	-6.86686
248.7	0.36808		10.77	1.02561			91.03	-14.6046		209.78	-6.491
248.71	-0.83109		10.78	1.18798			91.04	-11.9772		209.79	-6.81443
248.72	-1.79614		10.79	1.63281			91.05	-8.4039		209.8	-7.61349
248.73	-2.30543		10.8	1.92372			91.06	-4.22824		209.81	-8.5374
248.74	-2.73721		10.81	1.99752			91.07	0.04033		209.82	-9.21915
248.75	-3.28148		10.82	1.89066			91.08	3.83341		209.83	-9.37336
248.76	-3.55817		10.83	1.4439			91.09	6.65019		209.84	-8.85963
248.77	-3.30331		10.84	0.41369			91.1	8.16719		209.85	-7.70541
248.78	-2.78526		10.85	-1.19402			91.11	8.30091		209.86	-6.09063
248.79	-2.37109		10.86	-3.0153			91.12	7.20695		209.87	-4.30041
248.8	-1.88368		10.87	-4.56906			91.13	5.21868		209.88	-2.6553
248.81	-0.9448		10.88	-5.52175			91.14	2.74839		209.89	-1.43427
248.82	0.23683		10.89	-5.6518			91.15	0.18723		209.9	-0.81013
248.83	1.09014		10.9	-5.11706			91.16	-2.1624		209.91	-0.81486
248.84	1.3729		10.91	-4.29759			91.17	-4.10681		209.92	-1.34273
248.85	1.04091		10.92	-3.08213			91.18	-5.54232		209.93	-2.18589
248.86	0.05737		10.93	-1.00069			91.19	-6.42346		209.94	-3.08829
248.87	-1.45863		10.94	1.87609			91.2	-6.74143		209.95	-3.80231
248.88	-2.97123		10.95	4.33612			91.21	-6.52086		209.96	-4.13625
248.89	-3.92663		10.96	4.99678			91.22	-5.82599		209.97	-3.98569
248.9	-4.15113		10.97	3.7029			91.23	-4.76109		209.98	-3.34372
248.91	-3.55923		10.98	1.54734			91.24	-3.45687		209.99	-2.28777
248.92	-2.14641		10.99	-0.26857			91.25	-2.04642		210	-0.9457
248.93	-0.46747		11	-1.26282			91.26	-0.64272		210.01	0.54817
248.94	0.47154		11.01	-1.34277			91.27	0.67152		210.02	2.09014
248.95	0.46145		11.02	-0.55449			91.28	1.83854		210.03	3.62198
248.96	0.34351		11.03	0.57626			91.29	2.81172		210.04	5.11764
248.97	0.65655		11.04	1.33793			91.3	3.54419		210.05	6.55118
248.98	1.12064		11.05	1.37524			91.31	3.98914		210.06	7.86518
248.99	1.4034		11.06	0.77094			91.32	4.11258		210.07	8.95924
249	1.49652		11.07	0.16365			91.33	3.91216		210.08	9.70795
249.01	1.54032		11.08	0.50454			91.34	3.43259		210.09	10.0029
249.02	1.665		11.09	1.93314			91.35	2.77076		210.1	9.79916
249.03	2.07496		11.1	3.07225			91.36	2.06855		210.11	9.14456
249.04	2.93254		11.11	2.54034			91.37	1.49445		210.12	8.17323
249.05	3.97849		11.12	0.7491			91.38	1.21419		210.13	7.06407
249.06	4.46919		11.13	-0.8093			91.39	1.3514		210.14	5.98025
249.07	3.9566		11.14	-1.27884			91.4	1.94299		210.15	5.01772
249.08	2.85716		11.15	-0.95693			91.41	2.90216		210.16	4.18735
249.09	1.84627		11.16	-0.42768			91.42	4.00688		210.17	3.43774
249.1	0.9936		11.17	-0.06323			91.43	4.92894		210.18	2.70487
249.11	-0.01735		11.18	0.12319			91.44	5.30469		210.19	1.96202
249.12	-1.11246		11.19	0.4653			91.45	4.83166		210.2	1.24656
249.13	-1.62932		11.2	1.08012			91.46	3.36087		210.21	0.65472
249.14	-1.13862		11.21	1.62902			91.47	0.95351		210.22	0.31164
249.15	-0.09267		11.22	1.81586			91.48	-2.11997		210.23	0.33176
249.16	0.76491		11.23	1.50471			91.49	-5.44041		210.24	0.78368
249.17	1.17481		11.24	0.66067			91.5	-8.54247		210.25	1.66717
249.18	1.29527		11.25	-0.39053			91.51	-11.0263		210.26	2.90472
249.19	1.34335		11.26	-0.89076			91.52	-12.6431		210.27	4.34812
249.2	1.43641		11.27	-0.3877			91.53	-13.3308		210.28	5.79902
249.21	1.71496		11.28	0.6706			91.54	-13.1954		210.29	7.04173
249.22	2.15171		11.29	1.54055			91.55	-12.4549		210.3	7.88246
249.23	2.32906		11.3	1.96286			91.56	-11.3732		210.31	8.18632
249.24	1.76294		11.31	2.06407			91.57	-10.2062		210.32	7.90239
249.25	0.74864		11.32	1.99304			91.58	-9.16759		210.33	7.06891
249.26	0.18246		11.33	1.70936			91.59	-8.41024		210.34	5.79528
249.27	0.35987		11.34	1.26302			91.6	-8.01087		210.35	4.22526
249.28	0.79662		11.35	1.07602			91.61	-7.95555		210.36	2.49239
249.29	1.07511		11.36	1.60105			91.62	-8.13148		210.37	0.68495
249.3	1.16823		11.37	2.47442			91.63	-8.33703		210.38	-1.1629
249.31	1.18042		11.38	2.57862			91.64	-8.31831		210.39	-3.04609
249.32	1.17369		11.39	1.39168			91.65	-7.82868		210.4	-4.93768
249.33	1.16274		11.4	-0.53226			91.66	-6.69539		210.41	-6.73645
249.34	1.1518		11.41	-2.19058			91.67	-4.87071		210.42	-8.24467
249.35	1.14086		11.42	-2.8484			91.68	-2.44871		210.43	-9.19784
249.36	1.12992		11.43	-2.31488			91.69	0.3587		210.44	-9.34442
249.37	1.11897		11.44	-0.9475			91.7	3.27751		210.45	-8.54609
249.38	1.10803		11.45	0.53164			91.71	6.03888		210.46	-6.85369
249.39	1.09709		11.46	1.53299			91.72	8.43509		210.47	-4.52196
249.4	1.08614		11.47	1.98265			91.73	10.3485		210.48	-1.9526
249.41	1.0752		11.48	2.11974			91.74	11.7493		210.49	0.4119
249.42	1.06426		11.49	2.11689			91.75	12.669		210.5	2.20167
249.43	1.05331		11.5	1.99117			91.76	13.1624		210.51	3.19893
249.44	1.04237		11.51	1.57174			91.77	13.2721		210.52	3.36212
249.45	0.99981		11.52	0.70457			91.78	13.0053		210.53	2.79891
249.46	0.85746		11.53	-0.3509			91.79	12.3298		210.54	1.70975
249.47	0.42568		11.54	-0.85113			91.8	11.1923		210.55	0.32718
249.48	-0.45385		11.55	-0.34807			91.81	9.5549		210.56	-1.13233
249.49	-1.49		11.56	0.71023			91.82	7.44138		210.57	-2.49829
249.5	-1.87119		11.57	1.58017			91.83	4.97566		210.58	-3.65966
249.51	-0.95958		11.58	2.00249			91.84	2.39136		210.59	-3.65966
249.52	0.95489		11.59	2.1037			91.85	-0.00167		210.6	-5.21241
249.53	2.8693		11.6	2.00105			91.86	-1.89063		210.61	-5.62964
249.54	3.81252		11.61	1.55428			91.87	-3.04933		210.62	-5.85379
249.55	3.53113		11.62	0.58731			91.88	-3.40696		210.63	-5.91251
249.56	2.78014		11.63	-0.75753			91.89	-3.06518		210.64	-5.81443
249.57	2.32101		11.64	-1.70551			91.9	-2.25487		210.65	-5.54896
249.58	1.94606		11.65	-1.3908			91.91	-1.25208		210.66	-5.09556
249.59	0.82769		11.66	0.22273			91.92	-0.29005		210.67	-4.4409
249.6	-1.11416		11.67	2.09597			91.93	0.49738		210.68	-3.60025
249.61	-2.87285		11.68	3.07352			91.94	1.08401		210.69	-2.63386
249.62	-3.61792		11.69	3.01799			91.95	1.51629		210.7	-1.64577
249.63	-3.54811		11.7	2.59906			91.96	1.85727		210.71	-0.75698
249.64	-3.26963		11.71	2.2837			91.97	2.13672		210.72	-0.05849
249.65	-2.80962		11.72	2.04964			91.98	2.32885		210.73	0.43398
249.66	-1.87495		11.73	1.57547			91.99	2.36503		210.74	0.79636
249.67	-0.69332		11.74	0.57268			92	2.17114		210.75	1.16813
249.68	0.19161		11.75	-0.90363			92.01	1.70608		210.76	1.68631
249.69	0.60577		11.76	-2.30407			92.02	0.97713		210.77	2.41019
249.7	0.72624		11.77	-2.98924			92.03	0.02279		210.78	3.27166
249.71	0.7427		11.78	-2.85349			92.04	-1.12398		210.79	4.0756
249.72	0.73597		11.79	-2.35042			92.05	-2.46362		210.8	4.55324
249.73	0.72503		11.8	-1.92811			92.06	-4.025		210.81	4.45043
249.74	0.71408		11.81	-1.42846			92.07	-5.82484		210.82	3.62019
249.75	0.70314		11.82	-0.4771			92.08	-7.8135		210.83	2.08805
249.76	0.6922		11.83	0.71682			92.09	-9.84011		210.84	0.06761
249.77	0.68125		11.84	1.61417			92.1	-11.661		210.85	-2.08136
249.78	0.67031		11.85	2.0407			92.11	-12.9939		210.86	-3.94113
249.79	0.65937		11.86	2.14191			92.12	-13.5987		210.87	-5.1439
249.8	0.64843		11.87	2.03926			92.13	-13.3566		210.88	-5.46554
249.81	0.6691		11.88	1.59249			92.14	-12.3193		210.89	-4.87668
249.82	0.78956		11.89	0.59391			92.15	-10.7111		210.9	-3.53872
249.83	1.19952		11.9	-0.8824			92.16	-8.88087		210.91	-1.75126
249.84	2.05711		11.91	-2.28284			92.17	-7.21424		210.92	0.12894
249.85	3.10305		11.92	-2.96801			92.18	-6.02994		210.93	1.77371
249.86	3.59375		11.93	-2.86387			92.19	-5.49264		210.94	2.95399
249.87	3.08116		11.94	-2.49222			92.2	-5.57096		210.95	3.58222
249.88	2.01333		11.95	-2.49074			92.21	-6.0575		210.96	3.72032
249.89	1.13386		11.96	-2.85969			92.22	-6.64666		210.97	3.55536
249.9	0.70202		11.97	-2.96521			92.23	-7.04517		210.98	3.35252
249.91	0.55967		11.98	-2.27294			92.24	-7.07698		210.99	3.40452
249.92	0.52138		11.99	-0.87394			92.25	-6.74519		211	3.99938
249.93	0.50617		12	0.64109			92.26	-6.22745		211.01	5.4247
249.94	0.49522		12.01	1.7423			92.27	-5.80517		211.02	8.01046
249.95	0.48428		12.02	2.48138			92.28	-5.75108		211.03	5.98025
249.96	0.47334		12.03	3.03449			92.29	-6.21671		211.04	5.01772
249.97	0.4624		12.04	3.12014			92.3	-7.16326		211.05	4.18735
249.98	0.45145		12.05	2.14981			92.31	-8.36366		211.06	3.43774
249.99	0.44051		12.06	0.27928			92.32	-9.47594		211.07	2.70487
250	0.42957		12.07	-1.33137			92.33	-10.1578		211.08	1.96202
250.01	0.45024		12.08	-1.67492			92.34	-10.1752		211.09	1.24656
250.02	0.57071		12.09	-0.85551			92.35	-9.46253		211.1	0.65472
250.03	0.98066		12.1	0.07138			92.36	-8.11486		211.11	0.31164
250.04	1.83825		12.11	0.1768			92.37	-6.32725		211.12	0.33176
250.05	2.88419		12.12	-0.4347			92.38	-4.31634		211.13	0.78368
250.06	3.37489		12.13	-0.83087			92.39	-2.26236		211.14	1.66717
250.07	2.8623		12.14	-0.43181			92.4	-0.28994		211.15	2.90472
250.08	1.79448		12.15	0.20986			92.41	1.51858		211.16	5.98025
250.09	0.915		12.16	0.21122			92.42	3.10033		211.17	5.01772
250.1	0.48316		12.17	-0.42335			92.43	4.40193		211.18	4.18735
250.11	0.34081		12.18	-0.79218			92.44	5.38891		211.19	3.43774
250.12	0.30252		12.19	-0.29333			92.45	6.064		211.2	2.70487
250.13	0.28731		12.2	0.63778			92.46	6.4759		211.21	1.96202
250.14	0.27636		12.21	1.08688			92.47	6.70614		211.22	1.24656
250.15	0.26542		12.22	0.64061			92.48	6.83785		211.23	0.65472
250.16	0.28609		12.23	-0.31507			92.49	6.92351		211.24	0.31164
250.17	0.40656		12.24	-0.91937			92.5	6.97026		211.25	0.33176
250.18	0.81652		12.25	-0.83287			92.51	6.9501		211.26	0.78368
250.19	1.6741		12.26	-0.67478			92.52	6.82609		211.27	1.66717
250.2	2.72004		12.27	-0.99306			92.53	6.57659		211.28	5.98025
250.21	3.21075		12.28	-1.4933			92.54	6.2036		211.29	5.01772
250.22	2.69816		12.29	-1.75903			92.55	5.72471		211.3	4.18735
250.23	1.63033		12.3	-1.86162			92.56	5.16001		211.31	3.43774
250.24	0.78247		12.31	-1.94157			92.57	4.5255		211.32	2.70487
250.25	0.48204		12.32	-2.01761			92.58	3.83456		211.33	5.98025
250.26	0.7922		12.33	-2.30556			92.59	3.0981		211.34	5.01772
250.27	1.75386		12.34	-2.77851			92.6	2.31351		211.35	4.18735
250.28	3.21642		12.35	-2.90716			92.61	1.44515		211.36	3.43774
250.29	4.60728		12.36	-2.25077			92.62	0.41323		211.37	2.70487
250.3	5.2513		12.37	-0.95157			92.63	-0.88946		211.38	1.96202
250.31	5.00629		12.38	0.24247			92.64	-2.54873		211.39	1.24656
250.32	4.20421		12.39	0.79607			92.65	-4.5677		211.4	0.65472
250.33	3.32467		12.4	1.05731			92.66	-6.82653		211.41	0.31164
250.34	2.62715		12.41	1.71803			92.67	-9.09042		211.42	0.33176
250.35	2.22155		12.42	2.61874			92.68	-11.0677		211.43	0.78368
250.36	2.02134		12.43	2.75883			92.69	-12.4935		211.44	1.66717
250.37	1.6697		12.44	1.7033			92.7	-13.203		211.45	5.98025
250.38	1.04535		12.45	0.20019			92.71	-13.1656		211.46	5.01772
250.39	0.45531		12.46	-0.58953			92.72	-12.4754		211.47	4.18735
250.4	0.12753		12.47	-0.15891			92.73	-11.3092		211.48	3.43774
250.41	0.00831		12.48	1.00778			92.74	-9.87415		211.49	2.70487
250.42	-0.02577		12.49	2.29429			92.75	-8.36177		211.5	1.96202
250.43	-0.04098		12.5	3.58508			92.76	-6.91614		211.51	1.24656
250.44	-0.05192		12.51	4.77479			92.77	-5.61687		211.52	0.65472
250.45	-0.06287		12.52	5.30519			92.78	-4.47623		211.53	0.31164
250.46	-0.04219		12.53	4.80923			92.79	-3.44997		211.54	0.33176
250.47	0.07827		12.54	3.75376			92.8	-2.45931		211.55	0.78368
250.48	0.48823		12.55	2.88665			92.81	-1.41824		211.56	1.66717
250.49	1.34581		12.56	2.43561			92.82	-0.25751		211.57	2.90472
250.5	2.39176		12.57	2.17421			92.83	1.06024		211.58	4.34812
250.51	2.88246		12.58	1.72738			92.84	2.535		211.59	5.79902
250.52	2.36987		12.59	0.85599			92.85	4.12978		211.6	-0.82337
250.53	1.30204		12.6	-0.19948			92.86	5.77351		211.61	-1.15766
250.54	0.45419		12.61	-0.69971			92.87	7.36679		211.62	-1.48535
250.55	0.12214		12.62	-0.19665			92.88	8.79213		211.63	-1.78867
250.56	0.30089		12.63	0.83004			92.89	9.93051		211.64	-1.97249
250.57	0.84171		12.64	1.53696			92.9	10.6816		211.65	-1.92889
250.58	1.43568		12.65	1.40703			92.91	10.9828		211.66	-1.59058
250.59	1.73809		12.66	0.25042			92.92	10.8229		211.67	-0.95704
250.6	1.78068		12.67	-1.6463			92.93	10.2442		211.68	-0.08794
250.61	1.71615		12.68	-3.23076			92.94	9.33431		211.69	0.92709
250.62	1.39191		12.69	-3.36075			92.95	8.20701		211.7	2.00484
250.63	0.77177		12.7	-2.22158			92.96	6.97873		211.71	3.0924
250.64	0.18173		12.71	-1.16334			92.97	5.75049		211.72	4.16705
250.65	-0.14605		12.72	-0.89777			92.98	4.60353		211.73	5.2134
250.66	-0.26526		12.73	-0.7459			92.99	3.61064		211.74	6.19042
250.67	-0.29934		12.74	0.17379			93	2.85408		211.75	7.00688
250.68	-0.31456		12.75	1.57987			93.01	2.43353		211.76	7.52063
250.69	-0.3255		12.76	2.2216			93.02	2.45045		211.77	7.56691
250.7	-0.33644		12.77	1.22009			93.03	2.96917		211.78	7.00787
250.71	-0.34739		12.78	-0.70727			93.04	3.97187		211.79	5.78636
250.72	-0.35833		12.79	-1.73539			93.05	5.33305		211.8	3.96334
250.73	-0.36927		12.8	-1.0397			93.06	6.83244		211.81	1.72306
250.74	-0.38021		12.81	0.46629			93.07	8.20686		211.82	-0.66014
250.75	-0.39116		12.82	1.65728			93.08	9.22191		211.83	-2.88452
250.76	-0.37048		12.83	2.28345			93.09	9.73496		211.84	-4.69216
250.77	-0.25002		12.84	2.72884			93.1	9.72628		211.85	-5.92347
250.78	0.15994		12.85	3.24112			93.11	9.29002		211.86	-6.5367
250.79	1.01752		12.86	3.53495			93.12	8.59334		211.87	-6.59099
250.8	2.06347		12.87	3.27062			93.13	7.82169		211.88	-6.20743
250.81	2.55417		12.88	2.68469			93.14	7.12952		211.89	-5.52951
250.82	2.04158		12.89	2.18782			93.15	6.61087		211.9	-4.69849
250.83	0.97375		12.9	1.40151			93.16	6.29609		211.91	-3.84578
250.84	0.09428		12.91	-0.02127			93.17	6.17117		211.92	-3.09313
250.85	-0.33756		12.92	-1.31087			93.18	6.20759		211.93	-2.54845
250.86	-0.47991		12.93	-1.38727			93.19	6.38619		211.94	-2.29162
250.87	-0.5182		12.94	0.00745			93.2	6.70157		211.95	-2.35385
250.88	-0.53342		12.95	2.22792			93.21	7.14455		211.96	-2.70103
250.89	-0.54436		12.96	4.22726			93.22	7.67369		211.97	-3.23272
250.9	-0.5553		12.97	5.04283			93.23	8.195		211.98	-3.8025
250.91	-0.53463		12.98	4.25744			93.24	8.56663		211.99	-4.25679
250.92	-0.41416		12.99	2.36072			93.25	8.63316		212	-4.47946
250.93	-0.00421		13	0.44105			93.26	8.28		212.01	-4.42413
250.94	0.85338		13.01	-0.48008			93.27	7.48684		212.02	-4.11918
250.95	1.89932		13.02	-0.10842			93.28	6.35688		212.03	-3.64151
250.96	2.39003		13.03	0.89092			93.29	5.10508		212.04	-3.06987
250.97	1.87744		13.04	1.62518			93.3	4.00323		212.05	-2.43978
250.98	0.80961		13.05	1.65827			93.31	3.29756		212.06	-1.72267
250.99	-0.06986		13.06	1.02236			93.32	3.12875		212.07	-0.84044
251	-0.53332		13.07	0.28366			93.33	3.48715		212.08	0.2903
251.01	-0.77547		13.08	0.23533			93.34	4.22307		212.09	1.70479
251.02	-1.10318		13.09	0.92675			93.35	5.10804		212.1	3.35145
251.03	-1.56609		13.1	1.42982			93.36	5.91973		212.11	5.08379
251.04	-1.76533		13.11	1.29647			93.37	6.51227		212.12	6.68295
251.05	-1.28433		13.12	1.16354			93.38	6.84257		212.13	7.89882
251.06	-0.55473		13.13	1.48472			93.39	6.94592		212.14	8.49434
251.07	-0.85217		13.14	1.96117			93.4	6.8793		212.15	8.2838
251.08	-2.82021		13.15	2.25629			93.41	6.66432		212.16	7.16479
251.09	-5.52396		13.16	2.36171			93.42	6.25919		212.17	5.14613
251.1	-7.24853		13.17	2.38626			93.43	5.57105		212.18	2.36916
251.11	-7.22877		13.18	2.39194			93.44	4.49968		212.19	-0.88943
251.12	-6.2059		13.19	2.36174			93.45	2.98914		212.2	-4.24774
251.13	-4.9857		13.2	2.23175			93.46	1.064		212.21	-7.2871
251.14	-3.65326		13.21	1.78071			93.47	-1.16379		212.22	-9.64549
251.15	-2.3445		13.22	0.81374			93.48	-3.5165		212.23	-11.1043
251.16	-1.40061		13.23	-0.5311			93.49	-5.7896		212.24	-11.6335
251.17	-0.88238		13.24	-1.47908			93.5	-7.79208		212.25	-11.3738
251.18	-0.47242		13.25	-1.16437			93.51	-9.37489		212.26	-10.5662
251.19	-0.00827		13.26	0.41755			93.52	-10.4404		212.27	-9.45974
251.2	0.17329		13.27	2.15938			93.53	-10.935		212.28	-8.24097
251.21	-0.36121		13.28	2.71609			93.54	-10.8353		212.29	-7.01081
251.22	-1.2441		13.29	1.79197			93.55	-10.142		212.3	-5.80946
251.23	-1.35776		13.3	0.31621			93.56	-8.89094		212.31	-4.6632
251.24	-0.18041		13.31	-0.46924			93.57	-7.1783		212.32	-3.61937
251.25	1.73412		13.32	-0.07024			93.58	-5.18494		212.33	-2.74684
251.26	3.38278		13.33	0.93337			93.59	-3.17849		212.34	-2.10237
251.27	4.03108		13.34	1.66764			93.6	-1.47944		212.35	-1.68383
251.28	3.48803		13.35	1.66911			93.61	-0.3947		212.36	-1.39907
251.29	2.11112		13.36	0.90173			93.62	-0.13902		212.37	-1.07117
251.3	0.62246		13.37	-0.2578			93.63	-0.77215		212.38	-0.48368
251.31	-0.38842		13.38	-1.1746			93.64	-2.17284		212.39	0.54867
251.32	-0.84761		13.39	-1.57175			93.65	-4.05665		212.4	2.11049
251.33	-0.99423		13.4	-1.70168			93.66	-6.02996		212.41	4.14589
251.34	-1.03252		13.41	-1.75428			93.67	-7.66586		212.42	6.46726
251.35	-1.04774		13.42	-1.66729			93.68	-8.58733		212.43	8.81126
251.36	-1.05868		13.43	-1.40294			93.69	-8.54474		212.44	10.919
251.37	-1.06962		13.44	-0.58646			93.7	-7.47381		212.45	12.6045
251.38	-1.08056		13.45	1.21018			93.71	-5.51799		212.46	13.7807
251.39	-1.09151		13.46	3.42522			93.72	-3.0014		212.47	14.4372
251.4	-1.13407		13.47	4.72437			93.73	-0.3497		212.48	14.5901
251.41	-1.2448		13.48	4.35987			93.74	2.02431		212.49	14.2388
251.42	-1.54517		13.49	2.98806			93.75	3.83429		212.5	13.3577
251.43	-2.00381		13.5	1.95993			93.76	4.99052		212.51	11.9255
251.44	-2.20305		13.51	2.09996			93.77	5.59617		212.52	9.97137
251.45	-1.65881		13.52	2.97332			93.78	5.8688		212.53	7.60704
251.46	-0.63478		13.53	3.50257			93.79	6.01959		212.54	5.02271
251.47	0.04086		13.54	3.31142			93.8	6.14356		212.55	2.44674
251.48	0.26246		13.55	2.86514			93.81	6.16955		212.56	0.08788
251.49	0.67241		13.56	2.54551			93.82	5.89088		212.57	-1.90995
251.5	1.42887		13.57	2.31145			93.83	5.06036		212.58	-3.47874
251.51	1.84718		13.58	1.8689			93.84	3.50625		212.59	-4.60012
251.52	1.44287		13.59	0.99751			93.85	1.22135		212.6	-5.26168
251.53	0.79167		13.6	-0.05796			93.86	-1.60656		212.61	-5.42649
251.54	0.78073		13.61	-0.58981			93.87	-4.62861		212.62	-5.03883
251.55	1.40577		13.62	-0.21815			93.88	-7.41665		212.63	-4.06658
251.56	1.79668		13.63	0.41931			93.89	-9.56467		212.64	-2.55711
251.57	1.38816		13.64	0.42066			93.9	-10.7807		212.65	-0.67343
251.58	0.73695		13.65	-0.21391			93.91	-10.9476		212.66	1.31348
251.59	0.72601		13.66	-0.58273			93.92	-10.1402		212.67	3.07795
251.6	1.35105		13.67	-0.02065			93.93	-8.60169		212.68	4.31894
251.61	1.71035		13.68	1.17333			93.94	-6.68607		212.69	4.83623
251.62	1.17042		13.69	2.4325			93.95	-4.78484		212.7	4.57916
251.63	0.09832		13.7	3.59188			93.96	-3.25239		212.71	3.65693
251.64	-0.78116		13.71	4.32913			93.97	-2.34381		212.72	2.31247
251.65	-1.213		13.72	3.85954			93.98	-2.17484		212.73	0.86977
251.66	-1.32373		13.73	1.88592			93.99	-2.7092		212.74	-0.33372
251.67	-1.23061		13.74	-0.57147			94	-3.77484		212.75	-1.0169
251.68	-0.82493		13.75	-2.12517			94.01	-5.10511		212.76	-1.01405
251.69	0.06427		13.76	-2.44187			94.02	-6.39454		212.77	-0.30802
251.7	1.24162		13.77	-2.20162			94.03	-7.35535		212.78	0.97522
251.71	2.15323		13.78	-2.22755			94.04	-7.76159		212.79	2.61583
251.72	2.50917		13.79	-2.63233			94.05	-7.47471		212.8	4.38501
251.73	2.49816		13.8	-2.86925			94.06	-6.45246		212.81	6.14461
251.74	2.15201		13.81	-2.59782			94.07	-4.74752		212.82	7.9341
251.75	1.34993		13.82	-2.0358			94.08	-2.50028		212.83	10.0183
251.76	0.5716		13.83	-1.50936			94.09	0.0752		212.84	12.8758
251.77	0.53331		13.84	-0.72028			94.1	2.71637		212.85	5.98025
251.78	1.15408		13.85	0.67872			94.11	5.1499		212.86	5.01772
251.79	1.51338		13.86	2.02937			94.12	7.13629		212.87	4.18735
251.8	0.97344		13.87	2.24008			94.13	8.51021		212.88	3.43774
251.81	-0.06704		13.88	1.21079			94.14	9.20457		212.89	2.70487
251.82	-0.81511		13.89	-0.21156			94.15	9.25198		212.9	1.96202
251.83	-0.82605		13.9	-1.47217			94.16	8.76363		212.91	1.24656
251.84	-0.09987		13.91	-2.38909			94.17	7.89295		212.92	0.65472
251.85	0.91873		13.92	-2.65336			94.18	6.79526		212.93	0.31164
251.86	1.43678		13.93	-1.9927			94.19	5.59673		212.94	0.33176
251.87	1.05559		13.94	-0.59798			94.2	4.38216		212.95	0.78368
251.88	0.40866		13.95	0.91705			94.21	3.20353		212.96	1.66717
251.89	0.42934		13.96	2.04987			94.22	2.10022		212.97	2.90472
251.9	1.18579		13.97	2.92037			94.23	1.11631		212.98	4.34812
251.91	1.9976		13.98	3.89432			94.24	0.30262		212.99	5.79902
251.92	2.4576		13.99	4.84855			94.25	-0.29717		213	12.6879
251.93	2.86323		14	4.93505			94.26	-0.66557		213.01	6.15494
251.94	3.38561		14.01	3.56623			94.27	-0.82082		213.02	2.45267
251.95	3.64035		14.02	1.48555			94.28	-0.80936		213.03	1.42696
251.96	3.36372		14.03	0.2482			94.29	-0.68647		213.04	3.04367
251.97	2.82373		14.04	0.75126			94.3	-0.49825		213.05	5.98025
251.98	2.38761		14.05	2.54662			94.31	-0.27765		213.06	5.01772
251.99	1.91006		14.06	4.41455			94.32	-0.05721		213.07	4.18735
252	1.08063		14.07	5.23439			94.33	0.10922		213.08	3.43774
252.01	0.29802		14.08	4.54458			94.34	0.1299		213.09	2.70487
252.02	0.25973		14.09	2.93729			94.35	-0.12307		213.1	1.96202
252.03	0.88051		14.1	1.46526			94.36	-0.78639		213.11	1.24656
252.04	1.27142		14.11	0.7008			94.37	-1.95522		213.12	0.65472
252.05	0.86289		14.12	0.41749			94.38	-3.62454		213.13	0.31164
252.06	0.24331		14.13	0.1241			94.39	-5.64617		213.14	0.33176
252.07	0.36377		14.14	-0.14456			94.4	-7.72779		213.15	0.78368
252.08	1.40971		14.15	-0.11153			94.41	-9.48808		213.16	1.66717
252.09	2.63754		14.16	0.25549			94.42	-10.558		213.17	2.90472
252.1	3.15443		14.17	0.80957			94.43	-10.6937		213.18	5.98025
252.11	2.61566		14.18	1.42049			94.44	-9.85664		213.19	5.01772
252.12	1.33427		14.19	1.94668			94.45	-8.22985		213.2	4.18735
252.13	0.13509		14.2	2.00632			94.46	-6.16955		213.21	3.43774
252.14	-0.4281		14.21	1.55193			94.47	-4.11602		213.22	2.70487
252.15	-0.69899		14.22	1.18353			94.48	-2.49818		213.23	1.96202
252.16	-1.40079		14.23	1.06074			94.49	-1.65491		213.24	1.24656
252.17	-2.44243		14.24	0.66439			94.5	-1.78003		213.25	0.65472
252.18	-3.01289		14.25	-0.09738			94.51	-2.88908		213.26	0.31164
252.19	-2.83547		14.26	-0.52522			94.52	-4.80957		213.27	0.33176
252.2	-2.39873		14.27	-0.13038			94.53	-7.20316		213.28	0.78368
252.21	-2.12024		14.28	0.5113			94.54	-9.62667		213.29	1.66717
252.22	-2.02712		14.29	0.51265			94.55	-11.6259		213.3	5.98025
252.23	-2.01493		14.3	-0.12192			94.56	-12.8395		213.31	5.01772
252.24	-2.02166		14.31	-0.49074			94.57	-13.0815		213.32	4.18735
252.25	-2.06422		14.32	0.03972			94.58	-12.3794		213.33	3.43774
252.26	-2.17495		14.33	1.10224			94.59	-10.9599		213.34	2.70487
252.27	-2.47533		14.34	1.97218			94.6	-9.19359		213.35	1.96202
252.28	-2.93396		14.35	2.39449			94.61	-7.51471		213.36	5.98025
252.29	-3.1332		14.36	2.52732			94.62	-6.33465		213.37	5.01772
252.3	-2.58897		14.37	2.55608			94.63	-5.95928		213.38	4.18735
252.31	-1.56494		14.38	2.56177			94.64	-6.52184		213.39	3.43774
252.32	-0.88929		14.39	2.56318			94.65	-7.94316		213.4	2.70487
252.33	-0.66769		14.4	2.5646			94.66	-9.9324		213.41	1.96202
252.34	-0.25774		14.41	2.53439			94.67	-12.0362		213.42	1.24656
252.35	0.49872		14.42	2.4044			94.68	-13.7325		213.43	0.65472
252.36	0.91703		14.43	1.98498			94.69	-14.5516		213.44	0.31164
252.37	0.51272		14.44	1.1178			94.7	-14.1929		213.45	0.33176
252.38	-0.13848		14.45	0.06233			94.71	-12.6056		213.46	0.78368
252.39	-0.11781		14.46	-0.46952			94.72	-10.0069		213.47	1.66717
252.4	0.63864		14.47	-0.09786			94.73	-6.83027		213.48	2.90472
252.41	1.45045		14.48	0.54279			94.74	-3.61708		213.49	4.34812
252.42	1.91046		14.49	0.51571			94.75	-0.88522		213.5	5.79902
252.43	2.31608		14.5	-0.24708			94.76	0.98831		213.51	3.97477
252.44	2.83846		14.51	-1.03355			94.77	1.83859		213.52	1.72856
252.45	3.0932		14.52	-1.36849			94.78	1.7238		213.53	0.32473
252.46	2.81657		14.53	-1.35962			94.79	0.88295		213.54	-0.57302
252.47	2.27658		14.54	-0.98819			94.8	-0.33873		213.55	-1.17489
252.48	1.84047		14.55	-0.06105			94.81	-1.57094		213.56	-1.59095
252.49	1.36291		14.56	1.13185			94.82	-2.48637		213.57	-1.85528
252.5	0.53348		14.57	2.03239			94.83	-2.84778		213.58	-1.95272
252.51	-0.24913		14.58	2.4621			94.84	-2.53491		213.59	-1.84999
252.52	-0.28741		14.59	2.59811			94.85	-1.55482		213.6	-1.52597
252.53	0.33336		14.6	2.66167			94.86	-0.03563		213.61	-0.99169
252.54	0.69265		14.61	2.80202			94.87	1.79965		213.62	-0.29326
252.55	0.15272		14.62	3.22746			94.88	3.67931		213.63	0.50129
252.56	-0.88777		14.63	4.10053			94.89	5.34119		213.64	1.32361
252.57	-1.63583		14.64	5.16201			94.9	6.58698		213.65	2.12493
252.58	-1.61516		14.65	5.66826			94.91	7.31572		213.66	2.886
252.59	-0.72595		14.66	5.1396			94.92	7.5275		213.67	3.61258
252.6	0.84495		14.67	3.95591			94.93	7.29966		213.68	4.31749
252.61	2.65243		14.68	2.67114			94.94	6.74642		213.69	4.99527
252.62	4.1966		14.69	1.38632			94.95	5.97642		213.7	5.60122
252.63	5.10821		14.7	0.20263			94.96	5.06123		213.71	6.04673
252.64	5.09726		14.71	-0.35344			94.97	4.02396		213.72	6.21707
252.65	4.16377		14.72	0.01719			94.98	2.8504		213.73	6.00711
252.66	2.62927		14.73	0.62622			94.99	1.51729		213.74	5.35999
252.67	0.93132		14.74	0.49935			95	0.02434		213.75	4.29187
252.68	-0.24052		14.75	-0.55287			95.01	-1.58474		213.76	2.89278
252.69	-0.24725		14.76	-1.81871			95.02	-3.22239		213.77	1.30597
252.7	0.89855		14.77	-2.47335			95.03	-4.77675		213.78	-0.30195
252.71	2.57462		14.78	-2.36175			95.04	-6.13957		213.79	-1.76719
252.72	4.09144		14.79	-1.98691			95.05	-7.22697		213.8	-2.94523
252.73	4.99878		14.8	-1.98225			95.06	-7.98444		213.81	-3.72039
252.74	5.01945		14.81	-2.34801			95.07	-8.37788		213.82	-4.0152
252.75	4.21737		14.82	-2.45034			95.08	-8.38276		213.83	-3.80172
252.76	3.10376		14.83	-1.75488			95.09	-7.98339		213.84	-3.10949
252.77	2.27434		14.84	-0.38431			95.1	-7.18629		213.85	-2.02168
252.78	2.15933		14.85	0.97087			95.11	-6.04013		213.86	-0.65576
252.79	2.62269		14.86	1.52296			95.12	-4.64801		213.87	0.86371
252.8	3.13537		14.87	0.97581			95.13	-3.16099		213.88	2.42605
252.81	3.33372		14.88	-0.39325			95.14	-1.75129		213.89	3.93737
252.82	3.11348		14.89	-1.86295			95.15	-0.57281		213.9	5.30578
252.83	2.54309		14.9	-2.83009			95.16	0.27881		213.91	6.42111
252.84	1.89903		14.91	-3.17052			95.17	0.79407		213.92	7.14629
252.85	1.43985		14.92	-2.98397			95.18	1.05603		213.93	7.33039
252.86	0.95802		14.93	-2.45575			95.19	1.21953		213.94	6.84143
252.87	0.12859		14.94	-1.9495			95.2	1.46489		213.95	5.60522
252.88	-0.65402		14.95	-1.91749			95.21	1.93788		213.96	3.63348
252.89	-0.66069		14.96	-2.3106			95.22	2.69689		213.97	1.02986
252.9	0.09149		14.97	-2.54434			95.23	3.68946		213.98	-2.02678
252.91	0.87169		14.98	-2.26972			95.24	4.77036		213.99	-5.31075
252.92	1.20028		14.99	-1.76774			95.25	5.75515		214	-8.57509
252.93	1.18501		15	-1.46937			95.26	6.48601		214.01	-11.565
252.94	0.80724		15.01	-1.419			95.27	6.88087		214.02	-14.023
252.95	-0.12625		15.02	-1.46444			95.28	6.94517		214.03	-15.7007
252.96	-1.32548		15.03	-1.745			95.29	6.74479		214.04	-16.3917
252.97	-2.2323		15.04	-2.24638			95.3	6.35814		214.05	-15.9855
252.98	-2.66841		15.05	-2.50325			95.31	5.83384		214.06	-14.5258
252.99	-2.77915		15.06	-2.26452			95.32	5.17581		214.07	-12.2429
253	-2.68603		15.07	-1.86233			95.33	4.36054		214.08	-9.53626
253.01	-2.24873		15.08	-1.88501			95.34	3.37405		214.09	-6.90228
253.02	-1.25973		15.09	-2.38218			95.35	2.24677		214.1	-4.82445
253.03	0.20711		15.1	-2.90535			95.36	1.06743		214.11	-3.65755
253.04	1.59796		15.11	-3.1101			95.37	-0.03047		214.12	-3.54074
253.05	2.2736		15.12	-2.92776			95.38	-0.90314		214.13	-4.3656
253.06	2.12838		15.13	-2.52674			95.39	-1.43725		214.14	-5.8107
253.07	1.61573		15.14	-2.47294			95.4	-1.58181		214.15	-7.43564
253.08	1.18389		15.15	-3.47255			95.41	-1.36208		214.16	-8.81027
253.09	0.70633		15.16	-5.50634			95.42	-0.87381		214.17	-9.64074
253.1	-0.12309		15.17	-7.66262			95.43	-0.26242		214.18	-9.85228
253.11	-0.9057		15.18	-9.26422			95.44	0.3054		214.19	-9.5999
253.12	-0.94399		15.19	-10.2638			95.45	0.67196		214.2	-9.20295
253.13	-0.32322		15.2	-10.6063			95.46	0.71733		214.21	-9.02755
253.14	0.03608		15.21	-10.0781			95.47	0.3848		214.22	-9.35932
253.15	-0.50386		15.22	-9.04281			95.48	-0.30145		214.23	-10.3112
253.16	-1.54434		15.23	-8.38324			95.49	-1.23314		214.24	-11.7951
253.17	-2.29241		15.24	-8.27757			95.5	-2.23555		214.25	-13.5598
253.18	-2.30335		15.25	-8.2729			95.51	-3.10602		214.26	-15.2755
253.19	-1.54556		15.26	-8.40099			95.52	-3.66511		214.27	-16.6327
253.2	-0.39555		15.27	-9.1871			95.53	-3.80581		214.28	-17.4243
253.21	0.5434		15.28	-10.6298			95.54	-3.52713		214.29	-17.5936
253.22	1.03075		15.29	-12.0848			95.55	-2.94366		214.3	-17.2401
253.23	1.44064		15.3	-13.0802			95.56	-2.26859		214.31	-16.588
253.24	1.93141		15.31	-13.5504			95.57	-1.77129		214.32	-15.9269
253.25	2.05474		15.32	-13.6232			95.58	-1.71367		214.33	-15.5375
253.26	1.35721		15.33	-13.5146			95.59	-2.27501		214.34	-15.6197
253.27	-0.05131		15.34	-13.12			95.6	-3.48428		214.35	-16.241
253.28	-1.54425		15.35	-12.1886			95.61	-5.18555		214.36	-17.3205
253.29	-2.52352		15.36	-11.0273			95.62	-7.05839		214.37	-18.6542
253.3	-2.85129		15.37	-10.2583			95.63	-8.69611		214.38	-19.9781
253.31	-2.5454		15.38	-10.281			95.64	-9.71911		214.39	-21.0477
253.32	-1.58375		15.39	-11.1766			95.65	-9.88138		214.4	-21.7068
253.33	-0.12118		15.4	-12.7537			95.66	-9.13012		214.41	-21.9176
253.34	1.26967		15.41	-14.5675			95.67	-7.60032		214.42	-21.7397
253.35	1.94531		15.42	-16.1181			95.68	-5.55739		214.43	-21.2652
253.36	1.83171		15.43	-17.0676			95.69	-3.3209		214.44	-20.5453
253.37	1.45046		15.44	-17.2261			95.7	-1.20254		214.45	-19.543
253.38	1.43952		15.45	-16.8512			95.71	0.52701		214.46	-18.1403
253.39	1.79888		15.46	-16.6124			95.72	1.6499		214.47	-16.1975
253.4	1.89487		15.47	-16.8779			95.73	2.01104		214.48	-13.6343
253.41	1.22469		15.48	-17.4023			95.74	1.54066		214.49	-10.4953
253.42	-0.05243		15.49	-17.8228			95.75	0.28644		214.5	-6.97005
253.43	-1.12447		15.5	-18.3165			95.76	-1.56337		214.51	-3.3581
253.44	-1.23521		15.51	-19.2618			95.77	-3.68929		214.52	0.00271
253.45	-0.5061		15.52	-20.4497			95.78	-5.69327		214.53	2.82014
253.46	0.30144		15.53	-21.3726			95.79	-7.18496		214.54	4.91483
253.47	0.76145		15.54	-21.9562			95.8	-7.87422		214.55	6.25344
253.48	1.16707		15.55	-22.6353			95.81	-7.63819		214.56	6.94021
253.49	1.68945		15.56	-23.9791			95.82	-6.54117		214.57	7.17233
253.5	1.94419		15.57	-26.0356			95.83	-4.80424		214.58	7.17323
253.51	1.69918		15.58	-28.042			95.84	-2.73941		214.59	7.1252
253.52	1.29059		15.59	-29.0373			95.85	-0.67205		214.6	7.12322
253.53	1.27538		15.6	-28.9519			95.86	1.12489		214.61	7.16552
253.54	1.66635		15.61	-28.4237			95.87	2.4711		214.62	7.18169
253.55	1.89375		15.62	-27.8479			95.88	3.2915		214.63	7.08389
253.56	1.64446		15.63	-27.3197			95.89	3.6069		214.64	6.81752
253.57	1.23588		15.64	-27.2386			95.9	3.51138		214.65	6.38953
253.58	1.22066		15.65	-28.234			95.91	3.14238		214.66	5.86645
253.59	1.58002		15.66	-30.2678			95.92	2.64726		214.67	5.3487
253.6	1.67601		15.67	-32.4557			95.93	2.15063		214.68	4.93794
253.61	1.00583		15.68	-34.1886			95.94	1.72872		214.69	4.71161
253.62	-0.27129		15.69	-35.6092			95.95	1.39698		214.7	4.7099
253.63	-1.34333		15.7	-36.8201			95.96	1.11394		214.71	4.93133
253.64	-1.45407		15.71	-37.3804			95.97	0.79933		214.72	5.33169
253.65	-0.72496		15.72	-37.0099			95.98	0.36151		214.73	5.82599
253.66	0.08258		15.73	-36.4008			95.99	-0.27001		214.74	6.29804
253.67	0.54258		15.74	-36.5277			96	-1.1112		214.75	6.62178
253.68	0.94821		15.75	-37.6115			96.01	-2.09446		214.76	6.68985
253.69	1.43897		15.76	-39.0088			96.02	-3.05396		214.77	6.43764
253.7	1.56231		15.77	-40.0843			96.03	-3.73761		214.78	5.84996
253.71	0.8964		15.78	-40.8413			96.04	-3.85421		214.79	4.94724
253.72	-0.38072		15.79	-41.5549			96.05	-3.15157		214.8	3.76103
253.73	-1.45276		15.8	-42.2149			96.06	-1.50415		214.81	2.31606
253.74	-1.5635		15.81	-42.6945			96.07	1.02243		214.82	0.63187
253.75	-0.83439		15.82	-43.3238			96.08	4.16013		214.83	-1.25694
253.76	-0.02685		15.83	-44.6899			96.09	7.49178		214.84	-3.27687
253.77	0.43316		15.84	-46.778			96.1	10.554		214.85	-5.30551
253.78	0.83878		15.85	-48.8576			96.11	12.9541		214.86	-7.18439
253.79	1.36116		15.86	-50.2323			96.12	14.462		214.87	-8.74812
253.8	1.6159		15.87	-50.8889			96.13	15.0496		214.88	-9.85451
253.81	1.37089		15.88	-51.4956			96.14	14.8724		214.89	-10.403
253.82	0.9623		15.89	-52.5808			96.15	14.2071		214.9	-10.3401
253.83	0.94709		15.9	-54.163			96.16	13.3654		214.91	-9.6617
253.84	1.30645		15.91	-56.0127			96.17	12.6068		214.92	-8.41889
253.85	1.40244		15.92	-57.7845			96.18	12.069		214.93	-6.72874
253.86	0.73225		15.93	-59.3911			96.19	11.732		214.94	-4.77685
253.87	-0.54487		15.94	-61.2915			96.2	11.4322		214.95	-2.79943
253.88	-1.6169		15.95	-63.9002			96.21	10.9254		214.96	-1.04205
253.89	-1.72764		15.96	-66.8025			96.22	9.98618		214.97	0.29383
253.9	-0.99853		15.97	-68.8906			96.23	8.50566		214.98	1.09629
253.91	-0.19099		15.98	-69.5015			96.24	6.54795		214.99	1.36394
253.92	0.26901		15.99	-69.1869			96.25	4.33854		215	1.19766
253.93	0.70625		16	-69.396			96.26	2.18832		215.01	0.77043
253.94	1.32842		16.01	-71.2455			96.27	0.38664		215.02	0.28674
253.95	1.87266		16.02	-74.3906			96.28	-0.88954		215.03	-0.05989
253.96	2.07528		16.03	-77.397			96.29	-1.61423		215.04	-0.12715
253.97	1.85504		16.04	-79.2656			96.3	-1.88891		215.05	0.14239
253.98	1.28465		16.05	-80.3432			96.31	-1.87525		215.06	0.70297
253.99	0.67221		16.06	-81.4831			96.32	-1.71882		215.07	1.41437
254	0.34443		16.07	-82.8341			96.33	-1.49733		215.08	2.08334
254.01	0.2835		16.08	-84.2138			96.34	-1.21146		215.09	2.53001
254.02	0.32261		16.09	-85.7972			96.35	-0.81495		215.1	2.65558
254.03	0.59682		16.1	-87.954			96.36	-0.26462		215.11	2.48226
254.04	1.09186		16.11	-90.6996			96.37	0.43497		215.12	2.14455
254.05	1.34233		16.12	-93.4743			96.38	1.20931		215.13	1.83229
254.06	1.09732		16.13	-95.5094			96.39	1.9183		215.14	1.70873
254.07	0.68873		16.14	-96.6186			96.4	2.379		215.15	1.83972
254.08	0.70513		16.15	-97.7278			96.41	2.39699		215.16	2.16656
254.09	1.22751		16.16	-99.7945			96.42	1.80168		215.17	2.53512
254.1	1.87581		16.17	-102.701			96.43	0.48573		215.18	2.76796
254.11	2.49505		16.18	-105.867			96.44	-1.55319		215.19	2.74591
254.12	3.17497		16.19	-108.933			96.45	-4.17965		215.2	2.46156
254.13	3.79281		16.2	-111.727			96.46	-7.1153		215.21	2.02011
254.14	4.10297		16.21	-114.188			96.47	-9.9765		215.22	1.58878
254.15	4.14208		16.22	-116.463			96.48	-12.3537		215.23	1.31961
254.16	4.04947		16.23	-118.892			96.49	-13.9121		215.24	1.28297
254.17	3.59029		16.24	-121.564			96.5	-14.4803		215.25	1.44237
254.18	2.52112		16.25	-124.232			96.51	-14.0969		215.26	1.68003
254.19	0.95927		16.26	-126.665			96.52	-12.9979		215.27	1.85708
254.2	-0.74296		16.27	-128.936			96.53	-11.548		215.28	1.87652
254.21	-1.91479		16.28	-131.365			96.54	-10.1339		215.29	1.71784
254.22	-1.95314		16.29	-134.037			96.55	-9.05385		215.3	1.42923
254.23	-0.93875		16.3	-136.736			96.56	-8.43608		215.31	1.08569
254.24	0.31642		16.31	-139.301			96.57	-8.21425		215.32	0.73855
254.25	0.96472		16.32	-141.992			96.58	-8.16753		215.33	0.38468
254.26	0.84684		16.33	-145.29			96.59	-8.00797		215.34	-0.02832
254.27	0.4656		16.34	-149.019			96.6	-7.4802		215.35	-0.56381
254.28	0.45465		16.35	-152.188			96.61	-6.43724		215.36	-1.24475
254.29	0.84563		16.36	-154.12			96.62	-4.87248		215.37	-2.01628
254.3	1.07303		16.37	-155.333			96.63	-2.90954		215.38	-2.74186
254.31	0.82374		16.38	-156.926			96.64	-0.7656		215.39	-3.23692
254.32	0.41516		16.39	-159.308			96.65	1.29726		215.4	-3.32644
254.33	0.39994		16.4	-162.297			96.66	3.02624		215.41	-2.90456
254.34	0.7593		16.41	-165.703			96.67	4.23486		215.42	-1.9759
254.35	0.85529		16.42	-169.479			96.68	4.85432		215.43	-0.66827
254.36	0.1851		16.43	-173.441			96.69	4.95998		215.44	0.78393
254.37	-1.09201		16.44	-177.252			96.7	4.75352		215.45	2.08177
254.38	-2.16405		16.45	-180.817			96.71	4.49664		215.46	2.92357
254.39	-2.27479		16.46	-184.39			96.72	4.41815		215.47	3.07829
254.4	-1.54568		16.47	-188.193			96.73	4.63444		215.48	2.45392
254.41	-0.76976		16.48	-192.163			96.74	5.12055		215.49	1.13732
254.42	-0.44116		16.49	-195.971			96.75	5.74338		215.5	-0.61707
254.43	-0.45644		16.5	-199.539			96.76	6.33644		215.51	-2.45411
254.44	-0.80259		16.51	-203.109			96.77	6.77611		215.52	-4.01894
254.45	-1.60467		16.52	-206.915			96.78	7.022		215.53	-5.05069
254.46	-2.35139		16.53	-210.882			96.79	7.10799		215.54	-5.43042
254.47	-2.25827		16.54	-214.725			96.8	7.09766		215.55	-5.17007
254.48	-1.2166		16.55	-218.453			96.81	7.03494		215.56	-4.36146
254.49	0.04284		16.56	-222.578			96.82	6.91863		215.57	-3.12214
254.5	0.69114		16.57	-227.734			96.83	6.71188		215.58	-1.5683
254.51	0.57327		16.58	-233.892			96.84	6.37649		215.59	0.17933
254.52	0.19202		16.59	-240.132			96.85	5.90924		215.6	1.97473
254.53	0.18108		16.6	-245.569			96.86	5.35895		215.61	3.63673
254.54	0.57205		16.61	-250.146			96.87	4.81631		215.62	4.96593
254.55	0.79945		16.62	-254.062			96.88	4.38229		215.63	5.7853
254.56	0.55017		16.63	-257.377			96.89	4.13097		215.64	5.98605
254.57	0.1732		16.64	-260.476			96.9	4.0821		215.65	5.55823
254.58	0.28939		16.65	-264.153			96.91	4.19297		215.66	4.59308
254.59	1.10126		16.66	-268.806			96.92	4.37149		215.67	3.25775
254.6	2.19719		16.67	-274.015			96.93	4.50523		215.68	1.75455
254.61	3.00473		16.68	-279.093			96.94	4.49611		215.69	0.28118
254.62	3.09785		16.69	-283.797			96.95	4.28918		215.7	-0.99458
254.63	2.58099		16.7	-288.501			96.96	3.88641		215.71	-1.94198
254.64	1.91502		16.71	-293.607			96.97	3.34336		215.72	-2.46244
254.65	1.27395		16.72	-298.952			96.98	2.75369		215.73	-2.48472
254.66	0.60376		16.73	-304.058			96.99	2.22932		215.74	-1.97034
254.67	0.06377		16.74	-308.766			97	1.88141		215.75	-0.9303
254.68	0.02121		16.75	-313.47			97.01	1.80237		215.76	0.55512
254.69	0.40791		16.76	-318.576			97.02	2.04651		215.77	2.32692
254.7	0.63531		16.77	-323.92			97.03	2.60969		215.78	4.15797
254.71	0.38602		16.78	-329.026			97.04	3.41479		215.79	5.78461
254.72	-0.02256		16.79	-333.766			97.05	4.31332		215.8	6.95144
254.73	-0.00616		16.8	-338.601			97.06	5.11129		215.81	7.45767
254.74	0.4846		16.81	-344.16			97.07	5.61818		215.82	7.19504
254.75	1.00149		16.82	-350.536			97.08	5.70535		215.83	6.17063
254.76	1.19984		16.83	-357.282			97.09	5.35243		215.84	4.51115
254.77	0.97961		16.84	-363.945			97.1	4.66057		215.85	2.446
254.78	0.40922		16.85	-370.688			97.11	3.82239		215.86	0.27062
254.79	-0.20323		16.86	-377.911			97.12	3.05602		215.87	-1.70341
254.8	-0.53101		16.87	-385.448			97.13	2.52737		215.88	-3.19901
254.81	-0.59194		16.88	-392.875			97.14	2.29176		215.89	-4.01158
254.82	-0.55283		16.89	-399.961			97.15	2.27914		215.9	-4.02707
254.83	-0.27862		16.9	-406.391			97.16	2.32898		215.91	-3.22215
254.84	0.21642		16.91	-411.688			97.17	2.2587		215.92	-1.65577
254.85	0.46689		16.92	-416.061			97.18	1.93631		215.93	0.53907
254.86	0.22188		16.93	-420.694			97.19	1.32814		215.94	3.16038
254.87	-0.18671		16.94	-426.623			97.2	0.50621		215.95	5.94303
254.88	-0.20192		16.95	-433.785			97.21	-0.38215		215.96	8.57307
254.89	0.15743		16.96	-441.242			97.22	-1.16553		215.97	10.7174
254.9	0.25342		16.97	-448.007			97.23	-1.69916		215.98	12.07
254.91	-0.41676		16.98	-453.693			97.24	-1.89831		215.99	12.4086
254.92	-1.69388		16.99	-458.595			97.25	-1.74787		216	11.6474
254.93	-2.7343		17	-463.494			97.26	-1.29213		216.01	9.86575
254.94	-2.71363		17.01	-469.22			97.27	-0.6159		216.02	7.29702
254.95	-1.532		17.02	-476.179			97.28	0.17299		216.03	4.27667
254.96	0.27547		17.03	-484.379			97.29	0.95613		216.04	1.16647
254.97	2.2132		17.04	-493.55			97.3	1.6169		216.05	-1.71501
254.98	3.98906		17.05	-503.273			97.31	2.05955		216.06	-4.13082
254.99	5.06662		17.06	-512.842			97.32	2.23391		216.07	-5.92852
255	4.76619		17.07	-521.311			97.33	2.15333		216.08	-7.02517
255.01	3.15093		17.08	-528.196			97.34	1.88813		216.09	-7.39979
255.02	1.26463		17.09	-534.103			97.35	1.52759		216.1	-7.10483
255.03	0.24947		17.1	-540.427			97.36	1.12481		216.11	-6.28475
255.04	0.19214		17.11	-548.106			97.37	0.65584		216.12	-5.17452
255.05	0.28392		17.12	-556.628			97.38	0.02268		216.13	-4.05763
255.06	-0.02432		17.13	-564.827			97.39	-0.89271		216.14	-3.18795
255.07	-0.53698		17.14	-572.441			97.4	-2.1467		216.15	-2.70586
255.08	-0.81007		17.15	-580.238			97.41	-3.6678		216.16	-2.58773
255.09	-0.73532		17.16	-588.549			97.42	-5.24416		216.17	-2.65413
255.1	-0.27531		17.17	-596.598			97.43	-6.57786		216.18	-2.63503
255.11	0.89905		17.18	-603.776			97.44	-7.38581		216.19	-2.26519
255.12	2.5507		17.19	-610.683			97.45	-7.50382		216.2	-1.37209
255.13	3.59237		17.2	-618.644			97.46	-6.94859		216.21	0.07363
255.14	3.29328		17.21	-628.276			97.47	-5.9111		216.22	1.95771
255.15	2.01617		17.22	-638.775			97.48	-4.68597		216.23	4.0637
255.16	0.60886		17.23	-648.796			97.49	-3.5682		216.24	6.1356
255.17	-0.32463		17.24	-657.63			97.5	-2.75998		216.25	7.9374
255.18	-0.49433		17.25	-665.622			97.51	-2.3214		216.26	9.29291
255.19	-0.13503		17.26	-673.46			97.52	-2.1767		216.27	10.1005
255.2	0.08816		17.27	-681.563			97.53	-2.1642		216.28	10.3286
255.21	-0.16113		17.28	-690.139			97.54	-2.1045		216.29	10.0017
255.22	-0.56971		17.29	-699.164			97.55	-1.86036		216.3	9.18591
255.23	-0.55331		17.3	-708.526			97.56	-1.37177		216.31	7.97677
255.24	-0.03093		17.31	-718.209			97.57	-0.66274		216.32	6.4877
255.25	0.61737		17.32	-728.204			97.58	0.17387		216.33	4.83817
255.26	1.23661		17.33	-738.253			97.59	1.00301		216.34	3.14231
255.27	1.91653		17.34	-747.758			97.6	1.67841		216.35	1.50109
255.28	2.53437		17.35	-756.251			97.61	2.07412		216.36	-0.000886
255.29	2.84453		17.36	-763.982			97.62	2.1145		216.37	-1.29643
255.3	2.88364		17.37	-771.924			97.63	1.796		216.38	-2.34035
255.31	2.82265		17.38	-780.819			97.64	1.1912		216.39	-3.12041
255.32	2.49487		17.39	-790.378			97.65	0.42763		216.4	-3.67076
255.33	1.8466		17.4	-800.107			97.66	-0.35383		216.41	-4.07859
255.34	1.15328		17.41	-810.215			97.67	-1.04297		216.42	-4.47398
255.35	0.50794		17.42	-820.901			97.68	-1.58408		216.43	-5.00006
255.36	-0.16225		17.43	-831.8			97.69	-1.9677		216.44	-5.77114
255.37	-0.70224		17.44	-842.492			97.7	-2.19797		216.45	-6.8341
255.38	-0.7448		17.45	-852.965			97.71	-2.25911		216.46	-8.14876
255.39	-0.3581		17.46	-863.282			97.72	-2.10301		216.47	-9.59517
255.4	-0.1307		17.47	-873.235			97.73	-1.66548		216.48	-11.0045
255.41	-0.4116		17.48	-882.633			97.74	-0.90041		216.49	-12.2013
255.42	-0.9516		17.49	-891.583			97.75	0.18658		216.5	-13.0433
255.43	-1.38771		17.5	-900.579			97.76	1.51848		216.51	-13.4503
255.44	-1.86527		17.51	-910.294			97.77	2.94416		216.52	-13.4172
255.45	-2.69469		17.52	-920.853			97.78	4.249		216.53	-13.0145
255.46	-3.44569		17.53	-931.724			97.79	5.17597		216.54	-12.3734
255.47	-3.35256		17.54	-942.411			97.8	5.45912		216.55	-11.6584
255.48	-2.31089		17.55	-952.885			97.81	4.87096		216.56	-11.0287
255.49	-1.05145		17.56	-963.233			97.82	3.28029		216.57	-10.5973
255.5	-0.40315		17.57	-973.318			97.83	0.70632		216.58	-10.3987
255.51	-0.52103		17.58	-983.168			97.84	-2.65126		216.59	-10.3761
255.52	-0.87066		17.59	-993.15			97.85	-6.42514		216.6	-10.3921
255.53	-0.71858		17.6	-1003.79			97.86	-10.1429		216.61	-10.2632
255.54	0.2247		17.61	-1015.42			97.87	-13.327		216.62	-9.8104
255.55	1.74153		17.62	-1027.86			97.88	-15.6034		216.63	-8.91588
255.56	3.4176		17.63	-1040.3			97.89	-16.7838		216.64	-7.57064
255.57	4.56761		17.64	-1051.89			97.9	-16.894		216.65	-5.89713
255.58	4.55239		17.65	-1062.76			97.91	-16.1421		216.66	-4.13273
255.59	3.38477		17.66	-1073.92			97.92	-14.8399		216.67	-2.57258
255.6	1.68676		17.67	-1085.7			97.93	-13.309		216.68	-1.48735
255.61	0.14804		17.68	-1097.14			97.94	-11.8001		216.69	-1.04591
255.62	-0.81279		17.69	-1107.46			97.95	-10.4501		216.7	-1.27404
255.63	-0.95514		17.7	-1117.33			97.96	-9.2825		216.71	-2.06439
255.64	-0.46444		17.71	-1127.84			97.97	-8.24097		216.72	-3.22856
255.65	0.17965		17.72	-1139.14			97.98	-7.23965		216.73	-4.56149
255.66	0.79889		17.73	-1150.82			97.99	-6.20914		216.74	-5.88658
255.67	1.44719		17.74	-1162.75			98	-5.1253		216.75	-7.06529
255.68	1.93362		17.75	-1175.2			98.01	-4.0172		216.76	-7.97922
255.69	1.82289		17.76	-1188.06			98.02	-2.95816		216.77	-8.50854
255.7	0.99347		17.77	-1200.66			98.03	-2.04628		216.78	-8.52939
255.71	-0.12441		17.78	-1212.46			98.04	-1.37917		216.79	-7.93786
255.72	-0.92222		17.79	-1223.55			98.05	-1.02649		216.8	-6.68969
255.73	-0.93744		17.8	-1234.56			98.06	-1.00562		216.81	-4.83591
255.74	-0.15297		17.81	-1246.05			98.07	-1.26899		216.82	-2.53659
255.75	0.94239		17.82	-1258.06			98.08	-1.71068		216.83	-0.04647
255.76	1.75357		17.83	-1270.29			98.09	-2.1916		216.84	2.32313
255.77	1.85034		17.84	-1282.33			98.1	-2.57223		216.85	4.25418
255.78	1.33712		17.85	-1293.92			98.11	-2.73683		216.86	5.4717
255.79	0.67479		17.86	-1305.22			98.12	-2.59885		216.87	5.78467
255.8	0.03736		17.87	-1316.79			98.13	-2.09198		216.88	5.11386
255.81	-0.62918		17.88	-1328.94			98.14	-1.16236		216.89	3.50514
255.82	-1.19715		17.89	-1341.57			98.15	0.22121		216.9	1.12698
255.83	-1.36748		17.9	-1354.85			98.16	2.03515		216.91	-1.74925
255.84	-1.39797		17.91	-1369.16			98.17	4.15988		216.92	-4.78679
255.85	-2.03552		17.92	-1384.03			98.18	6.3546		216.93	-7.63483
255.86	-3.33805		17.93	-1398.34			98.19	8.27213		216.94	-9.98466
255.87	-4.21296		17.94	-1411.62			98.2	9.52389		216.95	-11.6176
255.88	-3.59148		17.95	-1424.24			98.21	9.78333		216.96	-12.4322
255.89	-1.71914		17.96	-1436.4			98.22	8.89442		216.97	-12.4433
255.9	0.24903		17.97	-1447.97			98.23	6.9419		216.98	-11.7573
255.91	1.48104		17.98	-1459.3			98.24	4.24896		216.99	-10.533
255.92	1.74083		17.99	-1471.03			98.25	1.29492		217	-8.94569
255.93	1.41798		18	-1483.52			98.26	-1.42197		217.01	-7.16634
255.94	1.31223		18.01	-1496.74			98.27	-3.52714		217.02	-5.36054
255.95	1.96423		18.02	-1510.26			98.28	-4.86723		217.03	-3.69743
255.96	3.22305		18.03	-1523.28			98.29	-5.53045		217.04	-2.35442
255.97	4.24522		18.04	-1535.41			98.3	-5.7877		217.05	-1.50437
255.98	4.20637		18.05	-1547.26			98.31	-5.97888		217.06	-1.28288
255.99	3.03812		18.06	-1559.75			98.32	-6.38421		217.07	-1.74674
256	1.34375		18.07	-1572.88			98.33	-7.12264		217.08	-2.84199
256.01	-0.19133		18.08	-1585.77			98.34	-8.10959		217.09	-4.39954
256.02	-1.14852		18.09	-1597.87			98.35	-9.08689		217.1	-6.16528
256.03	-1.31884		18.1	-1609.72			98.36	-9.71323		217.11	-7.85803
256.04	-0.9559		18.11	-1622.24			98.37	-9.68168		217.12	-9.23607
256.05	-0.72907		18.12	-1635.5			98.38	-8.82199		217.13	-10.1488
256.06	-0.97471		18.13	-1648.81			98.39	-7.15392		217.14	-10.5557
256.07	-1.34804		18.14	-1661.81			98.4	-4.88012		217.15	-10.5089
256.08	-1.22821		18.15	-1674.88			98.41	-2.3298		217.16	-10.1114
256.09	-0.41269		18.16	-1688.45			98.42	0.12272		217.17	-9.47299
256.1	0.68688		18.17	-1702.5			98.43	2.14158		217.18	-8.68297
256.11	1.49806		18.18	-1716.68			98.44	3.49891		217.19	-7.8062
256.12	1.62644		18.19	-1730.36			98.45	4.12085		217.2	-6.89454
256.13	1.24463		18.2	-1743.02			98.46	4.10104		217.21	-5.99824
256.14	1.0032		18.21	-1754.9			98.47	3.67449		217.22	-5.16669
256.15	1.2343		18.22	-1767.03			98.48	3.15153		217.23	-4.44067
256.16	1.62458		18.23	-1780.05			98.49	2.82596		217.24	-3.84762
256.17	1.58994		18.24	-1793.6			98.5	2.88604		217.25	-3.41083
256.18	1.04938		18.25	-1806.96			98.51	3.36114		217.26	-3.17091
256.19	0.38277		18.26	-1819.9			98.52	4.12465		217.27	-3.20357
256.2	-0.25465		18.27	-1832.66			98.53	4.94981		217.28	-3.61358
256.21	-0.92119		18.28	-1845.63			98.54	5.59085		217.29	-4.49537
256.22	-1.45755		18.29	-1859.12			98.55	5.85216		217.3	-5.87323
256.23	-1.49646		18.3	-1873.09			98.56	5.61769		217.31	-7.65122
256.24	-1.0745		18.31	-1886.98			98.57	4.83687		217.32	-9.6054
256.25	-0.71205		18.32	-1900.16			98.58	3.48737		217.33	-11.4324
256.26	-0.53686		18.33	-1912.55			98.59	1.54631		217.34	-12.8396
256.27	-0.07327		18.34	-1924.7			98.6	-1.00656		217.35	-13.6385
256.28	0.9721		18.35	-1937.36			98.61	-4.15287		217.36	-13.8001
256.29	1.8683		18.36	-1950.8			98.62	-7.78813		217.37	-13.4467
256.3	1.59776		18.37	-1964.85			98.63	-11.695		217.38	-12.7893
256.31	0.29517		18.38	-1979.19			98.64	-15.5576		217.39	-12.0386
256.32	-0.9783		18.39	-1993.46			98.65	-19.0153		217.4	-11.3326
256.33	-1.3791		18.4	-2007.53			98.66	-21.729		217.41	-10.7058
256.34	-0.98448		18.41	-2021.8			98.67	-23.4313		217.42	-10.107
256.35	-0.35989		18.42	-2036.48			98.68	-23.9436		217.43	-9.44963
256.36	0.25873		18.43	-2051.01			98.69	-23.1703		217.44	-8.67165
256.37	0.91067		18.44	-2064.54			98.7	-21.0962		217.45	-7.77859
256.38	1.40074		18.45	-2077.08			98.71	-17.8048		217.46	-6.85398
256.39	1.29365		18.46	-2089.5			98.72	-13.5137		217.47	-6.03148
256.4	0.46787		18.47	-2102.42			98.73	-8.5949		217.48	-5.43778
256.41	-0.64636		18.48	-2115.86			98.74	-3.54773		217.49	-5.12894
256.42	-1.47215		18.49	-2129.65			98.75	1.08889		217.5	-5.04976
256.43	-1.58351		18.5	-2143.66			98.76	4.86048		217.51	-5.03911
256.44	-1.08489		18.51	-2157.51			98.77	7.50634		217.52	-4.88406
256.45	-0.43716		18.52	-2170.4			98.78	9.00453		217.53	-4.40078
256.46	0.18573		18.53	-2182.28			98.79	9.53153		217.54	-3.50427
256.47	0.83766		18.54	-2194.17			98.8	9.35839		217.55	-2.23405
256.48	1.35936		18.55	-2207.06			98.81	8.73616		217.56	-0.72498
256.49	1.38367		18.56	-2220.9			98.82	7.82759		217.57	0.85803
256.5	0.97879		18.57	-2234.96			98.83	6.71413		217.58	2.38608
256.51	0.73309		18.58	-2248.9			98.84	5.46539		217.59	3.80018
256.52	0.96419		18.59	-2262.9			98.85	4.22291		217.6	5.10124
256.53	1.32285		18.6	-2277.11			98.86	3.24109		217.61	6.30858
256.54	1.18842		18.61	-2291.45			98.87	2.85006		217.62	7.41326
256.55	0.35836		18.62	-2305.56			98.88	3.34471		217.63	8.34989
256.56	-0.75587		18.63	-2319.07			98.89	4.8437		217.64	8.99676
256.57	-1.58165		18.64	-2332.02			98.9	7.18075		217.65	9.19985
256.58	-1.69302		18.65	-2344.64			98.91	9.88135		217.66	8.80943
256.59	-1.1944		18.66	-2357.19			98.92	12.2436		217.67	7.71885
256.6	-0.54667		18.67	-2369.82			98.93	13.4997		217.68	5.89832
256.61	0.07622		18.68	-2382.73			98.94	13.0046		217.69	3.41896
256.62	0.72816		18.69	-2396.12			98.95	10.39		217.7	0.46064
256.63	1.24985		18.7	-2409.8			98.96	5.64388		217.71	-2.70185
256.64	1.27417		18.71	-2423.25			98.97	-0.8964		217.72	-5.73629
256.65	0.86928		18.72	-2436.24			98.98	-8.62088		217.73	-8.30917
256.66	0.62358		18.73	-2449.18			98.99	-16.7656		217.74	-10.1485
256.67	0.85468		18.74	-2462.34			99	-24.5439		217.75	-11.0978
256.68	1.24497		18.75	-2475.55			99.01	-31.2663		217.76	-11.1459
256.69	1.24194		18.76	-2488.84			99.02	-36.4291		217.77	-10.4221
256.7	0.83278		18.77	-2502.54			99.03	-39.7585		217.78	-9.15573
256.71	0.58708		18.78	-2516.85			99.04	-41.2023		217.79	-7.60881
256.72	0.81818		18.79	-2531.3			99.05	-40.8778		217.8	-6.00548
256.73	1.17685		18.8	-2544.98			99.06	-38.9954		217.81	-4.48398
256.74	1.04241		18.81	-2557.4			99.07	-35.7861		217.82	-3.09012
256.75	0.18074		18.82	-2569.15			99.08	-31.4563		217.83	-1.81106
256.76	-1.0649		18.83	-2581.57			99.09	-26.1866		217.84	-0.62841
256.77	-2.31152		18.84	-2595.28			99.1	-20.1728		217.85	0.43859
256.78	-3.29148		18.85	-2609.83			99.11	-13.6885		217.86	1.3203
256.79	-3.84968		18.86	-2624.43			99.12	-7.13464		217.87	1.91513
256.8	-3.7036		18.87	-2638.58			99.13	-1.03607		217.88	2.12408
256.81	-2.57913		18.88	-2652.02			99.14	4.03737		217.89	1.88324
256.82	-0.83868		18.89	-2664.55			99.15	7.61417		217.9	1.18552
256.83	0.65139		18.9	-2676.28			99.16	9.47703		217.91	0.09337
256.84	1.38603		18.91	-2687.8			99.17	9.75807		217.92	-1.25394
256.85	1.56019		18.92	-2699.89			99.18	8.91459		217.93	-2.64283
256.86	1.53019		18.93	-2713.15			99.19	7.57864		217.94	-3.80943
256.87	1.21032		18.94	-2727.2			99.2	6.33897		217.95	-4.49288
256.88	0.56569		18.95	-2740.88			99.21	5.55461		217.96	-4.50852
256.89	-0.12398		18.96	-2753.63			99.22	5.28677		217.97	-3.81277
256.9	-0.76568		18.97	-2766.15			99.23	5.37275		217.98	-2.52645
256.91	-1.43222		18.98	-2779.17			99.24	5.58776		217.99	-0.89919
256.92	-1.93696		18.99	-2792.33			99.25	5.79647		218	0.77282
256.93	-1.81285		19	-2804.85			99.26	6.0104		218.01	2.23941
256.94	-0.8702		19.01	-2816.84			99.27	6.32935		218.02	3.3594
256.95	0.65027		19.02	-2829.38			99.28	6.81298		218.03	4.11226
256.96	2.32998		19.03	-2843.27			99.29	7.36449		218.04	4.56523
256.97	3.48363		19.04	-2857.88			99.3	7.69508		218.05	4.82307
256.98	3.50368		19.05	-2871.74			99.31	7.39256		218.06	4.98814
256.99	2.47111		19.06	-2884.15			99.32	6.06444		218.07	5.14399
257	1.22925		19.07	-2895.72			99.33	3.49391		218.08	5.3552
257.01	0.69412		19.08	-2907.37			99.34	-0.25561		218.09	5.6674
257.02	1.21465		19.09	-2919.44			99.35	-4.82613		218.1	6.09609
257.03	2.41456		19.1	-2931.8			99.36	-9.63868		218.11	6.60695
257.04	3.33268		19.11	-2944.26			99.37	-14.018		218.12	7.10191
257.05	3.00433		19.12	-2956.75			99.38	-17.3191		218.13	7.42589
257.06	1.38845		19.13	-2969.24			99.39	-19.0243		218.14	7.40002
257.07	-0.4626		19.14	-2981.73			99.4	-18.8071		218.15	6.87306
257.08	-1.3427		19.15	-2994.22			99.41	-16.5816		218.16	5.77278
257.09	-0.97549		19.16	-3006.72			99.42	-12.5459		218.17	4.13681
257.1	-0.01154		19.17	-3019.17			99.43	-7.20125		218.18	2.10901
257.11	0.7723		19.18	-3031.53			99.44	-1.31037		218.19	-0.09985
257.12	0.89641		19.19	-3043.6			99.45	4.23076		218.2	-2.27319
257.13	0.54621		19.2	-3055.23			99.46	8.58935		218.21	-4.24673
257.14	0.43619		19.21	-3066.66			99.47	11.1987		218.22	-5.93844
257.15	1.08819		19.22	-3078.62			99.48	11.8897		218.23	-7.33842
257.16	2.347		19.23	-3091.45			99.49	10.9004		218.24	-8.46703
257.17	3.36918		19.24	-3104.45			99.5	8.76456		218.25	-9.32788
257.18	3.36194		19.25	-3116.52			99.51	6.12989		218.26	-9.88475
257.19	2.3251		19.26	-3127.5			99.52	3.5763		218.27	-10.0777
257.2	1.08324		19.27	-3138.53			99.53	1.49269		218.28	-9.8687
257.21	0.54811		19.28	-3150.92			99.54	0.0378		218.29	-9.28935
257.22	1.06864		19.29	-3164.55			99.55	-0.82347		218.3	-8.45944
257.23	2.26856		19.3	-3178.1			99.56	-1.23977		218.31	-7.56308
257.24	3.18667		19.31	-3190.83			99.57	-1.38649		218.32	-6.79154
257.25	2.88994		19.32	-3203.34			99.58	-1.40374		218.33	-6.27967
257.26	1.40547		19.33	-3216.36			99.59	-1.37502		218.34	-6.06446
257.27	-0.02468		19.34	-3229.52			99.6	-1.3446		218.35	-6.08218
257.28	-0.03626		19.35	-3241.98			99.61	-1.35527		218.36	-6.20218
257.29	1.38784		19.36	-3253.7			99.62	-1.47908		218.37	-6.28152
257.3	2.85344		19.37	-3265.37			99.63	-1.81755		218.38	-6.21821
257.31	3.13563		19.38	-3277.36			99.64	-2.46412		218.39	-5.98425
257.32	2.17124		19.39	-3289.27			99.65	-3.44425		218.4	-5.62873
257.33	0.78943		19.4	-3300.68			99.66	-4.665		218.41	-5.25448
257.34	-0.29374		19.41	-3311.58			99.67	-5.90696		218.42	-4.98183
257.35	-1.06264		19.42	-3322.25			99.68	-6.87333		218.43	-4.91676
257.36	-1.78808		19.43	-3333.13			99.69	-7.28308		218.44	-5.13383
257.37	-2.4285		19.44	-3344.59			99.7	-6.97122		218.45	-5.67226
257.38	-2.7569		19.45	-3356.63			99.71	-5.95207		218.46	-6.53466
257.39	-2.81419		19.46	-3368.99			99.72	-4.4156		218.47	-7.67927
257.4	-2.77144		19.47	-3381.42			99.73	-2.65733		218.48	-9.008
257.41	-2.46197		19.48	-3393.74			99.74	-0.97196		218.49	-10.3645
257.42	-1.8635		19.49	-3405.65			99.75	0.44263		218.5	-11.557
257.43	-1.28828		19.5	-3416.69			99.76	1.53149		218.51	-12.4068
257.44	-0.95061		19.51	-3426.7			99.77	2.36366		218.52	-12.8053
257.45	-0.7463		19.52	-3436.31			99.78	3.06396		218.53	-12.7519
257.46	-0.4129		19.53	-3446.75			99.79	3.73144		218.54	-12.3516
257.47	0.13497		19.54	-3458.79			99.8	4.38336		218.55	-11.7724
257.48	0.63359		19.55	-3472.17			99.81	4.94679		218.56	-11.1811
257.49	0.65364		19.56	-3485.87			99.82	5.29552		218.57	-10.6877
257.5	0.24875		19.57	-3498.85			99.83	5.30792		218.58	-10.3202
257.51	0.00305		19.58	-3510.65			99.84	4.91468		218.59	-10.038
257.52	0.26577		19.59	-3521.32			99.85	4.11421		218.6	-9.77353
257.53	0.78746		19.6	-3531.3			99.86	2.95414		218.61	-9.47979
257.54	1.20533		19.61	-3541.15			99.87	1.49607		218.62	-9.15991
257.55	1.66471		19.62	-3551.24			99.88	-0.21247		218.63	-8.86405
257.56	2.5075		19.63	-3561.59			99.89	-2.14251		218.64	-8.65757
257.57	3.40328		19.64	-3572.1			99.9	-4.26436		218.65	-8.58065
257.58	3.81254		19.65	-3582.91			99.91	-6.51905		218.66	-8.62474
257.59	3.91059		19.66	-3594.24			99.92	-8.79953		218.67	-8.74038
257.6	4.13748		19.67	-3605.83			99.93	-10.9555		218.68	-8.87055
257.61	4.16088		19.68	-3617.18			99.94	-12.8229		218.69	-8.98749
257.62	3.20369		19.69	-3628.14			99.95	-14.2673		218.7	-9.10919
257.63	1.47483		19.7	-3639.09			99.96	-15.2223		218.71	-9.28662
257.64	-0.08764		19.71	-3650.44			99.97	-15.704		218.72	-9.57103
257.65	-1.15018		19.72	-3662.01			99.98	-15.7946		218.73	-9.98203
257.66	-1.94813		19.73	-3673.23			99.99	-15.5986		218.74	-10.4938
257.67	-2.51183		19.74	-3683.73			100	-15.1942		218.75	-11.0441
257.68	-2.5234		19.75	-3693.68			100.01	-14.6014		218.76	-11.5579
257.69	-2.00165		19.76	-3703.53			100.02	-13.7831		218.77	-11.9708
257.7	-1.34971		19.77	-3713.62			100.03	-12.6765		218.78	-12.2384
257.71	-0.72682		19.78	-3723.97			100.04	-11.2376		218.79	-12.3271
257.72	-0.04326		19.79	-3734.48			100.05	-9.47893		218.8	-12.1913
257.73	0.60984		19.8	-3745.29			100.06	-7.48435		218.81	-11.7525
257.74	1.05505		19.81	-3756.62			100.07	-5.40328		218.82	-10.9019
257.75	1.5187		19.82	-3768.2			100.08	-3.42854		218.83	-9.53627
257.76	2.32988		19.83	-3779.56			100.09	-1.76661		218.84	-7.62347
257.77	3.09425		19.84	-3790.51			100.1	-0.60393		218.85	-5.26913
257.78	3.11429		19.85	-3801.47			100.11	-0.07202		218.86	-2.7456
257.79	2.47521		19.86	-3812.82			100.12	-0.21773		218.87	-0.45553
257.8	2.06606		19.87	-3824.38			100.13	-0.98878		218.88	1.17075
257.81	2.48802		19.88	-3835.57			100.14	-2.2437		218.89	1.81019
257.82	3.25232		19.89	-3845.95			100.15	-3.78444		218.9	1.36125
257.83	3.63431		19.9	-3855.44			100.16	-5.39882		218.91	-0.01258
257.84	3.72808		19.91	-3864.29			100.17	-6.89441		218.92	-1.93148
257.85	3.95497		19.92	-3872.87			100.18	-8.11273		218.93	-3.92375
257.86	4.00999		19.93	-3881.68			100.19	-8.92776		218.94	-5.57719
257.87	3.18421		19.94	-3891.05			100.2	-9.24393		218.95	-6.65837
257.88	1.87619		19.95	-3901			100.21	-9.00776		218.96	-7.15609
257.89	1.18224		19.96	-3911.32			100.22	-8.23361		218.97	-7.23851
[truncated: 14,270 more rows]

## Sheet: KK200
WT							a1Q241Lb3
0.3 uM GABA			0.3 uM GABA+1 uM KK200				0.3 uM GABA			0.3 uM GABA+1 uM KK200
time	current (uA)		time	current (uA)			time	current (uA)		time	current (uA)
620.88	-0.03932		720.28	0.05924			52.44	0.0257		0	-0.35099
620.89	0.07908		720.29	0.052			52.45	0.71456		0.01	-0.36019
620.9	0.13155		720.3	0.11573			52.46	1.68797		0.02	-0.3797
620.91	0.08138		720.31	0.22458			52.47	2.79541		0.03	-0.42686
620.92	-0.02474		720.32	0.30912			52.48	3.24397		0.04	-0.53689
620.93	-0.11203		720.33	0.33848			52.49	2.61173		0.05	-0.76026
620.94	-0.15455		720.34	0.30996			52.5	1.16155		0.06	-0.84617
620.95	-0.16812		720.35	0.2231			52.51	-0.63292		0.07	-1.29873
620.96	-0.17128		720.36	0.10196			52.52	-2.24118		0.08	-1.65308
620.97	-0.17214		720.37	-0.00618			52.53	-3.26765		0.09	-1.69054
620.98	-0.17258		720.38	-0.10083			52.54	-3.71923		0.1	-1.33853
620.99	-0.17301		720.39	-0.24249			52.55	-3.85403		0.11	-0.76636
621	-0.17344		720.4	-0.44001			52.56	-3.88051		0.12	-0.26921
621.01	-0.17387		720.41	-0.5932			52.57	-3.8839		0.13	-0.02939
621.02	-0.1743		720.42	-0.59595			52.58	-3.88303		0.14	0.00695
621.03	-0.17473		720.43	-0.45548			52.59	-3.88216		0.15	0.00752
621.04	-0.17516		720.44	-0.30194			52.6	-3.88128		0.16	0.02493
621.05	-0.1756		720.45	-0.26259			52.61	-3.91202		0.17	-0.0782
621.06	-0.17603		720.46	-0.32843			52.62	-4.01094		0.18	-0.47143
621.07	-0.17646		720.47	-0.40173			52.63	-4.2995		0.19	-1.15036
621.08	-0.17689		720.48	-0.43167			52.64	-4.74626		0.2	-1.89393
621.09	-0.17732		720.49	-0.42034			52.65	-4.90212		0.21	-2.40313
621.1	-0.17459		720.5	-0.33532			52.66	-4.21472		0.22	-2.48154
621.11	-0.16188		720.51	-0.14265			52.67	-2.78959		0.23	-2.13271
621.12	-0.12023		720.52	0.12171			52.68	-1.36495		0.24	-1.53241
621.13	-0.0338		720.53	0.3514			52.69	-0.49561		0.25	-0.90958
621.14	0.07145		720.54	0.44986			52.7	-0.40911		0.26	-0.41786
621.15	0.12119		720.55	0.40523			52.71	-1.0679		0.27	-0.07709
621.16	0.07059		720.56	0.27403			52.72	-1.77546		0.28	0.19814
621.17	-0.03553		720.57	0.12395			52.73	-1.66631		0.29	0.52799
621.18	-0.12282		720.58	0.00857			52.74	-0.61282		0.3	0.9881
621.19	-0.16533		720.59	-0.07842			52.75	0.62688		0.31	1.54732
621.2	-0.17891		720.6	-0.19156			52.76	1.15553		0.32	2.06681
621.21	-0.18207		720.61	-0.34431			52.77	0.62857		0.33	2.39898
621.22	-0.18293		720.62	-0.47551			52.78	-0.60933		0.34	2.52467
621.23	-0.1802		720.63	-0.51747			52.79	-1.66528		0.35	2.58396
621.24	-0.16749		720.64	-0.42526			52.8	-1.7642		0.36	2.73242
621.25	-0.12584		720.65	-0.20828			52.81	-1.02333		0.37	2.95582
621.26	-0.03941		720.66	0.01665			52.82	-0.23553		0.38	3.05313
621.27	0.06584		720.67	0.11664			52.83	0.10482		0.39	2.82134
621.28	0.11558		720.68	0.08241			52.84	0.10142		0.4	2.25001
621.29	0.06814		720.69	0.000982			52.85	-0.26459		0.41	1.51
621.3	-0.02483		720.7	-0.0882			52.86	-1.1862		0.42	0.77117
621.31	-0.07003		720.71	-0.22901			52.87	-2.37362		0.43	0.05299
621.32	-0.0257		720.72	-0.42653			52.88	-3.26868		0.44	-0.68631
621.33	0.06958		720.73	-0.57656			52.89	-3.69292		0.45	-1.37538
621.34	0.12656		720.74	-0.56616			52.9	-3.79184		0.46	-1.77776
621.35	0.10448		720.75	-0.38361			52.91	-3.6869		0.47	-1.64982
621.36	0.04313		720.76	-0.14005			52.92	-3.2694		0.48	-0.94423
621.37	-0.02533		720.77	0.01812			52.93	-2.43161		0.49	0.13886
621.38	-0.12336		720.78	0.04137			52.94	-1.47371		0.5	1.2748
621.39	-0.23727		720.79	-0.00521			52.95	-1.26055		0.51	2.1696
621.4	-0.29596		720.8	-0.07042			52.96	-2.20896		0.52	2.64099
621.41	-0.27798		720.81	-0.16683			52.97	-3.42177		0.53	2.64174
621.42	-0.23364		720.82	-0.28024			52.98	-3.60284		0.54	2.27287
621.43	-0.20197		720.83	-0.33772			52.99	-2.56699		0.55	1.76776
621.44	-0.17885		720.84	-0.31924			53	-1.14235		0.56	1.39998
621.45	-0.13489		720.85	-0.27687			53.01	0.12055		0.57	1.33659
621.46	-0.04488		720.86	-0.26099			53.02	1.07131		0.58	1.52594
621.47	0.07352		720.87	-0.29506			53.03	1.46934		0.59	1.70497
621.48	0.16534		720.88	-0.38951			53.04	1.23187		0.6	1.54978
621.49	0.20159		720.89	-0.52295			53.05	0.73958		0.61	0.89355
621.5	0.20116		720.9	-0.61781			53.06	0.44669		0.62	-0.14061
621.51	0.16405		720.91	-0.58887			53.07	0.37017		0.63	-1.20846
621.52	0.07452		720.92	-0.44073			53.08	0.28969		0.64	-1.98023
621.53	-0.0316		720.93	-0.29802			53.09	0.15488		0.65	-2.35546
621.54	-0.07637		720.94	-0.30034			53.1	-0.20686		0.66	-2.4761
621.55	-0.01932		720.95	-0.45619			53.11	-1.00133		0.67	-2.53389
621.56	0.11488		720.96	-0.64515			53.12	-1.76785		0.68	-2.56695
621.57	0.24874		720.97	-0.76053			53.13	-1.79438		0.69	-2.44681
621.58	0.30656		720.98	-0.77009			53.14	-1.1618		0.7	-2.04207
621.59	0.26375		720.99	-0.68239			53.15	-0.79062		0.71	-1.36993
621.6	0.17155		721	-0.52421			53.16	-1.3188		0.72	-0.59598
621.61	0.12334		721.01	-0.34511			53.17	-2.37902		0.73	0.08299
621.62	0.17385		721.02	-0.19915			53.18	-3.24668		0.74	0.55756
621.63	0.28191		721.03	-0.13542			53.19	-3.63509		0.75	0.85391
621.64	0.37866		721.04	-0.17661			53.2	-3.6026		0.76	1.07542
621.65	0.44892		721.05	-0.27413			53.21	-3.07676		0.77	1.27814
621.66	0.50358		721.06	-0.33162			53.22	-1.79073		0.78	1.40432
621.67	0.51123		721.07	-0.32586			53.23	0.1355		0.79	1.36881
621.68	0.4108		721.08	-0.32557			53.24	1.6949		0.8	1.20129
621.69	0.2097		721.09	-0.39338			53.25	1.72739		0.81	1.06771
621.7	0.00315		721.1	-0.51684			53.26	0.30114		0.82	1.12803
621.71	-0.12895		721.11	-0.60623			53.27	-1.17088		0.83	1.36902
621.72	-0.18504		721.12	-0.56056			53.28	-1.45944		0.84	1.56612
621.73	-0.19818		721.13	-0.35403			53.29	-0.53315		0.85	1.41984
621.74	-0.18864		721.14	-0.06608			53.3	0.67921		0.86	0.78216
621.75	-0.14741		721.15	0.17938			53.31	1.20358		0.87	-0.19652
621.76	-0.06099		721.16	0.31147			53.32	0.67663		0.88	-1.12576
621.77	0.04427		721.17	0.32504			53.33	-0.56127		0.89	-1.61872
621.78	0.09717		721.18	0.2386			53.34	-1.61722		0.9	-1.54705
621.79	0.05971		721.19	0.07811			53.35	-1.74776		0.91	-1.10959
621.8	-0.00432		721.2	-0.11645			53.36	-1.1383		0.92	-0.65126
621.81	-0.00159		721.21	-0.31364			53.37	-0.7714		0.93	-0.37786
621.82	0.07472		721.22	-0.49548			53.38	-1.29958		0.94	-0.2211
621.83	0.1534		721.23	-0.61389			53.39	-2.32818		0.95	0.01885
621.84	0.18692		721.24	-0.61663			53.4	-3.03282		0.96	0.39625
621.85	0.18606		721.25	-0.51052			53.41	-2.90053		0.97	0.69857
621.86	0.14895		721.26	-0.3735			53.42	-1.74164		0.98	0.61888
621.87	0.0531		721.27	-0.28137			53.43	0.15724		0.99	0.06452
621.88	-0.0793		721.28	-0.26319			53.44	1.71238		1	-0.70481
621.89	-0.21141		721.29	-0.33302			53.45	1.71325		1.01	-1.25984
621.9	-0.34121		721.3	-0.50076			53.46	0.15559		1.02	-1.34381
621.91	-0.46047		721.31	-0.70096			53.47	-1.76895		1.03	-1.05906
621.92	-0.5138		721.32	-0.77227			53.48	-3.05744		1.04	-0.73702
621.93	-0.46133		721.33	-0.62957			53.49	-3.60888		1.05	-0.63599
621.94	-0.34293		721.34	-0.40926			53.5	-3.76675		1.06	-0.75737
621.95	-0.21442		721.35	-0.31925			53.51	-3.7975		1.07	-0.92641
621.96	-0.08592		721.36	-0.38011			53.52	-3.76928		1.08	-1.00867
621.97	0.03564		721.37	-0.43057			53.53	-3.637		1.09	-1.03557
621.98	0.10125		721.38	-0.36065			53.54	-3.18361		1.1	-1.14932
621.99	0.09317		721.39	-0.24604			53.55	-2.1828		1.11	-1.45728
622	0.07391		721.4	-0.21941			53.56	-0.7042		1.12	-1.92131
622.01	0.09231		721.41	-0.28799			53.57	0.66691		1.13	-2.35421
622.02	0.09996		721.42	-0.35854			53.58	1.22296		1.14	-2.53169
622.03	0.03622		721.43	-0.3785			53.59	0.6686		1.15	-2.34777
622.04	-0.07264		721.44	-0.33824			53.6	-0.7007		1.16	-1.8873
622.05	-0.16035		721.45	-0.20845			53.61	-2.17755		1.17	-1.35139
622.06	-0.20287		721.46	0.00306			53.62	-3.145		1.18	-0.91436
622.07	-0.21328		721.47	0.20873			53.63	-3.46096		1.19	-0.6417
622.08	-0.2033		721.48	0.32812			53.64	-3.14325		1.2	-0.50459
622.09	-0.16208		721.49	0.33894			53.65	-2.16979		1.21	-0.43688
622.1	-0.07249		721.5	0.25209			53.66	-0.69546		1.22	-0.36863
622.11	0.0459		721.51	0.09475			53.67	0.70727		1.23	-0.23061
622.12	0.14089		721.52	-0.08667			53.68	1.39473		1.24	0.04303
622.13	0.19345		721.53	-0.24177			53.69	1.26126		1.25	0.48068
622.14	0.24824		721.54	-0.33359			53.7	0.7921		1.26	1.01677
622.15	0.34007		721.55	-0.33317			53.71	0.50349		1.27	1.47553
622.16	0.43992		721.56	-0.2405			53.72	0.42697		1.28	1.65072
622.17	0.47651		721.57	-0.08772			53.73	0.34648		1.29	1.43821
622.18	0.38649		721.58	0.07824			53.74	0.21168		1.3	0.89508
622.19	0.19086		721.59	0.18161			53.75	-0.15006		1.31	0.1548
622.2	-0.00212		721.6	0.13952			53.76	-0.94454		1.32	-0.70931
622.21	-0.08897		721.61	-0.06258			53.77	-1.71106		1.33	-1.71295
622.22	-0.04507		721.62	-0.33655			53.78	-1.73759		1.34	-2.84074
622.23	0.0864		721.63	-0.53907			53.79	-1.105		1.35	-3.90896
622.24	0.21983		721.64	-0.58031			53.8	-0.73383		1.36	-4.58741
622.25	0.27449		721.65	-0.4742			53.81	-1.26201		1.37	-4.61504
622.26	0.2217		721.66	-0.29468			53.82	-2.32223		1.38	-4.02627
622.27	0.10055		721.67	-0.09665			53.83	-3.18988		1.39	-3.16352
622.28	0.00758		721.68	0.09875			53.84	-3.57829		1.4	-2.46001
622.29	0.03609		721.69	0.26009			53.85	-3.57742		1.41	-2.17538
622.3	0.18654		721.7	0.34736			53.86	-3.18299		1.42	-2.26893
622.31	0.34153		721.71	0.33781			53.87	-2.28624		1.43	-2.46227
622.32	0.38045		721.72	0.21969			53.88	-1.09714		1.44	-2.43967
622.33	0.3106		721.73	0.01401			53.89	-0.17366		1.45	-2.07179
622.34	0.22647		721.74	-0.19939			53.9	0.1941		1.46	-1.50762
622.35	0.16041		721.75	-0.34105			53.91	0.19491		1.47	-1.04697
622.36	0.09983		721.76	-0.42257			53.92	-0.13948		1.48	-0.88954
622.37	0.08099		721.77	-0.48861			53.93	-0.92968		1.49	-0.98858
622.38	0.15146		721.78	-0.52017			53.94	-1.6962		1.5	-1.13602
622.39	0.28762		721.79	-0.49093			53.95	-1.72273		1.51	-1.16616
622.4	0.41959		721.8	-0.44077			53.96	-1.09015		1.52	-1.07184
622.41	0.47973		721.81	-0.4168			53.97	-0.71897		1.53	-0.96281
622.42	0.43411		721.82	-0.41912			53.98	-1.24715		1.54	-0.96645
622.43	0.32258		721.83	-0.45265			53.99	-2.27576		1.55	-1.16705
622.44	0.22216		721.84	-0.52818			54	-2.98039		1.56	-1.57707
622.45	0.14022		721.85	-0.59136			54.01	-2.84811		1.57	-2.10628
622.46	0.03397		721.86	-0.55158			54.02	-1.68921		1.58	-2.55536
622.47	-0.08803		721.87	-0.40114			54.03	0.20967		1.59	-2.68992
622.48	-0.17847		721.88	-0.258			54.04	1.7648		1.6	-2.37112
622.49	-0.22142		721.89	-0.26031			54.05	1.76568		1.61	-1.6327
622.5	-0.23499		721.9	-0.41301			54.06	0.20802		1.62	-0.64983
622.51	-0.23816		721.91	-0.58883			54.07	-1.68491		1.63	0.34604
622.52	-0.23902		721.92	-0.66212			54.08	-2.81037		1.64	1.1383
622.53	-0.23629		721.93	-0.58483			54.09	-2.8095		1.65	1.59504
622.54	-0.22042		721.94	-0.3946			54.1	-1.64633		1.66	1.73795
622.55	-0.16562		721.95	-0.1994			54.11	0.37969		1.67	1.72863
622.56	-0.03711		721.96	-0.10939			54.12	2.35572		1.68	1.72852
622.57	0.15816		721.97	-0.14283			54.13	3.22512		1.69	1.74765
622.58	0.32672		721.98	-0.22639			54.14	2.72429		1.7	1.65416
622.59	0.36838		721.99	-0.263			54.15	1.33307		1.71	1.33845
622.6	0.29895		722	-0.18887			54.16	-0.32572		1.72	0.85037
622.61	0.21482		722.01	-0.0453			54.17	-1.48147		1.73	0.36882
622.62	0.15192		722.02	0.03186			54.18	-1.508		1.74	0.05597
622.63	0.10132		722.03	-0.02858			54.19	-0.48185		1.75	-0.06309
622.64	0.10827		722.04	-0.13153			54.2	0.75358		1.76	-0.10805
622.65	0.21352		722.05	-0.13153			54.21	1.28222		1.77	-0.24548
622.66	0.34274		722.06	-0.03048			54.22	0.72365		1.78	-0.54856
622.67	0.38439		722.07	0.01766			54.23	-0.64566		1.79	-0.92983
622.68	0.35747		722.08	-0.10391			54.24	-2.1225		1.8	-1.21649
622.69	0.36976		722.09	-0.34935			54.25	-3.08995		1.81	-1.30241
622.7	0.43832		722.1	-0.58399			54.26	-3.40591		1.82	-1.22628
622.71	0.47268		722.11	-0.72249			54.27	-3.08821		1.83	-1.12213
622.72	0.41935		722.12	-0.76689			54.28	-2.11474		1.84	-1.12681
622.73	0.31863		722.13	-0.73752			54.29	-0.64041		1.85	-1.32766
622.74	0.23866		722.14	-0.64027			54.3	0.7307		1.86	-1.73847
622.75	0.22509		722.15	-0.48933			54.31	1.28675		1.87	-2.2719
622.76	0.25894		722.16	-0.33559			54.32	0.764		1.88	-2.73843
622.77	0.26879		722.17	-0.22442			54.33	-0.47389		1.89	-2.92835
622.78	0.20243		722.18	-0.15058			54.34	-1.49823		1.9	-2.7481
622.79	0.07538		722.19	-0.09464			54.35	-1.46574		1.91	-2.28848
622.8	-0.03116		722.2	-0.08613			54.36	-0.30398		1.92	-1.75276
622.81	-0.04157		722.21	-0.18255			54.37	1.35236		1.93	-1.31585
622.82	0.032		722.22	-0.36966			54.38	2.71791		1.94	-1.04392
622.83	0.11026		722.23	-0.53326			54.39	3.08475		1.95	-0.9109
622.84	0.14378		722.24	-0.57766			54.4	1.79626		1.96	-0.85992
622.85	0.14292		722.25	-0.52721			54.41	-1.05077		1.97	-0.84287
622.86	0.10896		722.26	-0.4925			54.42	-4.1636		1.98	-0.82588
622.87	0.02942		722.27	-0.5454			54.43	-5.98121		1.99	-0.77484
622.88	-0.04776		722.28	-0.65109			54.44	-6.03514		2	-0.64219
622.89	-0.05092		722.29	-0.73753			54.45	-5.1362		2.01	-0.37306
622.9	0.01182		722.3	-0.77919			54.46	-4.29835		2.02	0.05109
622.91	0.04842		722.31	-0.78875			54.47	-3.84929		2.03	0.54958
622.92	-0.00492		722.32	-0.77792			54.48	-3.5856		2.04	0.92674
622.93	-0.11146		722.33	-0.73584			54.49	-3.13643		2.05	0.97162
622.94	-0.19875		722.34	-0.64857			54.5	-2.26281		2.06	0.6335
622.95	-0.23811		722.35	-0.54246			54.51	-1.20511		2.07	0.11985
622.96	-0.23537		722.36	-0.49187			54.52	-0.67092		2.08	-0.21186
622.97	-0.18331		722.37	-0.54162			54.53	-1.04028		2.09	-0.10179
622.98	-0.05207		722.38	-0.64372			54.54	-1.67539		2.1	0.42856
622.99	0.15318		722.39	-0.71385			54.55	-1.67452		2.11	1.10168
623	0.35069		722.4	-0.70029			54.56	-1.03772		2.12	1.56447
623.01	0.44028		722.41	-0.58407			54.57	-0.66655		2.13	1.57224
623.02	0.40282		722.42	-0.39384			54.58	-1.19472		2.14	1.07391
623.03	0.30526		722.43	-0.23483			54.59	-2.25495		2.15	0.18971
623.04	0.22572		722.44	-0.2181			54.6	-3.09099		2.16	-0.86496
623.05	0.21214		722.45	-0.31515			54.61	-3.3796		2.17	-1.83613
623.06	0.246		722.46	-0.36203			54.62	-3.08924		2.18	-2.45867
623.07	0.25584		722.47	-0.24278			54.63	-2.24718		2.19	-2.51346
623.08	0.18632		722.48	-0.00963			54.64	-1.19375		2.2	-1.94703
623.09	0.04614		722.49	0.18376			54.65	-0.69117		2.21	-0.96429
623.1	-0.09933		722.5	0.23941			54.66	-1.19195		2.22	0.0317
623.11	-0.18662		722.51	0.18895			54.67	-2.21634		2.23	0.65312
623.12	-0.18979		722.52	0.14236			54.68	-2.92097		2.24	0.74012
623.13	-0.11377		722.53	0.15403			54.69	-2.78869		2.25	0.41146
623.14	0.00189		722.54	0.17054			54.7	-1.6298		2.26	-0.06624
623.15	0.09329		722.55	0.13899			54.71	0.26909		2.27	-0.45776
623.16	0.12954		722.56	0.08608			54.72	1.85584		2.28	-0.65238
623.17	0.12911		722.57	0.04666			54.73	1.98812		2.29	-0.6545
623.18	0.092		722.58	-0.00541			54.74	0.85136		2.3	-0.54627
623.19	-0.000691		722.59	-0.09998			54.75	-0.205		2.31	-0.45372
623.2	-0.11679		722.6	-0.21299			54.76	-0.43632		2.32	-0.48513
623.21	-0.19367		722.61	-0.29484			54.77	-0.45443		2.33	-0.63324
623.22	-0.19137		722.62	-0.30483			54.78	-0.98261		2.34	-0.73588
623.23	-0.10494		722.63	-0.25381			54.79	-1.64928		2.35	-0.59548
623.24	0.03966		722.64	-0.19105			54.8	-1.62106		2.36	-0.19092
623.25	0.17583		722.65	-0.14076			54.81	-0.85285		2.37	0.22926
623.26	0.23092		722.66	-0.1165			54.82	-0.06078		2.38	0.2963
623.27	0.17496		722.67	-0.15319			54.83	0.27957		2.39	-0.19739
623.28	0.04067		722.68	-0.26843			54.84	0.27617		2.4	-1.12236
623.29	-0.09439		722.69	-0.40003			54.85	-0.05822		2.41	-2.07907
623.3	-0.15273		722.7	-0.46013			54.86	-0.88004		2.42	-2.64344
623.31	-0.11113		722.71	-0.43271			54.87	-1.74635		2.43	-2.59832
623.32	-0.01944		722.72	-0.34586			54.88	-2.06231		2.44	-1.99802
623.33	0.02756		722.73	-0.22698			54.89	-1.87735		2.45	-1.07472
623.34	-0.02346		722.74	-0.11629			54.9	-1.6946		2.46	-0.11382
623.35	-0.12642		722.75	-0.07653			54.91	-1.6676		2.47	0.62246
623.36	-0.20057		722.76	-0.16211			54.92	-1.69285		2.48	0.95732
623.37	-0.201		722.77	-0.34375			54.93	-1.87392		2.49	0.8772
623.38	-0.12772		722.78	-0.49379			54.94	-2.06134		2.5	0.56362
623.39	-0.0252		722.79	-0.4961			54.95	-1.73936		2.51	0.29997
623.4	0.02411		722.8	-0.3588			54.96	-0.86709		2.52	0.29621
623.41	-0.02648		722.81	-0.21523			54.97	-0.02033		2.53	0.5552
623.42	-0.1326		722.82	-0.20483			54.98	0.45571		2.54	0.87675
623.43	-0.21989		722.83	-0.31544			54.99	0.8732		2.55	1.00134
623.44	-0.26241		722.84	-0.40441			55	1.37573		2.56	0.79305
623.45	-0.27598		722.85	-0.37201			55.01	1.51094		2.57	0.32218
623.46	-0.27915		722.86	-0.24455			55.02	0.82517		2.58	-0.20777
623.47	-0.28		722.87	-0.10133			55.03	-0.57148		2.59	-0.59953
623.48	-0.28044		722.88	0.00133			55.04	-2.02099		2.6	-0.74032
623.49	-0.28087		722.89	0.04657			55.05	-2.85703		2.61	-0.59247
623.5	-0.2813		722.9	0.05157			55.06	-2.75209		2.62	-0.17296
623.51	-0.28173		722.91	0.03111			55.07	-1.56585		2.63	0.42826
623.52	-0.279		722.92	-0.05538			55.08	0.46444		2.64	1.02258
623.53	-0.26313		722.93	-0.24447			55.09	2.44047		2.65	1.36653
623.54	-0.20833		722.94	-0.49485			55.1	3.30988		2.66	1.27499
623.55	-0.07982		722.95	-0.68477			55.11	2.80904		2.67	0.73253
623.56	0.11229		722.96	-0.70867			55.12	1.38621		2.68	-0.0761
623.57	0.26771		722.97	-0.5996			55.13	-0.40399		2.69	-0.83939
623.58	0.27044		722.98	-0.50741			55.14	-2.01225		2.7	-1.26295
623.59	0.12729		722.99	-0.52864			55.15	-3.0071		2.71	-1.20477
623.6	-0.02359		723	-0.62034			55.16	-3.32727		2.72	-0.72391
623.61	-0.06611		723.01	-0.69132			55.17	-3.04118		2.73	-0.04115
623.62	-0.01608		723.02	-0.69047			55.18	-2.19912		2.74	0.5528
623.63	0.01778		723.03	-0.61318			55.19	-1.1457		2.75	0.8146
623.64	-0.03598		723.04	-0.4935			55.2	-0.6115		2.76	0.66087
623.65	-0.13936		723.05	-0.38495			55.21	-0.98086		2.77	0.20398
623.66	-0.21351		723.06	-0.28945			55.22	-1.61598		2.78	-0.33878
623.67	-0.21394		723.07	-0.14695			55.23	-1.58349		2.79	-0.78548
623.68	-0.1375		723.08	0.05458			55.24	-0.81528		2.8	-1.06799
623.69	-0.02184		723.09	0.21859			55.25	0.00841		2.81	-1.21147
623.7	0.07272		723.1	0.24796			55.26	0.48017		2.82	-1.27248
623.71	0.12212		723.11	0.13996			55.27	0.92929		2.83	-1.29602
623.72	0.16377		723.12	-0.03916			55.28	1.56322		2.84	-1.3062
623.73	0.21351		723.13	-0.23634			55.29	2.11933		2.85	-1.31246
623.74	0.22651		723.14	-0.4309			55.3	2.30209		2.86	-1.31727
623.75	0.15742		723.15	-0.59139			55.31	1.96226		2.87	-1.31841
623.76	0.01723		723.16	-0.67782			55.32	1.0144		2.88	-1.30618
623.77	-0.12824		723.17	-0.66742			55.33	-0.3549		2.89	-1.25538
623.78	-0.21553		723.18	-0.55163			55.34	-1.43819		2.9	-1.11809
623.79	-0.21869		723.19	-0.3614			55.35	-1.573		2.91	-0.82785
623.8	-0.14584		723.2	-0.20239			55.36	-0.96355		2.92	-0.33515
623.81	-0.04332		723.21	-0.18567			55.37	-0.59664		2.93	0.33955
623.82	0.00599		723.22	-0.28587			55.38	-1.12482		2.94	1.07718
623.83	-0.04461		723.23	-0.34905			55.39	-2.18505		2.95	1.69933
623.84	-0.15072		723.24	-0.28503			55.4	-3.0527		2.96	2.04578
623.85	-0.23801		723.25	-0.18082			55.41	-3.47273		2.97	2.02298
623.86	-0.28053		723.26	-0.18314			55.42	-3.57165		2.98	1.60674
623.87	-0.2941		723.27	-0.29964			55.43	-3.46671		2.99	0.83582
623.88	-0.29727		723.28	-0.40534			55.44	-3.04921		3	-0.18619
623.89	-0.29813		723.29	-0.42501			55.45	-2.14819		3.01	-1.29976
623.9	-0.29856		723.3	-0.41334			55.46	-0.95908		3.02	-2.30237
623.91	-0.29899		723.31	-0.42374			55.47	-0.0356		3.03	-2.96763
623.92	-0.29942		723.32	-0.40006			55.48	0.33216		3.04	-3.10671
623.93	-0.29985		723.33	-0.27808			55.49	0.33297		3.05	-2.67993
623.94	-0.30028		723.34	-0.10866			55.5	-0.03304		3.06	-1.86204
623.95	-0.30071		723.35	0.01072			55.51	-0.95465		3.07	-0.96462
623.96	-0.30115		723.36	0.0614			55.52	-2.14207		3.08	-0.26697
623.97	-0.30158		723.37	0.07993			55.53	-3.03713		3.09	0.09902
623.98	-0.30201		723.38	0.08035			55.54	-3.42975		3.1	0.13773
623.99	-0.30244		723.39	0.06223			55.55	-3.39726		3.11	-0.07367
624	-0.29971		723.4	0.01325			55.56	-2.87142		3.12	-0.4268
624.01	-0.287		723.41	-0.10212			55.57	-1.55378		3.13	-0.80362
624.02	-0.24534		723.42	-0.25482			55.58	0.50386		3.14	-1.11103
624.03	-0.15892		723.43	-0.31758			55.59	2.51578		3.15	-1.31078
624.04	-0.05367		723.44	-0.20149			55.6	3.51659		3.16	-1.41617
624.05	-0.00393		723.45	0.03124			55.61	3.43666		3.17	-1.45954
624.06	-0.05769		723.46	0.22462			55.62	2.91397		3.18	-1.46172
624.07	-0.17695		723.47	0.27712			55.63	2.34362		3.19	-1.41489
624.08	-0.30632		723.48	0.21667			55.64	1.78931		3.2	-1.27845
624.09	-0.43569		723.49	0.13798			55.65	1.55069		3.21	-0.98833
624.1	-0.55495		723.5	0.08857			55.66	1.96757		3.22	-0.4957
624.11	-0.60829		723.51	0.03103			55.67	2.55433		3.23	0.179
624.12	-0.55898		723.52	-0.07394			55.68	2.23843		3.24	0.91669
624.13	-0.45372		723.53	-0.2159			55.69	0.96598		3.25	1.53958
624.14	-0.3673		723.54	-0.33935			55.7	-0.08575		3.26	1.89036
624.15	-0.32881		723.55	-0.35503			55.71	-0.19029		3.27	1.88501
624.16	-0.32924		723.56	-0.20957			55.72	0.18089		3.28	1.52395
624.17	-0.36902		723.57	0.0304			55.73	0.38983		3.29	0.89085
624.18	-0.45272		723.58	0.21295			55.74	0.35909		3.3	0.14325
624.19	-0.5457		723.59	0.22694			55.75	-0.01119		3.31	-0.54148
624.2	-0.55421		723.6	0.09278			55.76	-0.93281		3.32	-1.04464
624.21	-0.41762		723.61	-0.04951			55.77	-2.12023		3.33	-1.34546
624.22	-0.20667		723.62	-0.06223			55.78	-3.01529		3.34	-1.49302
624.23	-0.07008		723.63	0.03924			55.79	-3.43952		3.35	-1.55081
624.24	-0.0786		723.64	0.10011			55.8	-3.57006		3.36	-1.55707
624.25	-0.17157		723.65	0.02378			55.81	-3.59653		3.37	-1.51189
624.26	-0.25296		723.66	-0.11851			55.82	-3.59993		3.38	-1.37973
624.27	-0.28192		723.67	-0.19539			55.83	-3.59905		3.39	-1.10645
624.28	-0.2534		723.68	-0.16792			55.84	-3.59818		3.4	-0.66484
624.29	-0.16971		723.69	-0.11203			55.85	-3.59731		3.41	-0.11111
624.3	-0.06488		723.7	-0.12251			55.86	-3.59643		3.42	0.4038
624.31	-0.01515		723.71	-0.22778			55.87	-3.59556		3.43	0.72248
624.32	-0.06575		723.72	-0.3539			55.88	-3.59468		3.44	0.81045
624.33	-0.1687		723.73	-0.4036			55.89	-3.59381		3.45	0.78722
624.34	-0.24285		723.74	-0.35039			55.9	-3.59294		3.46	0.79975
624.35	-0.24328		723.75	-0.23192			55.91	-3.59206		3.47	0.87246
624.36	-0.17		723.76	-0.13313			55.92	-3.55957		3.48	0.91368
624.37	-0.06432		723.77	-0.14851			55.93	-3.42729		3.49	0.8628
624.38	-0.00186		723.78	-0.25638			55.94	-2.9739		3.5	0.77969
624.39	-0.01038		723.79	-0.30873			55.95	-1.94147		3.51	0.75639
624.4	-0.02964		723.8	-0.19989			55.96	-0.33147		3.52	0.76898
624.41	-0.01124		723.81	0.00116			55.97	1.49216		3.53	0.67086
624.42	-0.000429		723.82	0.13347			55.98	3.05		3.54	0.34153
624.43	-0.04787		723.83	0.11506			55.99	3.97151		3.55	-0.18494
624.44	-0.10149		723.84	-0.00566			56	3.97238		3.56	-0.75334
624.45	-0.06026		723.85	-0.13131			56.01	3.05071		3.57	-1.21896
624.46	0.08976		723.86	-0.1779			56.02	1.49647		3.58	-1.54035
624.47	0.23204		723.87	-0.09336			56.03	-0.32108		3.59	-1.76665
624.48	0.22887		723.88	0.09186			56.04	-1.90199		3.6	-1.96371
624.49	0.07532		723.89	0.25272			56.05	-2.76544		3.61	-2.13868
624.5	-0.10451		723.9	0.28482			56.06	-2.66471		3.62	-2.20897
624.51	-0.19179		723.91	0.19312			56.07	-1.51009		3.63	-2.05142
624.52	-0.1606		723.92	0.0724			56.08	0.3888		3.64	-1.61951
624.53	-0.07122		723.93	0.0173			56.09	1.94393		3.65	-1.02959
624.54	-0.02465		723.94	0.06053			56.1	1.9448		3.66	-0.49997
624.55	-0.07251		723.95	0.15588			56.11	0.38714		3.67	-0.16719
624.56	-0.16232		723.96	0.21723			56.12	-1.50578		3.68	0.05189
624.57	-0.19438		723.97	0.20879			56.13	-2.66287		3.69	0.40311
624.58	-0.10796		723.98	0.19073			56.14	-2.7934		3.7	1.08074
624.59	0.07101		723.99	0.20963			56.15	-2.08275		3.71	2.06013
624.6	0.2237		724	0.21848			56.16	-1.05667		3.72	3.11673
624.61	0.226		724.01	0.15841			56.17	-0.52674		3.73	3.96703
624.62	0.08286		724.02	0.0639			56.18	-0.89611		3.74	4.3733
624.63	-0.06487		724.03	0.02194			56.19	-1.53122		3.75	4.17983
624.64	-0.09425		724.04	0.08062			56.2	-1.53035		3.76	3.35539
624.65	0.00103		724.05	0.21848			56.21	-0.89355		3.77	2.04944
624.66	0.13805		724.06	0.36352			56.22	-0.49076		3.78	0.56917
624.67	0.2452		724.07	0.4508			56.23	-0.88753		3.79	-0.73977
624.68	0.31776		724.08	0.45395			56.24	-1.52685		3.8	-1.6236
624.69	0.37285		724.09	0.37792			56.25	-1.52598		3.81	-1.98643
624.7	0.3805		724.1	0.26225			56.26	-0.88918		3.82	-1.90597
624.71	0.28008		724.11	0.17085			56.27	-0.518		3.83	-1.59351
624.72	0.07897		724.12	0.13142			56.28	-1.04618		3.84	-1.26909
624.73	-0.12757		724.13	0.1187			56.29	-2.10641		3.85	-1.00607
624.74	-0.25968		724.14	0.11372			56.3	-2.97406		3.86	-0.67749
624.75	-0.31576		724.15	0.11954			56.31	-3.39409		3.87	-0.07188
624.76	-0.33207		724.16	0.1331			56.32	-3.49301		3.88	0.90659
624.77	-0.33566		724.17	0.16978			56.33	-3.38807		3.89	2.104
624.78	-0.33336		724.18	0.24658			56.34	-2.97057		3.9	3.15883
624.79	-0.32065		724.19	0.30744			56.35	-2.06955		3.91	3.69901
624.8	-0.27584		724.2	0.25538			56.36	-0.88044		3.92	3.55974
624.81	-0.17627		724.21	0.06368			56.37	0.04304		3.93	2.87141
624.82	-0.02893		724.22	-0.16863			56.38	0.4108		3.94	1.97513
624.83	0.10766		724.23	-0.2843			56.39	0.41161		3.95	1.22808
624.84	0.16275		724.24	-0.22301			56.4	0.0456		3.96	0.80744
624.85	0.1068		724.25	-0.07988			56.41	-0.87601		3.97	0.63113
624.86	-0.02749		724.26	0.0074			56.42	-2.06343		3.98	0.46025
624.87	-0.16256		724.27	0.01288			56.43	-2.95849		3.99	0.10889
624.88	-0.21774		724.28	0.00942			56.44	-3.35111		4	-0.41849
624.89	-0.163		724.29	0.05222			56.45	-3.31862		4.01	-0.9662
624.9	-0.02922		724.3	0.09235			56.46	-2.79278		4.02	-1.35931
624.91	0.10463		724.31	0.00887			56.47	-1.50675		4.03	-1.48704
624.92	0.1593		724.32	-0.24733			56.48	0.41947		4.04	-1.29744
624.93	0.10335		724.33	-0.55019			56.49	1.97888		4.05	-0.77692
624.94	-0.03411		724.34	-0.72066			56.5	1.97975		4.06	0.01973
624.95	-0.17915		724.35	-0.69867			56.51	0.4221		4.07	0.92155
624.96	-0.26644		724.36	-0.52412			56.52	-1.47083		4.08	1.65973
624.97	-0.2696		724.37	-0.24698			56.53	-2.5963		4.09	1.98903
624.98	-0.19675		724.38	0.06452			56.54	-2.59543		4.1	1.84275
624.99	-0.09107		724.39	0.31818			56.55	-1.46388		4.11	1.38952
625	-0.02861		724.4	0.46427			56.56	0.43074		4.12	0.92409
625.01	-0.03713		724.41	0.51992			56.57	2.01749		4.13	0.65934
625.02	-0.05323		724.42	0.52034			56.58	2.14977		4.14	0.5946
625.03	-0.02169		724.43	0.4687			56.59	1.01301		4.15	0.58467
625.04	0.02805		724.44	0.3406			56.6	-0.01139		4.16	0.53372
625.05	0.05116		724.45	0.14848			56.61	-0.11165		4.17	0.5053
625.06	0.05116		724.46	-0.01011			56.62	0.25953		4.18	0.63697
625.07	0.02676		724.47	-0.02599			56.63	0.46847		4.19	0.98276
625.08	-0.02384		724.48	0.07189			56.64	0.43773		4.2	1.46587
625.09	-0.05625		724.49	0.12277			56.65	0.06745		4.21	1.95625
625.1	-0.04059		724.5	0.01751			56.66	-0.85417		4.22	2.33816
625.11	-0.03336		724.51	-0.16955			56.67	-2.00997		4.23	2.50029
625.12	-0.0971		724.52	-0.25894			56.68	-2.77362		4.24	2.32746
625.13	-0.20279		724.53	-0.15283			56.69	-2.77696		4.25	1.76437
625.14	-0.27736		724.54	0.07758			56.7	-2.03896		4.26	0.89409
625.15	-0.2778		724.55	0.27054			56.71	-1.00861		4.27	-0.07336
625.16	-0.20451		724.56	0.32303			56.72	-0.47868		4.28	-0.91117
625.17	-0.10199		724.57	0.25943			56.73	-0.84805		4.29	-1.48354
625.18	-0.04952		724.58	0.16759			56.74	-1.45155		4.3	-1.76324
625.19	-0.08698		724.59	0.0761			56.75	-1.31926		4.31	-1.76921
625.2	-0.14785		724.6	-0.0683			56.76	-0.26157		4.32	-1.50167
625.21	-0.13514		724.61	-0.27896			56.77	1.00975		4.33	-0.94476
625.22	-0.02988		724.62	-0.47424			56.78	1.66981		4.34	-0.13493
625.23	0.09356		724.63	-0.56383			56.79	1.56375		4.35	0.77085
625.24	0.14592		724.64	-0.52905			56.8	1.19438		4.36	1.51062
625.25	0.08954		724.65	-0.42251			56.81	1.19526		4.37	1.84505
625.26	-0.04475		724.66	-0.3167			56.82	1.59799		4.38	1.72049
625.27	-0.17981		724.67	-0.22479			56.83	1.8372		4.39	1.33941
625.28	-0.23499		724.68	-0.09226			56.84	1.56812		4.4	1.06343
625.29	-0.18025		724.69	0.08031			56.85	1.04		4.41	1.19754
625.3	-0.04648		724.7	0.19956			56.86	0.6157		4.42	1.79772
625.31	0.08738		724.71	0.2101			56.87	0.1499		4.43	2.62922
625.32	0.14204		724.72	0.15762			56.88	-0.63609		4.44	3.28934
625.33	0.08609		724.73	0.082			56.89	-1.27541		4.45	3.41338
625.34	-0.05136		724.74	-0.04652			56.9	-0.88105		4.46	2.86506
625.35	-0.19641		724.75	-0.21467			56.91	0.62007		4.47	1.81729
625.36	-0.28369		724.76	-0.31993			56.92	2.04807		4.48	0.66606
625.37	-0.28686		724.77	-0.2907			56.93	2.0216		4.49	-0.18219
625.38	-0.21401		724.78	-0.16366			56.94	0.45967		4.5	-0.51578
625.39	-0.11149		724.79	-0.0236			56.95	-1.43326		4.51	-0.39577
625.4	-0.06217		724.8	0.06907			56.96	-2.62196		4.52	-0.07946
625.41	-0.11277		724.81	0.08221			56.97	-2.85229		4.53	0.16439
625.42	-0.21889		724.82	0.03563			56.98	-2.43106		4.54	0.22911
625.43	-0.30618		724.83	-0.01948			56.99	-1.85261		4.55	0.19995
625.44	-0.3487		724.84	-0.05312			57	-1.5111		4.56	0.21132
625.45	-0.36227		724.85	-0.07386			57.01	-1.32529		4.57	0.28379
625.46	-0.36543		724.86	-0.10434			57.02	-0.92543		4.58	0.32513
625.47	-0.36313		724.87	-0.1463			57.03	-0.23797		4.59	0.27492
625.48	-0.35042		724.88	-0.15123			57.04	0.63143		4.6	0.19608
625.49	-0.30877		724.89	-0.05355			57.05	1.42344		4.61	0.19043
625.5	-0.22235		724.9	0.13125			57.06	1.66266		4.62	0.25826
625.51	-0.11709		724.91	0.28255			57.07	1.00008		4.63	0.29862
625.52	-0.06735		724.92	0.28254			57.08	-0.36074		4.64	0.24822
625.53	-0.11795		724.93	0.12977			57.09	-1.71045		4.65	0.16932
625.54	-0.22407		724.94	-0.06501			57.1	-2.28862		4.66	0.16367
625.55	-0.31135		724.95	-0.19037			57.11	-1.86746		4.67	0.2315
625.56	-0.35387		724.96	-0.22937			57.12	-0.91383		4.68	0.27186
625.57	-0.36745		724.97	-0.2054			57.13	-0.30718		4.69	0.2214
625.58	-0.37061		724.98	-0.11813			57.14	-0.39133		4.7	0.14177
625.59	-0.37147		724.99	0.00336			57.15	-0.54719		4.71	0.13178
625.6	-0.3719		725	0.09021			57.16	-0.22662		4.72	0.18216
625.61	-0.37233		725.01	0.11418			57.17	0.30758		4.73	0.16722
625.62	-0.37276		725.02	0.07518			57.18	0.67534		4.74	-0.02172
625.63	-0.3732		725.03	-0.05377			57.19	1.06971		4.75	-0.37845
625.64	-0.37363		725.04	-0.26443			57.2	1.56796		4.76	-0.82631
625.65	-0.37406		725.05	-0.47242			57.21	1.70317		4.77	-1.29565
625.66	-0.37449		725.06	-0.60411			57.22	1.04901		4.78	-1.70292
625.67	-0.37492		725.07	-0.65934			57.23	-0.21623		4.79	-1.88344
625.68	-0.37535		725.08	-0.67163			57.24	-1.27645		4.8	-1.63837
625.69	-0.37578		725.09	-0.65807			57.25	-1.37537		4.81	-0.90104
625.7	-0.37305		725.1	-0.60285			57.26	-0.6345		4.82	0.15165
625.71	-0.36035		725.11	-0.47032			57.27	0.18491		4.83	1.17999
625.72	-0.31869		725.12	-0.26422			57.28	0.65667		4.84	1.88942
625.73	-0.23227		725.13	-0.06269			57.29	1.07417		4.85	2.18949
625.74	-0.12701		725.14	0.03772			57.3	1.57669		4.86	2.19244
625.75	-0.07727		725.15	0.03323			57.31	1.71191		4.87	2.09163
625.76	-0.12787		725.16	-0.00557			57.32	1.05775		4.88	2.03843
625.77	-0.23399		725.17	-0.02018			57.33	-0.20749		4.89	2.08758
625.78	-0.32128		725.18	0.01473			57.34	-1.26771		4.9	2.19227
625.79	-0.3638		725.19	0.11003			57.35	-1.39825		4.91	2.21628
625.8	-0.37737		725.2	0.24747			57.36	-0.78879		4.92	1.98784
625.81	-0.37737		725.21	0.35631			57.37	-0.39027		4.93	1.40657
625.82	-0.36509		725.22	0.36714			57.38	-0.78704		4.94	0.53213
625.83	-0.32027		725.23	0.29355			57.39	-1.42637		4.95	-0.43275
625.84	-0.22071		725.24	0.21529			57.4	-1.42549		4.96	-1.25671
625.85	-0.07021		725.25	0.18176			57.41	-0.78869		4.97	-1.78781
625.86	0.07952		725.26	0.17944			57.42	-0.41752		4.98	-1.97121
625.87	0.1767		725.27	0.20025			57.43	-0.9457		4.99	-1.79974
625.88	0.2076		725.28	0.23769			57.44	-2.00592		5	-1.28422
625.89	0.17584		725.29	0.22801			57.45	-2.87358		5.01	-0.48934
625.9	0.0778		725.3	0.12548			57.46	-3.2936		5.02	0.40808
625.91	-0.07279		725.31	0.01256			57.47	-3.42414		5.03	1.12795
625.92	-0.22374		725.32	0.02296			57.48	-3.45061		5.04	1.3986
625.93	-0.32459		725.33	0.16567			57.49	-3.45401		5.05	1.10046
625.94	-0.36984		725.34	0.30383			57.5	-3.42152		5.06	0.33144
625.95	-0.38068		725.35	0.30108			57.51	-3.28923		5.07	-0.66012
625.96	-0.3707		725.36	0.15105			57.52	-2.86746		5.08	-1.60584
625.97	-0.32948		725.37	-0.03375			57.53	-1.99806		5.09	-2.30028
625.98	-0.24305		725.38	-0.13017			57.54	-0.94036		5.1	-2.59457
625.99	-0.1378		725.39	-0.1244			57.55	-0.43778		5.11	-2.38428
626	-0.08806		725.4	-0.08476			57.56	-0.93855		5.12	-1.67241
626.01	-0.13866		725.41	-0.06615			57.57	-1.96295		5.13	-0.64608
626.02	-0.24478		725.42	-0.08392			57.58	-2.69919		5.14	0.36688
626.03	-0.33206		725.43	-0.12314			57.59	-2.69832		5.15	1.06923
626.04	-0.37458		725.44	-0.1308			57.6	-1.96032		5.16	1.33829
626.05	-0.38815		725.45	-0.0431			57.61	-0.92997		5.17	1.22332
626.06	-0.39448		725.46	0.11591			57.62	-0.40004		5.18	0.86183
626.07	-0.40532		725.47	0.23559			57.63	-0.76941		5.19	0.42581
626.08	-0.43469		725.48	0.262			57.64	-1.40452		5.2	0.09215
626.09	-0.47989		725.49	0.26475			57.65	-1.40365		5.21	-0.02947
626.1	-0.49916		725.5	0.31491			57.66	-0.76685		5.22	0.03909
626.11	-0.44407		725.51	0.36895			57.67	-0.36406		5.23	0.19988
626.12	-0.34101		725.52	0.32771			57.68	-0.72921		5.24	0.4228
626.13	-0.26962		725.53	0.17768			57.69	-1.20551		5.25	0.78573
626.14	-0.23365		725.54	0.03539			57.7	-0.65233		5.26	1.32127
626.15	-0.14991		725.55	0.03854			57.71	1.2739		5.27	1.85504
626.16	0.01325		725.56	0.19524			57.72	3.57042		5.28	2.08504
626.17	0.15827		725.57	0.38504			57.73	4.60078		5.29	1.86674
626.18	0.15553		725.58	0.4981			57.74	3.57217		5.3	1.37817
626.19	-0.00118		725.59	0.49536			57.75	1.27739		5.31	0.96981
626.2	-0.19416		725.6	0.36958			57.76	-0.64715		5.32	0.87431
626.21	-0.32353		725.61	0.13537			57.77	-1.16691		5.33	1.08435
626.22	-0.37919		725.62	-0.12279			57.78	-0.55745		5.34	1.454
626.23	-0.39549		725.63	-0.28645			57.79	0.20301		5.35	1.83561
626.24	-0.39909		725.64	-0.32242			57.8	0.5707		5.36	2.1181
626.25	-0.39678		725.65	-0.31708			57.81	0.69871		5.37	2.21834
626.26	-0.38407		725.66	-0.34104			57.82	0.78522		5.38	2.09708
626.27	-0.34242		725.67	-0.36261			57.83	0.86354		5.39	1.76873
626.28	-0.256		725.68	-0.34062			57.84	1.15385		5.4	1.26997
626.29	-0.15074		725.69	-0.31898			57.85	1.66064		5.41	0.63089
626.3	-0.101		725.7	-0.33662			57.86	1.92299		5.42	-0.09004
626.31	-0.1516		725.71	-0.34463			57.87	1.68973		5.43	-0.75573
626.32	-0.25772		725.72	-0.28055			57.88	1.29302		5.44	-1.18082
626.33	-0.34501		725.73	-0.17205			57.89	1.28962		5.45	-1.24598
626.34	-0.38753		725.74	-0.08716			57.9	1.69235		5.46	-1.00567
626.35	-0.4011		725.75	-0.05815			57.91	1.93157		5.47	-0.68497
626.36	-0.40426		725.76	-0.08632			57.92	1.6941		5.48	-0.54402
626.37	-0.40196		725.77	-0.17037			57.93	1.29739		5.49	-0.69793
626.38	-0.38925		725.78	-0.27802			57.94	1.29399		5.5	-1.03452
626.39	-0.3476		725.79	-0.34126			57.95	1.69672		5.51	-1.30397
626.4	-0.26117		725.8	-0.33241			57.96	1.93594		5.52	-1.30822
626.41	-0.15592		725.81	-0.31033			57.97	1.66685		5.53	-1.04508
626.42	-0.10618		725.82	-0.31842			57.98	1.10712		5.54	-0.70613
626.43	-0.15678		725.83	-0.29748			57.99	0.55141		5.55	-0.52624
626.44	-0.2629		725.84	-0.18864			58	-0.36684		5.56	-0.59605
626.45	-0.35019		725.85	-0.05815			58.01	-2.18439		5.57	-0.78884
626.46	-0.3927		725.86	-0.01248			58.02	-4.40135		5.58	-0.87604
626.47	-0.40628		725.87	-0.02857			58.03	-5.66665		5.59	-0.72624
626.48	-0.40944		725.88	0.01351			58.04	-5.13666		5.6	-0.40109
626.49	-0.40714		725.89	0.12771			58.05	-3.17876		5.61	-0.06281
626.5	-0.39443		725.9	0.18175			58.06	-0.72757		5.62	0.19386
626.51	-0.35277		725.91	0.07691			58.07	1.51263		5.63	0.40726
626.52	-0.26319		725.92	-0.11015			58.08	3.20002		5.64	0.6723
626.53	-0.14163		725.93	-0.19954			58.09	4.15079		5.65	1.05012
626.54	-0.03667		725.94	-0.09027			58.1	4.15587		5.66	1.55747
626.55	0.04167		725.95	0.15012			58.11	3.2342		5.67	2.19005
626.56	0.1281		725.96	0.36887			58.12	1.71158		5.68	2.89619
626.57	0.19666		725.97	0.45298			58.13	0.02544		5.69	3.52951
626.58	0.15415		725.98	0.36613			58.14	-1.16619		5.7	3.87041
626.59	-0.01528		725.99	0.13192			58.15	-1.32413		5.71	3.72602
626.6	-0.21099		726	-0.1656			58.16	-0.71889		5.72	3.03732
626.61	-0.33762		726.01	-0.41568			58.17	-0.32037		5.73	1.91588
626.62	-0.38014		726.02	-0.55734			58.18	-0.71714		5.74	0.59937
626.63	-0.35436		726.03	-0.60217			58.19	-1.35646		5.75	-0.64292
626.64	-0.2711		726.04	-0.57596			58.2	-1.32397		5.76	-1.60579
626.65	-0.16311		726.05	-0.49185			58.21	-0.55577		5.77	-2.19671
626.66	-0.10023		726.06	-0.38616			58.22	0.26792		5.78	-2.41575
626.67	-0.10875		726.07	-0.33241			58.23	0.73968		5.79	-2.30452
626.68	-0.12485		726.08	-0.36586			58.24	1.1888		5.8	-1.92859
626.69	-0.09331		726.09	-0.41273			58.25	1.82273		5.81	-1.41172
626.7	-0.04357		726.1	-0.35393			58.26	2.37884		5.82	-0.95638
626.71	-0.02046		726.11	-0.15098			58.27	2.59321		5.83	-0.77295
626.72	-0.02362		726.12	0.10795			58.28	2.3848		5.84	-0.94572
626.73	-0.06117		726.13	0.25925			58.29	1.82622		5.85	-1.35647
626.74	-0.15385		726.14	0.18554			58.3	1.22566		5.86	-1.74695
626.75	-0.27311		726.15	-0.06702			58.31	0.9097		5.87	-1.8604
626.76	-0.36313		726.16	-0.29841			58.32	0.82891		5.88	-1.5574
626.77	-0.42367		726.17	-0.33467			58.33	0.74842		5.89	-0.86323
626.78	-0.41965		726.18	-0.19428			58.34	0.64523		5.9	0.04323
626.79	-0.42282		726.19	-0.02301			58.35	0.38328		5.91	0.90262
626.8	-0.42367		726.2	0.05336			58.36	-0.1217		5.92	1.5053
626.81	-0.42411		726.21	-0.01993			58.37	-0.40897		5.93	1.80085
626.82	-0.42138		726.22	-0.202			58.38	-0.1158		5.94	1.88815
626.83	-0.4055		726.23	-0.36159			58.39	0.38257		5.95	1.88341
626.84	-0.35071		726.24	-0.39285			58.4	0.65053		5.96	1.78651
626.85	-0.21904		726.25	-0.30031			58.41	0.75541		5.97	1.48031
626.86	-0.01063		726.26	-0.17874			58.42	0.83764		5.98	0.86272
626.87	0.20002		726.27	-0.12596			58.43	0.91597		5.99	-0.02496
626.88	0.3317		726.28	-0.17833			58.44	1.20627		6	-0.99375
626.89	0.38109		726.29	-0.30178			58.45	1.68145		6.01	-1.81923
626.9	0.38606		726.3	-0.40389			58.46	1.81239		6.02	-2.35394
626.91	0.34354		726.31	-0.40031			58.47	1.15824		6.03	-2.55051
626.92	0.24088		726.32	-0.28379			58.48	-0.07539		6.04	-2.4161
626.93	0.09534		726.33	-0.11467			58.49	-1.0042		6.05	-1.97955
626.94	-0.04528		726.34	0.03853			58.5	-0.71384		6.06	-1.30662
626.95	-0.1202		726.35	0.13394			58.51	0.79576		6.07	-0.51784
626.96	-0.11767		726.36	0.15067			58.52	2.38251		6.08	0.24689
626.97	-0.11318		726.37	0.11407			58.53	2.93997		6.09	0.89363
626.98	-0.17735		726.38	0.09107			58.54	2.79887		6.1	1.39072
626.99	-0.2862		726.39	0.11533			58.55	3.2522		6.11	1.72717
627	-0.37391		726.4	0.15235			58.56	4.52212		6.12	1.89241
627.01	-0.41643		726.41	0.1369			58.57	5.48008		6.13	1.91178
627.02	-0.43		726.42	0.0419			58.58	5.26526		6.14	1.86175
627.03	-0.43317		726.43	-0.11046			58.59	4.28518		6.15	1.80574
627.04	-0.43087		726.44	-0.27874			58.6	3.33738		6.16	1.7081
627.05	-0.41816		726.45	-0.39441			58.61	2.604		6.17	1.45232
627.06	-0.3765		726.46	-0.39672			58.62	1.92256		6.18	0.97218
627.07	-0.29008		726.47	-0.29377			58.63	1.39017		6.19	0.36234
627.08	-0.18482		726.48	-0.16674			58.64	1.39105		6.2	-0.16352
627.09	-0.13509		726.49	-0.09407			58.65	1.8893		6.21	-0.44756
627.1	-0.18252		726.5	-0.07806			58.66	2.418		6.22	-0.51731
627.11	-0.27234		726.51	-0.0305			58.67	2.59655		6.23	-0.52827
627.12	-0.3044		726.52	0.14364			58.68	2.25672		6.24	-0.5794
627.13	-0.21798		726.53	0.39562			58.69	1.27725		6.25	-0.60782
627.14	-0.03901		726.54	0.52021			58.7	-0.22346		6.26	-0.47615
627.15	0.11684		726.55	0.3933			58.71	-1.72765		6.27	-0.13037
627.16	0.12912		726.56	0.1326			58.72	-2.69938		6.28	0.35281
627.17	0.01492		726.57	-0.06689			58.73	-3.01534		6.29	0.84391
627.18	-0.08803		726.58	-0.14524			58.74	-2.72924		6.3	1.23023
627.19	-0.09858		726.59	-0.13399			58.75	-1.85557		6.31	1.41067
627.2	-0.05882		726.6	-0.05262			58.76	-0.63912		6.32	1.29807
627.21	-0.0253		726.61	0.05847			58.77	0.41577		6.33	0.89526
627.22	0.01636		726.62	0.11637			58.78	1.20443		6.34	0.37648
627.23	0.07881		726.63	0.09557			58.79	2.10539		6.35	0.04923
627.24	0.1339		726.64	0.0409			58.8	2.92761		6.36	0.18274
627.25	0.15482		726.65	-0.01938			58.81	2.92854		6.37	0.83412
627.26	0.13346		726.66	-0.08446			58.82	2.13962		6.38	1.80729
627.27	0.07708		726.67	-0.13694			58.83	1.37597		6.39	2.76202
627.28	0.01334		726.68	-0.13969			58.84	1.00575		6.4	3.37977
627.29	-0.02875		726.69	-0.0995			58.85	0.85288		6.41	3.49411
627.3	-0.06629		726.7	-0.07208			58.86	0.85796		6.42	3.13409
627.31	-0.11963		726.71	-0.08236			58.87	1.01264		6.43	2.47255
627.32	-0.15246		726.72	-0.07961			58.88	1.37619		6.44	1.70218
627.33	-0.1368		726.73	0.00724			58.89	2.11412		6.45	0.92607
627.34	-0.12957		726.74	0.15354			58.9	2.77759		6.46	0.14887
627.35	-0.19331		726.75	0.22797			58.91	2.35336		6.47	-0.62686
627.36	-0.30217		726.76	0.15438			58.92	0.66429		6.48	-1.30635
627.37	-0.38988		726.77	0.01251			58.93	-1.28759		6.49	-1.71807
627.38	-0.4324		726.78	-0.05805			58.94	-2.58036		6.5	-1.72477
627.39	-0.44597		726.79	-0.00746			58.95	-3.13179		6.51	-1.32936
627.4	-0.44913		726.8	0.12263			58.96	-3.28967		6.52	-0.67883
627.41	-0.44999		726.81	0.2569			58.97	-3.32041		6.53	0.03036
627.42	-0.45042		726.82	0.31825			58.98	-3.32381		6.54	0.65886
627.43	-0.45085		726.83	0.27362			58.99	-3.32294		6.55	1.15112
627.44	-0.45129		726.84	0.17595			59	-3.32207		6.56	1.48659
627.45	-0.45172		726.85	0.10813			59.01	-3.32119		6.57	1.65245
627.46	-0.45215		726.86	0.08264			59.02	-3.2887		6.58	1.67596
627.47	-0.45258		726.87	0.04364			59.03	-3.1248		6.59	1.64351
627.48	-0.45301		726.88	-0.03268			59.04	-2.57162		6.6	1.6428
627.49	-0.45344		726.89	-0.07785			59.05	-1.28132		6.61	1.68377
627.5	-0.45071		726.9	-0.03227			59.06	0.64491		6.62	1.70674
627.51	-0.438		726.91	0.04216			59.07	2.23593		6.63	1.67362
627.52	-0.39635		726.92	0.06887			59.08	2.36821		6.64	1.62286
627.53	-0.30993		726.93	0.05628			59.09	1.23145		6.65	1.61738
627.54	-0.20151		726.94	0.04849			59.1	0.17544		6.66	1.65787
627.55	-0.13863		726.95	0.06941			59.11	-0.05623		6.67	1.68432
627.56	-0.14714		726.96	0.11306			59.12	-0.07434		6.68	1.66432
627.57	-0.16641		726.97	0.13154			59.13	-0.60252		6.69	1.65134
627.58	-0.14485		726.98	0.07363			59.14	-1.26918		6.7	1.72899
627.59	-0.12406		726.99	-0.03977			59.15	-1.27258		6.71	1.90931
627.6	-0.14194		727	-0.13977			59.16	-0.63578		6.72	2.10031
627.61	-0.1502		727.01	-0.2177			59.17	-0.23299		6.73	2.17912
627.62	-0.08953		727.02	-0.30996			59.18	-0.62976		6.74	2.08961
627.63	0.00874		727.03	-0.38585			59.19	-1.26909		6.75	1.88784
627.64	0.06443		727.04	-0.37545			59.2	-1.26821		6.76	1.69701
627.65	0.05159		727.05	-0.26661			59.21	-0.63141		6.77	1.60871
627.66	0.01431		727.06	-0.126			59.22	-0.26024		6.78	1.61117
627.67	0.01449		727.07	-0.01757			59.23	-0.78842		6.79	1.61985
627.68	0.05168		727.08	0.05585			59.24	-1.84864		6.8	1.57868
627.69	0.06255		727.09	0.11179			59.25	-2.7163		6.81	1.5096
627.7	-0.00636		727.1	0.12345			59.26	-3.13632		6.82	1.44932
627.71	-0.14594		727.11	0.04018			59.27	-3.26686		6.83	1.35486
627.72	-0.29397		727.12	-0.10485			59.28	-3.29333		6.84	1.11641
627.73	-0.3938		727.13	-0.17527			59.29	-3.29673		6.85	0.69138
627.74	-0.43844		727.14	-0.0877			59.3	-3.26424		6.86	0.21942
627.75	-0.44868		727.15	0.09709			59.31	-3.10034		6.87	-0.03276
627.76	-0.4381		727.16	0.25851			59.32	-2.51554		6.88	0.10764
627.77	-0.39627		727.17	0.32759			59.33	-1.09383		6.89	0.51989
627.78	-0.30924		727.18	0.29377			59.34	1.2533		6.9	0.81788
627.79	-0.20338		727.19	0.207			59.35	3.71285		6.91	0.61826
627.8	-0.14988		727.2	0.1786			59.36	4.90196		6.92	-0.18049
627.81	-0.18357		727.21	0.24845			59.37	4.29852		6.93	-1.34636
627.82	-0.23386		727.22	0.32562			59.38	2.87227		6.94	-2.48672
627.83	-0.18844		727.23	0.33888			59.39	2.00455		6.95	-3.25184
627.84	-0.02151		727.24	0.33889			59.4	1.98644		6.96	-3.44036
627.85	0.17976		727.25	0.38863			59.41	2.09425		6.97	-3.02658
627.86	0.31928		727.26	0.43951			59.42	1.82944		6.98	-2.15346
627.87	0.3978		727.27	0.38197			59.43	1.46007		6.99	-1.08221
627.88	0.44814		727.28	0.17671			59.44	1.58808		7	-0.10496
627.89	0.42506		727.29	-0.09452			59.45	2.41171		7.01	0.53483
627.9	0.26432		727.3	-0.28391			59.46	3.51946		7.02	0.70423
627.91	0.00907		727.31	-0.28622			59.47	4.3072		7.03	0.44057
627.92	-0.21541		727.32	-0.10956			59.48	4.28073		7.04	-0.02242
627.93	-0.31566		727.33	0.11726			59.49	3.35478		7.05	-0.3313
627.94	-0.28343		727.34	0.22021			59.5	1.80054		7.06	-0.19236
627.95	-0.18074		727.35	0.11768			59.51	-0.01701		7.07	0.46354
627.96	-0.08831		727.36	-0.1083			59.52	-1.62953		7.08	1.45026
627.97	-0.03873		727.37	-0.28728			59.53	-2.656		7.09	2.4435
627.98	0.00353		727.38	-0.3			59.54	-3.07597		7.1	3.14872
627.99	0.05387		727.39	-0.165			59.55	-3.04775		7.11	3.42004
628	0.06747		727.4	-0.02503			59.56	-2.52191		7.12	3.28011
628.01	-0.00102		727.41	-0.02461			59.57	-1.20427		7.13	2.85587
628.02	-0.13744		727.42	-0.16732			59.58	0.85337		7.14	2.2871
628.03	-0.26916		727.43	-0.31736			59.59	2.86529		7.15	1.67421
628.04	-0.31376		727.44	-0.35586			59.6	3.8661		7.16	1.06827
628.05	-0.22631		727.45	-0.28868			59.61	3.78617		7.17	0.48156
628.06	-0.03402		727.46	-0.19874			59.62	3.23186		7.18	-0.07555
628.07	0.16136		727.47	-0.12271			59.63	2.49848		7.19	-0.53586
628.08	0.24796		727.48	-0.03269			59.64	1.39188		7.2	-0.75947
628.09	0.19796		727.49	0.04987			59.65	-0.10457		7.21	-0.62646
628.1	0.05576		727.5	0.05029			59.66	-1.48162		7.22	-0.17081
628.11	-0.12001		727.51	-0.02827			59.67	-2.06406		7.23	0.39708
628.12	-0.26445		727.52	-0.1043			59.68	-1.6429		7.24	0.82435
628.13	-0.31178		727.53	-0.14099			59.69	-0.72088		7.25	0.98525
628.14	-0.22792		727.54	-0.15911			59.7	-0.21403		7.26	0.93321
628.15	-0.04877		727.55	-0.17456			59.71	-0.58766		7.27	0.81922
628.16	0.10452		727.56	-0.21083			59.72	-1.22278		7.28	0.78292
628.17	0.10427		727.57	-0.28995			59.73	-1.2219		7.29	0.90471
628.18	-0.05142		727.58	-0.36311			59.74	-0.5851		7.3	1.20722
628.19	-0.24062		727.59	-0.35228			59.75	-0.21393		7.31	1.66537
628.2	-0.35625		727.6	-0.24344			59.76	-0.74211		7.32	2.21385
628.21	-0.36922		727.61	-0.10283			59.77	-1.80233		7.33	2.75952
628.22	-0.29807		727.62	0.0056			59.78	-2.66999		7.34	3.18715
628.23	-0.19221		727.63	0.07902			59.79	-3.09001		7.35	3.37095
628.24	-0.12915		727.64	0.13496			59.8	-3.18893		7.36	3.22705
628.25	-0.13706		727.65	0.14662			59.81	-3.08399		7.37	2.78938
628.26	-0.15572		727.66	0.06019			59.82	-2.66649		7.38	2.23246
628.27	-0.13672		727.67	-0.09798			59.83	-1.79709		7.39	1.79479
628.28	-0.12847		727.68	-0.21365			59.84	-0.73939		7.4	1.65034
628.29	-0.1916		727.69	-0.22608			59.85	-0.23681		7.41	1.83011
628.3	-0.29985		727.7	-0.18589			59.86	-0.73758		7.42	2.24029
628.31	-0.3838		727.71	-0.15152			59.87	-1.76198		7.43	2.73115
628.32	-0.41257		727.72	-0.11217			59.88	-2.49823		7.44	3.14487
628.33	-0.38345		727.73	-0.06201			59.89	-2.49735		7.45	3.34118
628.34	-0.29916		727.74	-0.04816			59.9	-1.72774		7.46	3.25147
628.35	-0.19057		727.75	-0.1164			59.91	-0.56598		7.47	2.95144
628.36	-0.12709		727.76	-0.25889			59.92	0.38485		7.48	2.66905
628.37	-0.13183		727.77	-0.41981			59.93	0.88401		7.49	2.6601
628.38	-0.13735		727.78	-0.55831			59.94	1.30572		7.5	3.01431
628.39	-0.07626		727.79	-0.67642			59.95	1.83986		7.51	3.55412
628.4	0.02201		727.8	-0.75317			59.96	2.10648		7.52	3.93653
628.41	0.0777		727.81	-0.7188			59.97	1.84161		7.53	3.87765
628.42	0.06487		727.82	-0.56295			59.98	1.31349		7.54	3.28514
628.43	0.03075		727.83	-0.40351			59.99	0.88919		7.55	2.20563
628.44	0.04406		727.84	-0.35326			60	0.42339		7.56	0.71987
628.45	0.12335		727.85	-0.37435			60.01	-0.39421		7.57	-1.04812
628.46	0.22107		727.86	-0.3608			60.02	-1.13333		7.58	-2.83856
628.47	0.25784		727.87	-0.29404			60.03	-1.02845		7.59	-4.25401
628.48	0.16842		727.88	-0.25616			60.04	0.02503		7.6	-4.91384
628.49	-0.02977		727.89	-0.30864			60.05	1.26474		7.61	-4.64795
628.5	-0.23212		727.9	-0.41117			60.06	1.79338		7.62	-3.58537
628.51	-0.34732		727.91	-0.48131			60.07	1.26642		7.63	-2.09451
628.52	-0.34757		727.92	-0.46774			60.08	0.02853		7.64	-0.62665
628.53	-0.23117		727.93	-0.35152			60.09	-1.02742		7.65	0.47078
628.54	-0.02849		727.94	-0.1613			60.1	-1.15796		7.66	1.07614
628.55	0.1692		727.95	-0.00545			60.11	-0.5485		7.67	1.28545
628.56	0.25623		727.96	-0.00186			60.12	-0.1816		7.68	1.28126
628.57	0.20624		727.97	-0.14099			60.13	-0.70978		7.69	1.18503
628.58	0.06403		727.98	-0.27789			60.14	-1.73839		7.7	1.01867
628.59	-0.1149		727.99	-0.27747			60.15	-2.47463		7.71	0.79231
628.6	-0.27248		728	-0.13973			60.16	-2.47376		7.72	0.58243
628.61	-0.3619		728.01	0.00383			60.17	-1.73576		7.73	0.48564
628.62	-0.36172		728.02	0.01739			60.18	-0.70541		7.74	0.52808
628.63	-0.27197		728.03	-0.08324			60.19	-0.2071		7.75	0.66824
628.64	-0.11361		728.04	-0.14326			60.2	-0.67626		7.76	0.87407
628.65	0.0684		728.05	-0.06609			60.21	-1.60086		7.77	1.12989
628.66	0.22409		728.06	0.0802			60.22	-2.04762		7.78	1.34951
628.67	0.31652		728.07	0.16474			60.23	-1.59911		7.79	1.33232
628.68	0.31669		728.08	0.15392			60.24	-0.64121		7.8	0.87482
628.69	0.22777		728.09	0.0984			60.25	-0.03456		7.81	-0.03398
628.7	0.08873		728.1	0.0254			60.26	-0.11871		7.82	-1.11532
628.71	-0.03771		728.11	-0.08493			60.27	-0.27457		7.83	-1.9148
628.72	-0.06994		728.12	-0.2374			60.28	0.046		7.84	-2.06407
628.73	0.0232		728.13	-0.38476			60.29	0.54859		7.85	-1.49545
628.74	0.14712		728.14	-0.47162			60.3	0.81655		7.86	-0.46289
628.75	0.17582		728.15	-0.47393			60.31	0.92143		7.87	0.62734
628.76	0.10425		728.16	-0.40022			60.32	0.97204		7.88	1.41971
628.77	0.01714		728.17	-0.29685			60.33	0.91896		7.89	1.71929
628.78	-0.06146		728.18	-0.24352			60.34	0.78837		7.9	1.51295
628.79	-0.16668		728.19	-0.28013			60.35	0.39502		7.91	0.96274
628.8	-0.28807		728.2	-0.34015			60.36	-0.53087		7.92	0.35363
628.81	-0.37792		728.21	-0.32343			60.37	-1.68667		7.93	-0.03533
628.82	-0.42026		728.22	-0.20418			60.38	-2.45033		7.94	-0.08389
628.83	-0.43006		728.23	-0.03146			60.39	-2.45366		7.95	0.10332
628.84	-0.41949		728.24	0.13804			60.4	-1.71567		7.96	0.26264
628.85	-0.37765		728.25	0.28868			60.41	-0.68531		7.97	0.12991
628.86	-0.28747		728.26	0.43434			60.42	-0.187		7.98	-0.37684
628.87	-0.1653		728.27	0.59028			60.43	-0.68778		7.99	-1.03387
628.88	-0.05657		728.28	0.72314			60.44	-1.74379		8	-1.35593
628.89	0.03551		728.29	0.7474			60.45	-2.61145		8.01	-0.87026
628.9	0.16462		728.3	0.63173			60.46	-3.03147		8.02	0.48914
628.91	0.32381		728.31	0.44003			60.47	-3.13039		8.03	2.17477
628.92	0.40073		728.32	0.27133			60.48	-3.02545		8.04	3.28306
628.93	0.32416		728.33	0.18952			60.49	-2.60795		8.05	3.17432
628.94	0.16574		728.34	0.18476			60.5	-1.73855		8.06	1.95138
628.95	0.03971		728.35	0.1797			60.51	-0.68085		8.07	0.35594
628.96	-0.03889		728.36	0.0901			60.52	-0.14665		8.08	-0.8147
628.97	-0.1016		728.37	-0.06533			60.53	-0.51602		8.09	-1.23204
628.98	-0.12343		728.38	-0.17102			60.54	-1.15113		8.1	-1.09695
628.99	-0.0655		728.39	-0.1545			60.55	-1.15025		8.11	-0.82654
629	0.03235		728.4	-0.07271			60.56	-0.51345		8.12	-0.73253
629.01	0.08804		728.41	-0.03265			60.57	-0.11066		8.13	-0.89694
629.02	0.07205		728.42	-0.09091			60.58	-0.50743		8.14	-1.20337
629.03	0.02162		728.43	-0.22793			60.59	-1.14676		8.15	-1.43663
629.04	-0.02029		728.44	-0.37212			60.6	-1.14588		8.16	-1.42013
629.05	-0.06995		728.45	-0.4554			60.61	-0.50909		8.17	-1.12342
629.06	-0.16476		728.46	-0.44457			60.62	-0.1063		8.18	-0.653
629.07	-0.28385		728.47	-0.32877			60.63	-0.50307		8.19	-0.14908
629.08	-0.3701		728.48	-0.13855			60.64	-1.14239		8.2	0.29149
629.09	-0.3993		728.49	0.0173			60.65	-1.14152		8.21	0.6103
629.1	-0.37018		728.5	0.01773			60.66	-0.50472		8.22	0.77566
629.11	-0.28589		728.51	-0.13455			60.67	-0.13354		8.23	0.81572
629.12	-0.18046		728.52	-0.31353			60.68	-0.66172		8.24	0.83832
629.13	-0.13012		728.53	-0.39996			60.69	-1.69033		8.25	0.97518
629.14	-0.17695		728.54	-0.36791			60.7	-2.39496		8.26	1.28831
629.15	-0.26616		728.55	-0.27768			60.71	-2.26268		8.27	1.72663
629.16	-0.29762		728.56	-0.22709			60.72	-1.10378		8.28	2.13619
629.17	-0.21059		728.57	-0.26096			60.73	0.7951		8.29	2.26719
629.18	-0.02786		728.58	-0.30783			60.74	2.35023		8.3	1.78491
629.19	0.13857		728.59	-0.24903			60.75	2.35111		8.31	0.37667
629.2	0.18357		728.6	-0.03976			60.76	0.79345		8.32	-2.0107
629.21	0.12788		728.61	0.24862			60.77	-1.09948		8.33	-4.93475
629.22	0.08645		728.62	0.50039			60.78	-2.25656		8.34	-7.48252
629.23	0.10784		728.63	0.65877			60.79	-2.35548		8.35	-8.69869
629.24	0.1504		728.64	0.75651			60.8	-1.4818		8.36	-8.17725
629.25	0.16918		728.65	0.84695			60.81	0.09659		8.37	-6.30095
629.26	0.148		728.66	0.91413			60.82	1.88432		8.38	-3.87747
629.27	0.09223		728.67	0.87829			60.83	3.3089		8.39	-1.54426
629.28	0.03225		728.68	0.72285			60.84	3.77975		8.4	0.48213
629.29	0.000747		728.69	0.56426			60.85	2.81		8.41	2.21457
629.3	-0.00725		728.7	0.51485			60.86	0.54438		8.42	3.65209
629.31	-0.01205		728.71	0.53679			60.87	-1.95921		8.43	4.74922
629.32	-0.0123		728.72	0.52407			60.88	-3.46346		8.44	5.46915
629.33	-0.00631		728.73	0.45815			60.89	-3.46399		8.45	5.77245
629.34	0.00118		728.74	0.41796			60.9	-2.61851		8.46	5.62299
629.35	0.03346		728.75	0.45498			60.91	-2.0624		8.47	5.09463
629.36	0.09421		728.76	0.50313			60.92	-2.09113		8.48	4.45378
629.37	0.15263		728.77	0.44832			60.93	-1.98558		8.49	4.06446
629.38	0.18414		728.78	0.2562			60.94	-0.98477		8.5	4.16452
629.39	0.19233		728.79	0.02706			60.95	0.8374		8.51	4.69865
629.4	0.18132		728.8	-0.07864			60.96	2.37373		8.52	5.34473
629.41	0.13702		728.81	0.0116			60.97	2.40195		8.53	5.72036
629.42	0.03685		728.82	0.19634			60.98	0.9757		8.54	5.61528
629.43	-0.11356		728.83	0.28931			60.99	-0.52795		8.55	5.08655
629.44	-0.2639		728.84	0.19718			61	-0.91629		8.56	4.37362
629.45	-0.36099		728.85	0.01286			61.01	-0.27949		8.57	3.73643
629.46	-0.3925		728.86	-0.07611			61.02	0.48524		8.58	3.32111
629.47	-0.36064		728.87	0.03			61.03	0.82131		8.59	3.09523
629.48	-0.26005		728.88	0.25725			61.04	0.81791		8.6	2.87254
629.49	-0.09939		728.89	0.43075			61.05	0.45191		8.61	2.42804
629.5	0.08305		728.9	0.41804			61.06	-0.4697		8.62	1.64656
629.51	0.23874		728.91	0.19654			61.07	-1.65712		8.63	0.60917
629.52	0.33117		728.92	-0.1326			61.08	-2.55219		8.64	-0.43458
629.53	0.33134		728.93	-0.39878			61.09	-2.97642		8.65	-1.20097
629.54	0.23926		728.94	-0.48133			61.1	-3.07534		8.66	-1.53939
629.55	0.08708		728.95	-0.41268			61.11	-2.9704		8.67	-1.521
629.56	-0.08145		728.96	-0.28571			61.12	-2.5529		8.68	-1.36803
629.57	-0.20054		728.97	-0.11727			61.13	-1.65188		8.69	-1.26999
629.58	-0.21308		728.98	0.10456			61.14	-0.46278		8.7	-1.23738
629.59	-0.13933		728.99	0.30531			61.15	0.4607		8.71	-1.10735
629.6	-0.0573		729	0.39069			61.16	0.82846		8.72	-0.68973
629.61	-0.01004		729.01	0.34642			61.17	0.82927		8.73	0.05541
629.62	0.03179		729.02	0.2148			61.18	0.46327		8.74	0.93537
629.63	0.08529		729.03	0.06205			61.19	-0.45835		8.75	1.60611
629.64	0.11204		729.04	-0.04751			61.2	-1.61415		8.76	1.76598
629.65	0.08564		729.05	-0.11819			61.21	-2.3778		8.77	1.32764
629.66	0.03291		729.06	-0.18193			61.22	-2.34952		8.78	0.46615
629.67	-0.00627		729.07	-0.21306			61.23	-1.48012		8.79	-0.45742
629.68	-0.04278		729.08	-0.18066			61.24	-0.02887		8.8	-1.04864
629.69	-0.09551		729.09	-0.11736			61.25	1.33797		8.81	-1.04954
629.7	-0.12458		729.1	-0.0513			61.26	1.86241		8.82	-0.4529
629.71	-0.09517		729.11	0.03324			61.27	1.20825		8.83	0.50226
629.72	-0.04526		729.12	0.10539			61.28	-0.41887		8.84	1.4529
629.73	-0.01838		729.13	0.07687			61.29	-2.21194		8.85	2.07395
629.74	-0.00464		729.14	-0.04646			61.3	-2.9469		8.86	2.2055
629.75	0.01681		729.15	-0.14132			61.31	-1.83916		8.87	1.90163
629.76	0.06681		729.16	-0.12249			61.32	0.50711		8.88	1.38285
629.77	0.18278		729.17	-0.04027			61.33	2.40606		8.89	0.90808
629.78	0.33923		729.18	0.00295			61.34	2.76954		8.9	0.63002
629.79	0.41572		729.19	-0.04217			61.35	1.79916		8.91	0.53281
629.8	0.33915		729.2	-0.13394			61.36	0.27178		8.92	0.50018
629.81	0.18074		729.21	-0.1813			61.37	-0.88824		8.93	0.44886
629.82	0.05154		729.22	-0.1331			61.38	-1.0419		8.94	0.39322
629.83	-0.03704		729.23	-0.04048			61.39	-0.43666		8.95	0.38671
629.84	-0.13185		729.24	0.00189			61.4	-0.03814		8.96	0.42713
629.85	-0.20526		729.25	-0.05594			61.41	-0.43491		8.97	0.45425
629.86	-0.18197		729.26	-0.19297			61.42	-1.07424		8.98	0.43859
629.87	-0.03445		729.27	-0.34032			61.43	-1.07336		8.99	0.44318
629.88	0.17645		729.28	-0.43673			61.44	-0.40495		9	0.57602
629.89	0.3351		729.29	-0.46799			61.45	0.12925		9.01	0.89397
629.9	0.32949		729.3	-0.43589			61.46	0.15338		9.02	1.35968
629.91	0.14248		729.31	-0.33821			61.47	0.4142		9.03	1.86794
629.92	-0.10765		729.32	-0.19044			61.48	1.60331		9.04	2.28227
629.93	-0.28118		729.33	-0.04984			61.49	3.16272		9.05	2.46216
629.94	-0.32583		729.34	0.01925			61.5	3.90071		9.06	2.31655
629.95	-0.26236		729.35	0.00623			61.51	3.40415		9.07	1.87449
629.96	-0.14883		729.36	-0.04351			61.52	2.10845		9.08	1.30011
629.97	-0.05725		729.37	-0.08517			61.53	0.73915		9.09	0.80709
629.98	-0.02039		729.38	-0.13458			61.54	-0.000579		9.1	0.52421
629.99	-0.02022		729.39	-0.22599			61.55	0.02978		9.11	0.42596
630	-0.05673		729.4	-0.32852			61.56	0.0799		9.12	0.39314
630.01	-0.15198		729.41	-0.36246			61.57	-0.52494		9.13	0.34183
630.02	-0.28378		729.42	-0.27561			61.58	-1.47688		9.14	0.28619
630.03	-0.41527		729.43	-0.09579			61.59	-1.92791		9.15	0.27968
630.04	-0.54447		729.44	0.05775			61.6	-1.47941		9.16	0.3201
630.05	-0.66313		729.45	0.05775			61.61	-0.55312		9.17	0.34716
630.06	-0.7127		729.46	-0.09452			61.62	-0.04626		9.18	0.3307
630.07	-0.64964		729.47	-0.27351			61.63	-0.38828		9.19	0.33103
630.08	-0.5017		729.48	-0.35678			61.64	-0.89199		9.2	0.4464
630.09	-0.32781		729.49	-0.30843			61.65	-0.4386		9.21	0.70905
630.1	-0.17987		729.5	-0.1598			61.66	1.22976		9.22	1.03549
630.11	-0.11639		729.51	0.0297			61.67	3.21006		9.23	1.26146
630.12	-0.16365		729.52	0.21416			61.68	4.47302		9.24	1.21546
630.13	-0.26874		729.53	0.3516			61.69	4.83644		9.25	0.79861
630.14	-0.35542		729.54	0.37086			61.7	4.47043		9.26	0.05022
630.15	-0.39733		729.55	0.2235			61.71	3.18188		9.27	-0.85107
630.16	-0.4103		729.56	-0.03192			61.72	1.10359		9.28	-1.66526
630.17	-0.41286		729.57	-0.26887			61.73	-0.81668		9.29	-2.17952
630.18	-0.41312		729.58	-0.40779			61.74	-1.55293		9.3	-2.2478
630.19	-0.41295		729.59	-0.45219			61.75	-0.65612		9.31	-1.81138
630.2	-0.41277		729.6	-0.42282			61.76	1.66366		9.32	-0.93929
630.21	-0.4126		729.61	-0.32557			61.77	4.48088		9.33	0.14893
630.22	-0.41243		729.62	-0.17464			61.78	6.43445		9.34	1.13344
630.23	-0.4091		729.63	-0.02406			61.79	6.56674		9.35	1.69981
630.24	-0.39578		729.64	0.07397			61.8	5.06309		9.36	1.64251
630.25	-0.35352		729.65	0.10573			61.81	3.0846		9.37	0.92305
630.26	-0.2665		729.66	0.07798			61.82	1.69619		9.38	-0.31637
630.27	-0.16064		729.67	-0.00607			61.83	0.882		9.39	-1.7754
630.28	-0.1103		729.68	-0.11056			61.84	0.2182		9.4	-3.05992
630.29	-0.16029		729.69	-0.15749			61.85	-0.10063		9.41	-3.80691
630.3	-0.26264		729.7	-0.09658			61.86	0.18827		9.42	-3.83515
630.31	-0.33619		729.71	0.03813			61.87	0.68664		9.43	-3.21868
630.32	-0.33285		729.72	0.16736			61.88	0.92299		9.44	-2.21292
630.33	-0.24583		729.73	0.21521			61.89	0.89646		9.45	-1.09761
630.34	-0.10062		729.74	0.12835			61.9	0.52618		9.46	-0.05944
630.35	0.03615		729.75	-0.06917			61.91	-0.42705		9.47	0.82596
630.36	0.09501		729.76	-0.27443			61.92	-1.71426		9.48	1.54558
630.37	0.0528		729.77	-0.40568			61.93	-2.89875		9.49	2.089
630.38	-0.04512		729.78	-0.46092			61.94	-3.77062		9.5	2.43039
630.39	-0.11901		729.79	-0.47321			61.95	-4.05789		9.51	2.56883
630.4	-0.15207		729.8	-0.46281			61.96	-3.39784		9.52	2.57081
630.41	-0.22027		729.81	-0.42073			61.97	-1.94537		9.53	2.53799
630.42	-0.34743		729.82	-0.33029			61.98	-0.38932		9.54	2.51005
630.43	-0.41899		729.83	-0.21104			61.99	0.90092		9.55	2.41266
630.44	-0.35025		729.84	-0.11837			62	1.82434		9.56	2.12893
630.45	-0.23631		729.85	-0.08126			62.01	2.09097		9.57	1.63121
630.46	-0.21259		729.86	-0.07767			62.02	1.46421		9.58	1.03864
630.47	-0.27875		729.87	-0.09764			62.03	0.20319		9.59	0.54073
630.48	-0.35272		729.88	-0.13424			62.04	-0.85704		9.6	0.25681
630.49	-0.3919		729.89	-0.12371			62.05	-0.95596		9.61	0.15838
630.5	-0.40128		729.9	-0.02034			62.06	-0.21509		9.62	0.12551
630.51	-0.3907		729.91	0.09343			62.07	0.60433		9.63	0.07346
630.52	-0.34887		729.92	0.08071			62.08	1.07609		9.64	0.01354
630.53	-0.26184		729.93	-0.0743			62.09	1.5252		9.65	-0.01061
630.54	-0.15598		729.94	-0.25371			62.1	2.15913		9.66	-0.02609
630.55	-0.10564		729.95	-0.34014			62.11	2.71524		9.67	-0.14173
630.56	-0.15564		729.96	-0.30809			62.12	2.898		9.68	-0.45299
630.57	-0.26115		729.97	-0.21786			62.13	2.55818		9.69	-0.94662
630.58	-0.34467		729.98	-0.16727			62.14	1.61032		9.7	-1.49366
630.59	-0.37345		729.99	-0.2043			62.15	0.27263		9.71	-1.91796
630.6	-0.34433		730	-0.26748			62.16	-0.67925		9.72	-2.07626
630.61	-0.26004		730.01	-0.26706			62.17	-0.39316		9.73	-1.90651
630.62	-0.1546		730.02	-0.19988			62.18	1.08482		9.74	-1.43707
630.63	-0.10426		730.03	-0.14613			62.19	2.50855		9.75	-0.76291
630.64	-0.15426		730.04	-0.14338			62.2	2.48208		9.76	-0.00197
630.65	-0.25977		730.05	-0.11697			62.21	0.92015		9.77	0.74531
630.66	-0.34646		730.06	0.00228			62.22	-0.97278		9.78	1.40933
630.67	-0.38837		730.07	0.15856			62.23	-2.12986		9.79	1.93455
630.68	-0.39818		730.08	0.23585			62.24	-2.2604		9.8	2.27118
630.69	-0.38444		730.09	0.19651			62.25	-1.54975		9.81	2.40926
630.7	-0.3263		730.1	0.09938			62.26	-0.52367		9.82	2.41526
630.71	-0.18089		730.11	0.02385			62.27	-0.02535		9.83	2.40009
630.72	0.06705		730.12	0.02743			62.28	-0.52613		9.84	2.42745
630.73	0.35202		730.13	0.12053			62.29	-1.58214		9.85	2.46854
630.74	0.54473		730.14	0.27331			62.3	-2.41818		9.86	2.46356
630.75	0.54807		730.15	0.43927			62.31	-2.7068		9.87	2.41225
630.76	0.36884		730.16	0.5458			62.32	-2.38482		9.88	2.37437
630.77	0.1263		730.17	0.51686			62.33	-1.41135		9.89	2.37933
630.78	-0.03128		730.18	0.35684			62.34	0.06298		9.9	2.36409
630.79	-0.05393		730.19	0.16973			62.35	1.43409		9.91	2.22049
630.8	-0.00675		730.2	0.07289			62.36	1.99014		9.92	1.89184
630.81	0.05589		730.21	0.07866			62.37	1.46739		9.93	1.41536
630.82	0.14292		730.22	0.12146			62.38	0.2295		9.94	0.89639
630.83	0.2248		730.23	0.15005			62.39	-0.82645		9.95	0.47149
630.84	0.22498		730.24	0.15806			62.4	-0.92537		9.96	0.2801
630.85	0.14617		730.25	0.15047			62.41	-0.18451		9.97	0.41061
630.86	0.06989		730.26	0.11955			62.42	0.60329		9.98	0.82445
630.87	0.03295		730.27	0.06172			62.43	0.97526		9.99	1.33283
630.88	0.01774		730.28	0.00157			62.44	1.10327		10	1.6766
630.89	0.01518		730.29	-0.02969			62.45	1.18977		10.01	1.67003
630.9	0.01759		730.3	-0.03427			62.46	1.2681		10.02	1.31049
630.91	0.01194		730.31	-0.02569			62.47	1.5584		10.03	0.77352
630.92	-0.00103		730.32	0.01956			62.48	2.03358		10.04	0.29387
630.93	-0.04028		730.33	0.12264			62.49	2.16452		10.05	0.0149
630.94	-0.12963		730.34	0.26501			62.5	1.47875		10.06	-0.08183
630.95	-0.23198		730.35	0.38931			62.51	0.0821		10.07	-0.11019
630.96	-0.26617		730.36	0.40899			62.52	-1.39902		10.08	-0.14398
630.97	-0.17957		730.37	0.27435			62.53	-2.36647		10.09	-0.14427
630.98	0.00317		730.38	0.06417			62.54	-2.68243		10.1	-0.01241
630.99	0.1696		730.39	-0.07278			62.55	-2.39634		10.11	0.30615
631	0.21143		730.4	-0.06709			62.56	-1.55428		10.12	0.77614
631.01	0.1426		730.41	0.01239			62.57	-0.50085		10.13	1.30186
631.02	0.05908		730.42	0.05519			62.58	0.00173		10.14	1.77154
631.03	-0.00638		730.43	0.01323			62.59	-0.46743		10.15	2.08986
631.04	-0.06951		730.44	-0.06856			62.6	-1.39203		10.16	2.22239
631.05	-0.10089		730.45	-0.08698			62.61	-1.83879		10.17	2.22314
631.06	-0.0719		730.46	0.00915			62.62	-1.39028		10.18	2.19026
631.07	-0.02199		730.47	0.13375			62.63	-0.46399		10.19	2.16306
631.08	0.00489		730.48	0.16269			62.64	0.01125		10.2	2.06994
631.09	0.01547		730.49	0.09453			62.65	-0.4938		10.21	1.80451
631.1	0.02061		730.5	0.02082			62.66	-1.54981		10.22	1.3663
631.11	0.01539		730.51	-0.01545			62.67	-2.38585		10.23	0.92974
631.12	0.00558		730.52	-0.03041			62.68	-2.67447		10.24	0.76527
631.13	-0.02053		730.53	-0.0264			62.69	-2.3841		10.25	1.06259
631.14	-0.06779		730.54	0.00254			62.7	-1.54204		10.26	1.78362
631.15	-0.08645		730.55	0.08131			62.71	-0.48862		10.27	2.6587
631.16	-0.02809		730.56	0.2423			62.72	0.01396		10.28	3.33438
631.17	0.06659		730.57	0.41467			62.73	-0.45519		10.29	3.55833
631.18	0.10914		730.58	0.42591			62.74	-1.3798		10.3	3.27216
631.19	0.05422		730.59	0.22347			62.75	-1.79494		10.31	2.58529
631.2	-0.06992		730.6	-0.02184			62.76	-1.21502		10.32	1.70097
631.21	-0.17227		730.61	-0.10554			62.77	0.16378		10.33	0.84924
631.22	-0.16894		730.62	8.7e-05			62.78	1.63896		10.34	0.218
631.23	-0.04951		730.63	0.15945			62.79	2.61163		10.35	-0.12032
631.24	0.13251		730.64	0.21189			62.8	2.95742		10.36	-0.23609
631.25	0.32754		730.65	0.11652			62.81	2.77635		10.37	-0.26958
631.26	0.5064		730.66	-0.03794			62.82	2.25366		10.38	-0.3052
631.27	0.61226		730.67	-0.13482			62.83	1.75289		10.39	-0.30994
631.28	0.57034		730.68	-0.10766			62.84	1.72642		10.4	-0.19554
631.29	0.36483		730.69	0.03241			62.85	2.09326		10.41	0.06772
631.3	0.07748		730.7	0.22221			62.86	2.20106		10.42	0.39922
631.31	-0.17055		730.71	0.35464			62.87	1.51108		10.43	0.64686
631.32	-0.31519		730.72	0.34188			62.88	0.11443		10.44	0.67368
631.33	-0.37341		730.73	0.21551			62.89	-1.36669		10.45	0.45055
631.34	-0.38954		730.74	0.08974			62.9	-2.33414		10.46	0.11799
631.35	-0.39253		730.75	0.04765			62.91	-2.6501		10.47	-0.06674
631.36	-0.39278		730.76	0.07512			62.92	-2.36401		10.48	0.08507
631.37	-0.39261		730.77	0.09665			62.93	-1.52195		10.49	0.51771
631.38	-0.39244		730.78	0.06964			62.94	-0.46852		10.5	0.94418
631.39	-0.39226		730.79	0.01716			62.95	0.06568		10.51	1.04808
631.4	-0.39209		730.8	-0.02493			62.96	-0.30369		10.52	0.69343
631.41	-0.39192		730.81	-0.07434			62.97	-0.90718		10.53	-0.02158
631.42	-0.39175		730.82	-0.16891			62.98	-0.7749		10.54	-0.85121
631.43	-0.38841		730.83	-0.28774			62.99	0.2828		10.55	-1.51996
631.44	-0.3751		730.84	-0.38007			63	1.5225		10.56	-1.79972
631.45	-0.32968		730.85	-0.43214			63.01	2.05115		10.57	-1.56984
631.46	-0.22951		730.86	-0.47381			63.02	1.49257		10.58	-0.87665
631.47	-0.08157		730.87	-0.51773			63.03	0.12327		10.59	0.053
631.48	0.05563		730.88	-0.52026			63.04	-1.35358		10.6	0.91166
631.49	0.11132		730.89	-0.40909			63.05	-2.35265		10.61	1.487
631.5	0.05913		730.9	-0.1794			63.06	-2.80002		10.62	1.76924
631.51	-0.06457		730.91	0.06908			63.07	-2.93482		10.63	1.89207
631.52	-0.17009		730.92	0.20969			63.08	-2.92968		10.64	1.97503
631.53	-0.18306		730.93	0.17849			63.09	-2.80167		10.65	2.03426
631.54	-0.12202		730.94	0.03619			63.1	-2.34828		10.66	2.03348
631.55	-0.08525		730.95	-0.07632			63.11	-1.34747		10.67	1.97961
631.56	-0.13798		730.96	-0.08832			63.12	0.16275		10.68	1.92781
631.57	-0.24392		730.97	-0.0513			63.13	1.66527		10.69	1.89078
631.58	-0.3306		730.98	-0.03007			63.14	2.67383		10.7	1.77495
631.59	-0.37251		730.99	-0.02964			63.15	3.15102		10.71	1.43647
631.6	-0.38232		731	-0.05003			63.16	3.39085		10.72	0.80453
631.61	-0.37174		731.01	-0.08348			63.17	3.70508		10.73	-0.04866
631.62	-0.32991		731.02	-0.05664			63.18	4.12972		10.74	-0.93395
631.63	-0.24289		731.03	0.10196			63.19	4.184		10.75	-1.62101
631.64	-0.13702		731.04	0.35099			63.2	3.21228		10.76	-1.90639
631.65	-0.08668		731.05	0.55709			63.21	1.33785		10.77	-1.68176
631.66	-0.13668		731.06	0.63895			63.22	-0.26986		10.78	-1.00626
631.67	-0.24219		731.07	0.62011			63.23	-0.58582		10.79	-0.13185
631.68	-0.33204		731.08	0.55027			63.24	0.36787		10.8	0.5882
631.69	-0.38709		731.09	0.41956			63.25	1.74326		10.81	0.88552
631.7	-0.43898		731.1	0.23322			63.26	2.81994		10.82	0.72496
631.71	-0.51526		731.11	0.10912			63.27	3.58241		10.83	0.30542
631.72	-0.57912		731.12	0.1673			63.28	4.26987		10.84	-0.08091
631.73	-0.54226		731.13	0.36835			63.29	4.77239		10.85	-0.22451
631.74	-0.38623		731.14	0.54774			63.3	4.67347		10.86	-0.09442
631.75	-0.22704		731.15	0.58478			63.31	3.85586		10.87	0.18245
631.76	-0.17388		731.16	0.47866			63.32	2.74986		10.88	0.41208
631.77	-0.18208		731.17	0.29997			63.33	1.93226		10.89	0.43414
631.78	-0.12668		731.18	0.10279			63.34	1.79745		10.9	0.21083
631.79	0.02352		731.19	-0.09177			63.35	2.14122		10.91	-0.11764
631.8	0.15369		731.2	-0.25543			63.36	2.24475		10.92	-0.28486
631.81	0.10904		731.21	-0.355			63.37	1.55477		10.93	-0.07707
631.82	-0.13392		731.22	-0.38669			63.38	0.15812		10.94	0.49851
631.83	-0.43198		731.23	-0.35774			63.39	-1.323		10.95	1.221
631.84	-0.61091		731.24	-0.27321			63.4	-2.32207		10.96	1.82661
631.85	-0.61264		731.25	-0.16752			63.41	-2.76943		10.97	2.16525
631.86	-0.50951		731.26	-0.11377			63.42	-2.90424		10.98	2.23119
631.87	-0.38356		731.27	-0.15038			63.43	-2.89909		10.99	2.11292
631.88	-0.25488		731.28	-0.21039			63.44	-2.77108		11	1.93985
631.89	-0.13588		731.29	-0.19683			63.45	-2.34931		11.01	1.82488
631.9	-0.0828		731.3	-0.09072			63.46	-1.47991		11.02	1.79767
631.91	-0.13237		731.31	0.03358			63.47	-0.3906		11.03	1.78677
631.92	-0.23472		731.32	0.08678			63.48	0.2434		11.04	1.69469
631.93	-0.30827		731.33	0.03126			63.49	0.16352		11.05	1.50275
631.94	-0.30809		731.34	-0.10534			63.5	-0.02396		11.06	1.30007
631.95	-0.23421		731.35	-0.25269			63.51	0.16521		11.07	1.20634
631.96	-0.13109		731.36	-0.34911			63.52	0.24689		11.08	1.26752
631.97	-0.08117		731.37	-0.38037			63.53	-0.38529		11.09	1.4034
631.98	-0.13116		731.38	-0.35143			63.54	-1.46865		11.1	1.44499
631.99	-0.23668		731.39	-0.26689			63.55	-2.30896		11.11	1.24377
632	-0.3202		731.4	-0.15804			63.56	-2.59757		11.12	0.78353
632.01	-0.34897		731.41	-0.09431			63.57	-2.30721		11.13	0.20426
632.02	-0.31669		731.42	-0.10197			63.58	-1.49677		11.14	-0.2898
632.03	-0.21926		731.43	-0.12038			63.59	-0.57475		11.15	-0.57268
632.04	-0.07174		731.44	-0.10113			63.6	-0.49301		11.16	-0.67031
632.05	0.06861		731.45	-0.08946			63.61	-1.86231		11.17	-0.69886
632.06	0.13745		731.46	-0.13921			63.62	-3.97527		11.18	-0.73253
632.07	0.12419		731.47	-0.20513			63.63	-5.34457		11.19	-0.73202
632.08	0.07419		731.48	-0.20513			63.64	-5.26289		11.2	-0.59522
632.09	0.03228		731.49	-0.14111			63.65	-4.33654		11.21	-0.25579
632.1	-0.01738		731.5	-0.1005			63.66	-3.46286		11.22	0.28201
632.11	-0.11219		731.51	-0.13668			63.67	-2.91401		11.23	0.97979
632.12	-0.23128		731.52	-0.1903			63.68	-2.36083		11.24	1.79316
632.13	-0.32069		731.53	-0.16094			63.69	-1.46402		11.25	2.63858
632.14	-0.35987		731.54	-0.05215			63.7	-0.40211		11.26	3.33879
632.15	-0.35654		731.55	0.00413			63.71	0.10047		11.27	3.62525
632.16	-0.30387		731.56	-0.10387			63.72	-0.36869		11.28	3.25851
632.17	-0.17519		731.57	-0.30989			63.73	-1.29329		11.29	2.2241
632.18	0.01752		731.58	-0.44869			63.74	-1.74005		11.3	0.82575
632.19	0.17355		731.59	-0.46154			63.75	-1.29154		11.31	-0.46342
632.2	0.17373		731.6	-0.40054			63.76	-0.36526		11.32	-1.28975
632.21	0.01804		731.61	-0.32915			63.77	0.1416		11.33	-1.57831
632.22	-0.17433		731.62	-0.29991			63.78	-0.20042		11.34	-1.45286
632.23	-0.29993		731.63	-0.34954			63.79	-0.70413		11.35	-1.07259
632.24	-0.34185		731.64	-0.43589			63.8	-0.28235		11.36	-0.55133
632.25	-0.31546		731.65	-0.4489			63.81	1.22298		11.37	0.0295
632.26	-0.2316		731.66	-0.34279			63.82	2.65097		11.38	0.5875
632.27	-0.12617		731.67	-0.19191			63.83	2.6245		11.39	1.01892
632.28	-0.07266		731.68	-0.10922			63.84	1.06257		11.4	1.20424
632.29	-0.10952		731.69	-0.13226			63.85	-0.83035		11.41	1.06467
632.3	-0.17611		731.7	-0.17682			63.86	-1.98744		11.42	0.64465
632.31	-0.18908		731.71	-0.12075			63.87	-2.11797		11.43	0.14381
632.32	-0.16739		731.72	0.07221			63.88	-1.40732		11.44	-0.15115
632.33	-0.21705		731.73	0.30536			63.89	-0.38124		11.45	-9.12e-06
632.34	-0.37546		731.74	0.42504			63.9	0.11707		11.46	0.67787
632.35	-0.53157		731.75	0.37457			63.91	-0.3837		11.47	1.76791
632.36	-0.56809		731.76	0.26123			63.92	-1.43971		11.48	3.00109
632.37	-0.50431		731.77	0.21956			63.93	-2.30737		11.49	4.03877
632.38	-0.43043		731.78	0.23376			63.94	-2.7274		11.5	4.57364
632.39	-0.3909		731.79	0.17621			63.95	-2.82631		11.51	4.42803
632.4	-0.37801		731.8	0.00448			63.96	-2.72138		11.52	3.63025
632.41	-0.37511		731.81	-0.18764			63.97	-2.30388		11.53	2.42825
632.42	-0.37451		731.82	-0.30345			63.98	-1.43447		11.54	1.19292
632.43	-0.37434		731.83	-0.31617			63.99	-0.37678		11.55	0.23072
632.44	-0.37417		731.84	-0.24477			64	0.12581		11.56	-0.36466
632.45	-0.37399		731.85	-0.14182			64.01	-0.37497		11.57	-0.68874
632.46	-0.37382		731.86	-0.0885			64.02	-1.43098		11.58	-0.8656
632.47	-0.37049		731.87	-0.12194			64.03	-2.29863		11.59	-0.92253
632.48	-0.35401		731.88	-0.17198			64.04	-2.68704		11.6	-0.80904
632.49	-0.29861		731.89	-0.12947			64.05	-2.68617		11.61	-0.49536
632.5	-0.1695		731.9	0.02141			64.06	-2.32336		11.62	-0.02641
632.51	0.02321		731.91	0.16454			64.07	-1.58963		11.63	0.49931
632.52	0.1824		731.92	0.16223			64.08	-0.95277		11.64	0.96966
632.53	0.19572		731.93	0.00637			64.09	-1.31872		11.65	1.29311
632.54	0.08212		731.94	-0.18575			64.1	-2.87644		11.66	1.44809
632.55	-0.0234		731.95	-0.31427			64.11	-4.4341		11.67	1.52587
632.56	-0.04964		731.96	-0.36592			64.12	-4.80011		11.68	1.70424
632.57	-0.06767		731.97	-0.36823			64.13	-4.16319		11.69	2.14816
632.58	-0.17562		731.98	-0.32888			64.14	-3.42519		11.7	2.91015
632.59	-0.37115		731.99	-0.24204			64.15	-3.03082		11.71	3.88948
632.6	-0.56395		732	-0.13593			64.16	-2.90281		11.72	4.84543
632.61	-0.65603		732.01	-0.08534			64.17	-2.87454		11.73	5.46233
632.62	-0.61883		732.02	-0.13192			64.18	-2.86945		11.74	5.48481
632.63	-0.51887		732.03	-0.22405			64.19	-2.86858		11.75	4.87533
632.64	-0.44541		732.04	-0.26839			64.2	-2.83609		11.76	3.86827
632.65	-0.44524		732.05	-0.22321			64.21	-2.7038		11.77	2.85175
632.66	-0.51878		732.06	-0.13024			64.22	-2.25042		11.78	2.15389
632.67	-0.62156		732.07	-0.08239			64.23	-1.2496		11.79	1.8994
632.68	-0.67113		732.08	-0.13256			64.24	0.22899		11.8	2.02375
632.69	-0.62395		732.09	-0.23782			64.25	1.63172		11.81	2.38686
632.7	-0.53123		732.1	-0.32109			64.26	2.31918		11.82	2.85032
632.71	-0.48629		732.11	-0.34962			64.27	2.18572		11.83	3.25842
632.72	-0.53089		732.12	-0.32025			64.28	1.68494		11.84	3.40993
632.73	-0.6201		732.13	-0.23571			64.29	1.29653		11.85	3.12577
632.74	-0.65738		732.14	-0.13003			64.3	0.96214		11.86	2.37762
632.75	-0.57766		732.15	-0.07944			64.31	0.56543		11.87	1.34304
632.76	-0.42704		732.16	-0.12603			64.32	0.69485		11.88	0.32578
632.77	-0.32118		732.17	-0.21815			64.33	1.85655		11.89	-0.39399
632.78	-0.33444		732.18	-0.25933			64.34	3.41174		11.9	-0.67693
632.79	-0.42146		732.19	-0.20101			64.35	4.14974		11.91	-0.54873
632.8	-0.47408		732.2	-0.06595			64.36	3.62156		11.92	-0.13935
632.81	-0.45464		732.21	0.07192			64.37	2.22607		11.93	0.4012
632.82	-0.4097		732.22	0.14058			64.38	0.56728		11.94	0.94803
632.83	-0.37742		732.23	0.12756			64.39	-0.58847		11.95	1.40484
632.84	-0.3537		732.24	0.07782			64.4	-0.615		11.96	1.70191
632.85	-0.30597		732.25	0.03615			64.41	0.41114		11.97	1.80142
632.86	-0.20538		732.26	-0.01325			64.42	1.67819		11.98	1.69286
632.87	-0.05744		732.27	-0.10782			64.43	2.33825		11.99	1.38953
632.88	0.07976		732.28	-0.22666			64.44	2.20057		12	0.93954
632.89	0.13545		732.29	-0.31582			64.45	1.6998		12.01	0.43651
632.9	0.08326		732.3	-0.35792			64.46	1.27977		12.02	0.02228
632.91	-0.04361		732.31	-0.37064			64.47	0.81397		12.03	-0.12406
632.92	-0.16226		732.32	-0.37295			64.48	-0.00364		12.04	0.16624
632.93	-0.21732		732.33	-0.36979			64.49	-0.77437		12.05	0.94178
632.94	-0.24313		732.34	-0.35623			64.5	-0.76929		12.06	2.02853
632.95	-0.31205		732.35	-0.31372			64.51	-0.00529		12.07	3.06358
632.96	-0.41495		732.36	-0.22329			64.52	0.78678		12.08	3.6825
632.97	-0.46756		732.37	-0.10404			64.53	1.12714		12.09	3.72109
632.98	-0.43541		732.38	-0.01136			64.54	1.12374		12.1	3.26371
632.99	-0.34838		732.39	0.02575			64.55	0.75773		12.11	2.52826
633	-0.22925		732.4	0.02617			64.56	-0.16388		12.12	1.72121
633.01	-0.09984		732.41	-0.0101			64.57	-1.31969		12.13	0.98118
633.02	-0.00511		732.42	-0.10193			64.58	-2.08334		12.14	0.37872
633.03	0.03534		732.43	-0.21718			64.59	-2.08668		12.15	-0.11613
633.04	0.05181		732.44	-0.29004			64.6	-1.34868		12.16	-0.65384
633.05	0.07053		732.45	-0.27691			64.61	-0.31833		12.17	-1.39844
633.06	0.10738		732.46	-0.16069			64.62	0.17998		12.18	-2.33354
633.07	0.18127		732.47	0.0327			64.63	-0.32079		12.19	-3.19339
633.08	0.24771		732.48	0.2017			64.64	-1.3768		12.2	-3.61549
633.09	0.20537		732.49	0.2442			64.65	-2.24446		12.21	-3.38311
633.1	0.03654		732.5	0.17563			64.66	-2.66448		12.22	-2.54684
633.11	-0.15856		732.51	0.08919			64.67	-2.79502		12.23	-1.36622
633.12	-0.28776		732.52	0.01084			64.68	-2.82149		12.24	-0.15264
633.13	-0.34281		732.53	-0.09413			64.69	-2.79327		12.25	0.86392
633.14	-0.36168		732.54	-0.21528			64.7	-2.66099		12.26	1.57384
633.15	-0.37781		732.55	-0.30487			64.71	-2.23922		12.27	1.92487
633.16	-0.42014		732.56	-0.34696			64.72	-1.36981		12.28	1.83279
633.17	-0.50683		732.57	-0.35652			64.73	-0.31211		12.29	1.19261
633.18	-0.61234		732.58	-0.34253			64.74	0.22208		12.3	0.02008
633.19	-0.66234		732.59	-0.29047			64.75	-0.14728		12.31	-1.41599
633.2	-0.612		732.6	-0.17425			64.76	-0.78239		12.32	-2.64675
633.21	-0.50298		732.61	-0.02338			64.77	-0.7499		12.33	-3.24499
633.22	-0.40281		732.62	0.04921			64.78	0.0183		12.34	-3.0734
633.23	-0.31846		732.63	-0.04292			64.79	0.81038		12.35	-2.35048
633.24	-0.21829		732.64	-0.20643			64.8	1.15073		12.36	-1.48017
633.25	-0.10654		732.65	-0.26153			64.81	1.14733		12.37	-0.77
633.26	-0.04263		732.66	-0.17867			64.82	0.81294		12.38	-0.26742
633.27	-0.05054		732.67	-0.09646			64.83	0.02273		12.39	0.15649
633.28	-0.06604		732.68	-0.11999			64.84	-0.74379		12.4	0.59822
633.29	-0.03389		732.69	-0.21528			64.85	-0.77032		12.41	1.01853
633.3	0.01645		732.7	-0.2994			64.86	-0.13773		12.42	1.30956
633.31	0.04016		732.71	-0.34064			64.87	0.26506		12.43	1.41316
633.32	0.0376		732.72	-0.35336			64.88	-0.13171		12.44	1.38223
633.33	0.000661		732.73	-0.35568			64.89	-0.771		12.45	1.36779
633.34	-0.09458		732.74	-0.35568			64.9	-0.73855		12.46	1.53877
633.35	-0.22638		732.75	-0.35526			64.91	0.02966		12.47	1.95303
633.36	-0.35788		732.76	-0.35484			64.92	0.85335		12.48	2.46679
633.37	-0.48708		732.77	-0.35442			64.93	1.32511		12.49	2.78455
633.38	-0.60573		732.78	-0.35084			64.94	1.74261		12.5	2.64059
633.39	-0.6553		732.79	-0.33727			64.95	2.27675		12.51	1.9793
633.4	-0.59225		732.8	-0.29477			64.96	2.54337		12.52	0.99958
633.41	-0.4443		732.81	-0.20749			64.97	2.2785		12.53	0.05099
633.42	-0.27042		732.82	-0.10138			64.98	1.75038		12.54	-0.52663
633.43	-0.11931		732.83	-0.04763			64.99	1.32608		12.55	-0.53131
633.44	-0.04269		732.84	-0.08424			65	0.82866		12.56	0.0364
633.45	-0.0447		732.85	-0.14425			65.01	-0.12035		12.57	0.97398
633.46	-0.0498		732.86	-0.12753			65.02	-1.31198		12.58	1.94177
633.47	0.01129		732.87	-0.00828			65.03	-2.20704		12.59	2.59096
633.48	0.1064		732.88	0.15811			65.04	-2.63128		12.6	2.72264
633.49	0.14895		732.89	0.30133			65.05	-2.76182		12.61	2.39001
633.5	0.09087		732.9	0.36779			65.06	-2.78829		12.62	1.84957
633.51	-0.04641		732.91	0.33659			65.07	-2.79168		12.63	1.37443
633.52	-0.19401		732.92	0.26801			65.08	-2.79081		12.64	1.06915
633.53	-0.29067		732.93	0.25845			65.09	-2.78994		12.65	0.83357
633.54	-0.32218		732.94	0.29619			65.1	-2.75745		12.66	0.49424
633.55	-0.29349		732.95	0.28621			65.11	-2.62516		12.67	-0.02167
633.56	-0.20919		732.96	0.21489			65.12	-2.17178		12.68	-0.61913
633.57	-0.10376		732.97	0.16738			65.13	-1.17096		12.69	-1.11807
633.58	-0.05342		732.98	0.17546			65.14	0.30763		12.7	-1.40199
633.59	-0.10341		732.99	0.17618			65.15	1.71036		12.71	-1.49968
633.6	-0.20893		733	0.10836			65.16	2.39782		12.72	-1.5275
633.61	-0.29561		733.01	-0.0151			65.17	2.29597		12.73	-1.55708
633.62	-0.33753		733.02	-0.10765			65.18	1.92661		12.74	-1.53985
633.63	-0.3505		733.03	-0.07828			65.19	1.92748		12.75	-1.35276
633.64	-0.35306		733.04	0.06986			65.2	2.33021		12.76	-0.89564
633.65	-0.35331		733.05	0.21257			65.21	2.56943		12.77	-0.1477
633.66	-0.35314		733.06	0.21025			65.22	2.30034		12.78	0.82095
633.67	-0.35297		733.07	0.0544			65.23	1.77222		12.79	1.83195
633.68	-0.34963		733.08	-0.13457			65.24	1.34793		12.8	2.61542
633.69	-0.33632		733.09	-0.24994			65.25	0.85051		12.81	2.93349
633.7	-0.29406		733.1	-0.2595			65.26	-0.09851		12.82	2.74864
633.71	-0.20704		733.11	-0.17496			65.27	-1.29014		12.83	2.25086
633.72	-0.10117		733.12	-0.02993			65.28	-2.1852		12.84	1.68166
633.73	-0.05083		733.13	0.11025			65.29	-2.60944		12.85	1.14201
633.74	-0.10083		733.14	0.17933			65.3	-2.73997		12.86	0.58099
633.75	-0.20634		733.15	0.16632			65.31	-2.76644		12.87	-0.05485
633.76	-0.29303		733.16	0.11657			65.32	-2.76984		12.88	-0.70229
633.77	-0.33494		733.17	0.07491			65.33	-2.76897		12.89	-1.21405
633.78	-0.34791		733.18	0.0255			65.34	-2.76809		12.9	-1.48448
633.79	-0.35047		733.19	-0.06906			65.35	-2.76722		12.91	-1.52365
633.8	-0.34757		733.2	-0.18474			65.36	-2.76634		12.92	-1.39631
633.81	-0.33425		733.21	-0.26393			65.37	-2.76547		12.93	-1.09685
633.82	-0.29199		733.22	-0.27707			65.38	-2.7646		12.94	-0.51602
633.83	-0.20497		733.23	-0.24503			65.39	-2.76372		12.95	0.43554
633.84	-0.09911		733.24	-0.22534			65.4	-2.73123		12.96	1.662
633.85	-0.0456		733.25	-0.26773			65.41	-2.59895		12.97	2.85886
633.86	-0.08246		733.26	-0.32555			65.42	-2.17718		12.98	3.66423
633.87	-0.14589		733.27	-0.29064			65.43	-1.30777		12.99	3.85432
633.88	-0.14572		733.28	-0.14939			65.44	-0.25008		13	3.44601
633.89	-0.08194		733.29	0.00119			65.45	0.28412		13.01	2.67217
633.9	-0.04474		733.3	0.11249			65.46	-0.11686		13.02	1.85865
633.91	-0.09747		733.31	0.22647			65.47	-0.85176		13.03	1.2629
633.92	-0.20341		733.32	0.35343			65.48	-1.1087		13.04	0.95744
633.93	-0.2901		733.33	0.4443			65.49	-0.78813		13.05	0.84284
633.94	-0.33201		733.34	0.4814			65.5	-0.18447		13.06	0.7817
633.95	-0.34498		733.35	0.48765			65.51	0.71106		13.07	0.72935
633.96	-0.34754		733.36	0.46186			65.52	1.74263		13.08	0.74597
633.97	-0.35096		733.37	0.41212			65.53	2.09488		13.09	0.90597
633.98	-0.36393		733.38	0.38323			65.54	1.53723		13.1	1.22477
633.99	-0.40584		733.39	0.39392			65.55	1.19154		13.11	1.66675
634	-0.48936		733.4	0.39202			65.56	1.93241		13.12	2.17507
634.01	-0.58174		733.41	0.30285			65.57	2.99425		13.13	2.66178
634.02	-0.58964		733.42	0.14742			65.58	2.97206		13.14	3.00818
634.03	-0.44929		733.43	0.04172			65.59	1.80368		13.15	3.14089
634.04	-0.2246		733.44	0.05825			65.6	0.77501		13.16	3.11362
634.05	-0.04532		733.45	0.14003			65.61	0.67475		13.17	3.06335
634.06	0.03363		733.46	0.1801			65.62	1.07754		13.18	3.05263
634.07	0.0501		733.47	0.12184			65.63	1.41789		13.19	2.98398
634.08	0.02946		733.48	-0.01519			65.64	1.80805		13.2	2.70757
634.09	-0.02011		733.49	-0.16254			65.65	2.33791		13.21	2.20233
634.1	-0.05507		733.5	-0.25895			65.66	2.60453		13.22	1.65046
634.11	-0.05194		733.51	-0.29021			65.67	2.33966		13.23	1.3113
634.12	-0.0862		733.52	-0.26127			65.68	1.81154		13.24	1.33652
634.13	-0.23619		733.53	-0.17673			65.69	1.38725		13.25	1.68474
634.14	-0.44697		733.54	-0.07105			65.7	0.92144		13.26	2.17261
634.15	-0.5711		733.55	-0.0173			65.71	0.10384		13.27	2.58919
634.16	-0.52076		733.56	-0.05074			65.72	-0.63528		13.28	2.79452
634.17	-0.34119		733.57	-0.10078			65.73	-0.5304		13.29	2.77201
634.18	-0.14805		733.58	-0.05511			65.74	0.5547		13.3	2.62866
634.19	-0.04291		733.59	0.1089			65.75	1.92581		13.31	2.53235
634.2	-0.03767		733.6	0.29729			65.76	2.87536		13.32	2.60146
634.21	-0.0536		733.61	0.39813			65.77	3.21693		13.33	2.81375
634.22	-0.03417		733.62	0.40319			65.78	3.03586		13.34	3.02501
634.23	-0.02275		733.63	0.39333			65.79	2.48155		13.35	3.10571
634.24	-0.07275		733.64	0.42033			65.8	1.88099		13.36	3.06739
634.25	-0.13891		733.65	0.45778			65.81	1.56503		13.37	3.03274
634.26	-0.13917		733.66	0.44289			65.82	1.48424		13.38	3.07914
634.27	-0.07539		733.67	0.34846			65.83	1.40375		13.39	3.15093
634.28	-0.03819		733.68	0.19667			65.84	1.26894		13.4	3.14838
634.29	-0.09092		733.69	0.02895			65.85	0.90721		13.41	3.06843
634.3	-0.19686		733.7	-0.08932			65.86	0.11273		13.42	3.00296
634.31	-0.28671		733.71	-0.10421			65.87	-0.62217		13.43	2.99101
634.32	-0.3386		733.72	-0.04278			65.88	-0.51729		13.44	2.92773
634.33	-0.38051		733.73	-0.00519			65.89	0.53619		13.45	2.66431
634.34	-0.42785		733.74	-0.05711			65.9	1.80751		13.46	2.19606
634.35	-0.44377		733.75	-0.15907			65.91	2.46757		13.47	1.7233
634.36	-0.37494		733.76	-0.2318			65.92	2.32989		13.48	1.50609
634.37	-0.23235		733.77	-0.23081			65.93	1.82911		13.49	1.64068
634.38	-0.0898		733.78	-0.15295			65.94	1.40909		13.5	1.94911
634.39	-0.00277		733.79	-0.03587			65.95	0.94329		13.51	2.0826
634.4	0.00596		733.8	0.0601			65.96	0.12568		13.52	1.77683
634.41	-0.05984		733.81	0.11092			65.97	-0.61343		13.53	1.06951
634.42	-0.13367		733.82	0.15399			65.98	-0.50856		13.54	0.30249
634.43	-0.13581		733.83	0.20514			65.99	0.54493		13.55	-0.10338
634.44	-0.07246		733.84	0.21956			66	1.81625		13.56	0.07968
634.45	-0.03526		733.85	0.15189			66.01	2.4763		13.57	0.75687
634.46	-0.08799		733.86	0.01312			66.02	2.33863		13.58	1.57677
634.47	-0.19393		733.87	-0.13409			66.03	1.83785		13.59	2.11896
634.48	-0.28062		733.88	-0.2331			66.04	1.44944		13.6	2.09706
634.49	-0.32253		733.89	-0.27694			66.05	1.08344		13.61	1.48532
634.5	-0.3355		733.9	-0.28952			66.06	0.55532		13.62	0.50902
634.51	-0.33806		733.91	-0.2881			66.07	0.26383		13.63	-0.4831
634.52	-0.33832		733.92	-0.2744			66.08	0.557		13.64	-1.17767
634.53	-0.33498		733.93	-0.23133			66.09	1.05538		13.65	-1.4022
634.54	-0.32167		733.94	-0.14349			66.1	1.29172		13.66	-1.13656
634.55	-0.27941		733.95	-0.03682			66.11	1.26519		13.67	-0.46376
634.56	-0.19555		733.96	0.01434			66.12	0.92653		13.68	0.46728
634.57	-0.10283		733.97	-0.03168			66.13	0.13632		13.69	1.42018
634.58	-0.09457		733.98	-0.12008			66.14	-0.6302		13.7	2.06759
634.59	-0.23458		733.99	-0.15072			66.15	-0.65673		13.71	2.11527
634.6	-0.45893		734	-0.05972			66.16	-0.02414		13.72	1.51238
634.61	-0.63786		734.01	0.13697			66.17	0.34703		13.73	0.54877
634.62	-0.71646		734.02	0.34631			66.18	-0.18115		13.74	-0.28862
634.63	-0.72943		734.03	0.47581			66.19	-1.24137		13.75	-0.59354
634.64	-0.69531		734.04	0.51665			66.2	-2.10902		13.76	-0.24117
634.65	-0.60331		734.05	0.49408			66.21	-2.52905		13.77	0.59271
634.66	-0.48431		734.06	0.40822			66.22	-2.65958		13.78	1.55048
634.67	-0.39455		734.07	0.28497			66.23	-2.68605		13.79	2.26864
634.68	-0.3487		734.08	0.18323			66.24	-2.68945		13.8	2.53891
634.69	-0.32541		734.09	0.10228			66.25	-2.68858		13.81	2.37718
634.7	-0.29039		734.1	0.00061			66.26	-2.6877		13.82	1.96
634.71	-0.23188		734.11	-0.10366			66.27	-2.68683		13.83	1.46235
634.72	-0.1708		734.12	-0.14063			66.28	-2.71757		13.84	1.01894
634.73	-0.13613		734.13	-0.06635			66.29	-2.84811		13.85	0.69413
634.74	-0.11746		734.14	0.07195			66.3	-3.26807		13.86	0.52605
634.75	-0.08055		734.15	0.1392			66.31	-4.16734		13.87	0.50006
634.76	-0.02486		734.16	0.03407			66.32	-5.32315		13.88	0.54237
634.77	0.02008		734.17	-0.17096			66.33	-6.11341		13.89	0.5906
634.78	0.01251		734.18	-0.30919			66.34	-6.05846		13.9	0.67961
634.79	-0.06916		734.19	-0.31831			66.35	-5.1575		13.91	0.92254
634.8	-0.18551		734.2	-0.24361			66.36	-3.60151		13.92	1.37324
634.81	-0.2745		734.21	-0.12956			66.37	-1.75555		13.93	1.90242
634.82	-0.31368		734.22	-0.01291			66.38	-0.16788		13.94	2.22684
634.83	-0.31035		734.23	0.04055			66.39	0.86028		13.95	2.08653
634.84	-0.25768		734.24	-0.0082			66.4	1.34028		13.96	1.42755
634.85	-0.12584		734.25	-0.10974			66.41	1.4186		13.97	0.44648
634.86	0.08002		734.26	-0.18247			66.42	1.31535		13.98	-0.51664
634.87	0.27813		734.27	-0.18148			66.43	0.92627		13.99	-1.14657
634.88	0.36516		734.28	-0.10678			66.44	0.000386		14	-1.287
634.89	0.31516		734.29	-0.00284			66.45	-1.18703		14.01	-0.99506
634.9	0.17296		734.3	0.04789			66.46	-2.08209		14.02	-0.50163
634.91	-0.00597		734.31	0.00187			66.47	-2.47471		14.03	-0.08994
634.92	-0.16672		734.32	-0.08969			66.48	-2.47384		14.04	0.04179
634.93	-0.26927		734.33	-0.13031			66.49	-2.07941		14.05	-0.14741
634.94	-0.31435		734.34	-0.07142			66.5	-1.18266		14.06	-0.56897
634.95	-0.32774		734.35	0.0642			66.51	0.00644		14.07	-1.08012
634.96	-0.33031		734.36	0.19631			66.52	0.92992		14.08	-1.53506
634.97	-0.33056		734.37	0.24241			66.53	1.29768		14.09	-1.80495
634.98	-0.33039		734.38	0.15893			66.54	1.29849		14.1	-1.80738
634.99	-0.33022		734.39	-0.02187			66.55	0.9641		14.11	-1.54211
635	-0.33004		734.4	-0.18749			66.56	0.1739		14.12	-1.09165
635.01	-0.32987		734.41	-0.23097			66.57	-0.56101		14.13	-0.58535
635.02	-0.32654		734.42	-0.17447			66.58	-0.45613		14.14	-0.16914
635.03	-0.31322		734.43	-0.13154			66.59	0.59735		14.15	0.01349
635.04	-0.27097		734.44	-0.15528			66.6	1.86868		14.16	-0.1292
635.05	-0.18394		734.45	-0.21263			66.61	2.52873		14.17	-0.56839
635.06	-0.07808		734.46	-0.28267			66.62	2.39105		14.18	-1.14059
635.07	-0.02774		734.47	-0.37894			66.63	1.89028		14.19	-1.63496
635.08	-0.07773		734.48	-0.48596			66.64	1.47025		14.2	-1.93231
635.09	-0.18325		734.49	-0.53556			66.65	0.97284		14.21	-2.08214
635.1	-0.26993		734.5	-0.48441			66.66	0.02382		14.22	-2.24631
635.11	-0.31185		734.51	-0.37457			66.67	-1.13619		14.23	-2.55532
635.12	-0.32481		734.52	-0.27043			66.68	-1.89985		14.24	-2.99549
635.13	-0.32738		734.53	-0.17213			66.69	-1.90318		14.25	-3.40227
635.14	-0.32763		734.54	-0.0259			66.7	-1.16519		14.26	-3.54667
635.15	-0.32746		734.55	0.18351			66.71	-0.13484		14.27	-3.26419
635.16	-0.32729		734.56	0.38286			66.72	0.39509		14.28	-2.57185
635.17	-0.32395		734.57	0.4707			66.73	0.05734		14.29	-1.70795
635.18	-0.30748		734.58	0.42152			66.74	-0.44636		14.3	-1.04351
635.19	-0.25208		734.59	0.28329			66.75	-0.02459		14.31	-0.9
635.2	-0.1198		734.6	0.12147			66.76	1.51236		14.32	-1.39516
635.21	0.08605		734.61	0.01677			66.77	3.07176		14.33	-2.41059
635.22	0.28733		734.62	0.04397			66.78	3.49781		14.34	-3.66967
635.23	0.38749		734.63	0.19225			66.79	2.93581		14.35	-4.86186
635.24	0.37958		734.64	0.33553			66.8	2.52061		14.36	-5.75717
635.25	0.3274		734.65	0.33694			66.81	2.7337		14.37	-6.28188
635.26	0.26729		734.66	0.19162			66.82	3.15841		14.38	-6.54505
635.27	0.1988		734.67	0.02585			66.83	3.31382		14.39	-6.80846
635.28	0.13293		734.68	-0.07048			66.84	2.96972		14.4	-7.38365
635.29	0.08786		734.69	-0.14797			66.85	1.99025		14.41	-8.46615
635.3	0.03778		734.7	-0.30523			66.86	0.48954		14.42	-9.98927
635.31	-0.05704		734.71	-0.51026			66.87	-1.01465		14.43	-11.6313
635.32	-0.17613		734.72	-0.60225			66.88	-2.01799		14.44	-13.0066
635.33	-0.26554		734.73	-0.49018			66.89	-2.43374		14.45	-13.909
635.34	-0.30788		734.74	-0.24872			66.9	-2.40553		14.46	-14.4193
635.35	-0.32085		734.75	-0.01311			66.91	-1.87969		14.47	-14.8187
635.36	-0.32025		734.76	0.13579			66.92	-0.59366		14.48	-15.4048
635.37	-0.30737		734.77	0.20205			66.93	1.33257		14.49	-16.3595
635.38	-0.26194		734.78	0.24829			66.94	2.89198		14.5	-17.7126
635.39	-0.16178		734.79	0.29986			66.95	2.89285		14.51	-19.3544
635.4	-0.01383		734.8	0.31429			66.96	1.33519		14.52	-21.0712
635.41	0.12336		734.81	0.24661			66.97	-0.55773		14.53	-22.6473
635.42	0.17906		734.82	0.10784			66.98	-1.71482		14.54	-24.0098
635.43	0.12371		734.83	-0.03937			66.99	-1.84535		14.55	-25.2851
635.44	-0.01314		734.84	-0.13838			67	-1.1347		14.56	-26.681
635.45	-0.16074		734.85	-0.18222			67.01	-0.10862		14.57	-28.2977
635.46	-0.2574		734.86	-0.1948			67.02	0.38969		14.58	-30.0718
635.47	-0.28891		734.87	-0.19655			67.03	-0.11109		14.59	-31.8802
635.48	-0.25706		734.88	-0.19598			67.04	-1.1671		14.6	-33.6493
635.49	-0.15963		734.89	-0.195			67.05	-2.00314		14.61	-35.3515
635.5	-0.01211		734.9	-0.19085			67.06	-2.29175		14.62	-36.9391
635.51	0.12192		734.91	-0.17672			67.07	-2.00139		14.63	-38.3327
635.52	0.16448		734.92	-0.13365			67.08	-1.15933		14.64	-39.4855
635.53	0.06705		734.93	-0.04265			67.09	-0.1059		14.65	-40.4497
635.54	-0.15666		734.94	0.08033			67.1	0.42829		14.66	-41.3648
635.55	-0.40995		734.95	0.18671			67.11	0.05893		14.67	-42.3743
635.56	-0.55994		734.96	0.26647			67.12	-0.54457		14.68	-43.5556
635.57	-0.55442		734.97	0.35431			67.13	-0.41229		14.69	-44.9251
635.58	-0.45897		734.98	0.42746			67.14	0.67703		14.7	-46.4849
635.59	-0.36154		734.99	0.3995			67.15	2.07976		14.71	-48.2424
635.6	-0.27762		735	0.27674			67.16	3.16071		14.72	-50.1951
635.61	-0.17745		735.01	0.18245			67.17	3.92318		14.73	-52.3089
635.62	-0.06885		735.02	0.20184			67.18	4.61064		14.74	-54.4971
635.63	-0.01809		735.03	0.28462			67.19	5.11316		14.75	-56.6106
635.64	-0.07124		735.04	0.32525			67.2	5.01424		14.76	-58.4773
635.65	-0.1899		735.05	0.26756			67.21	4.19663		14.77	-60.0109
635.66	-0.31867		735.06	0.1311			67.22	3.09064		14.78	-61.3121
635.67	-0.44428		735.07	-0.01569			67.23	2.27303		14.79	-62.6684
635.68	-0.54979		735.08	-0.11154			67.24	2.13822		14.8	-64.4332
635.69	-0.56043		735.09	-0.14223			67.25	2.51361		14.81	-66.848
635.7	-0.42367		735.1	-0.11273			67.26	2.74855		14.82	-69.8868
635.71	-0.21212		735.11	-0.02762			67.27	2.51108		14.83	-73.2029
635.72	-0.07493		735.12	0.07863			67.28	2.11437		14.84	-76.2653
635.73	-0.07967		735.13	0.12978			67.29	2.11097		14.85	-78.6651
635.74	-0.1589		735.14	0.0806			67.3	2.5137		14.86	-80.382
635.75	-0.20076		735.15	-0.0241			67.31	2.75292		14.87	-81.7817
635.76	-0.1554		735.16	-0.10997			67.32	2.51545		14.88	-83.3424
635.77	-0.06268		735.17	-0.15107			67.33	2.11874		14.89	-85.3297
635.78	-0.01508		735.18	-0.16322			67.34	2.11534		14.9	-87.6471
635.79	-0.0655		735.19	-0.16181			67.35	2.51807		14.91	-89.9446
635.8	-0.17101		735.2	-0.14811			67.36	2.75729		14.92	-91.9157
635.81	-0.25769		735.21	-0.1082			67.37	2.51982		14.93	-93.5555
635.82	-0.29961		735.22	-0.03034			67.38	2.12311		14.94	-95.1538
635.83	-0.31258		735.23	0.04739			67.39	2.11971		14.95	-97.0209
635.84	-0.31514		735.24	0.05378			67.4	2.52244		14.96	-99.2069
635.85	-0.31539		735.25	-0.01107			67.41	2.76166		14.97	-101.467
635.86	-0.31522		735.26	-0.04711			67.42	2.49257		14.98	-103.49
635.87	-0.31505		735.27	0.00944			67.43	1.96445		14.99	-105.182
635.88	-0.31488		735.28	0.11072			67.44	1.54016		15	-106.75
635.89	-0.31471		735.29	0.18542			67.45	1.04274		15.01	-108.538
635.9	-0.31137		735.3	0.18906			67.46	0.09372		15.02	-110.773
635.91	-0.29806		735.31	0.11368			67.47	-1.06629		15.03	-113.437
635.92	-0.2558		735.32	0.01487			67.48	-1.82994		15.04	-116.332
635.93	-0.16877		735.33	-0.01808			67.49	-1.83328		15.05	-119.239
635.94	-0.06291		735.34	0.06934			67.5	-1.06367		15.06	-122.015
635.95	-0.00941		735.35	0.24972			67.51	0.09809		15.07	-124.624
635.96	-0.0431		735.36	0.40383			67.52	1.04892		15.08	-127.099
635.97	-0.09339		735.37	0.40439			67.53	1.54808		15.09	-129.471
635.98	-0.05113		735.38	0.24953			67.54	1.96979		15.1	-131.718
635.99	0.09949		735.39	0.05797			67.55	2.50393		15.11	-133.793
636	0.24238		735.4	-0.06999			67.56	2.77055		15.12	-135.727
636.01	0.24298		735.41	-0.12423			67.57	2.53729		15.13	-137.678
636.02	0.10317		735.42	-0.13912			67.58	2.14059		15.14	-139.829
636.03	-0.03397		735.43	-0.14129			67.59	2.13719		15.15	-142.202
636.04	-0.0338		735.44	-0.13757			67.6	2.5083		15.16	-144.607
636.05	0.10369		735.45	-0.12344			67.61	2.58449		15.17	-146.822
636.06	0.247		735.46	-0.08037			67.62	1.79472		15.18	-148.832
636.07	0.25715		735.47	0.00747			67.63	0.10864		15.19	-150.875
636.08	0.14629		735.48	0.11415			67.64	-1.82011		15.2	-153.254
636.09	0.05392		735.49	0.1653			67.65	-2.97598		15.21	-156.111
636.1	0.07293		735.5	0.11612			67.66	-2.73676		15.22	-159.349
636.11	0.15489		735.51	0.01142			67.67	-1.4157		15.23	-162.735
636.12	0.19471		735.52	-0.07445			67.68	0.11301		15.24	-166.044
636.13	0.1362		735.53	-0.11239			67.69	1.39925		15.25	-169.128
636.14	-0.00108		735.54	-0.1114			67.7	2.35456		15.26	-171.926
636.15	-0.14551		735.55	-0.0679			67.71	2.75287		15.27	-174.437
636.16	-0.2322		735.56	0.03265			67.72	2.54729		15.28	-176.69
636.17	-0.2316		735.57	0.18142			67.73	2.15507		15.29	-178.742
636.18	-0.14184		735.58	0.31942			67.74	2.15195		15.3	-180.671
636.19	0.01651		735.59	0.37593			67.75	2.55496		15.31	-182.59
636.2	0.19853		735.6	0.3214			67.76	2.79445		15.32	-184.62
636.21	0.35422		735.61	0.1822			67.77	2.52564		15.33	-186.838
636.22	0.44981		735.62	0.02227			67.78	1.9978		15.34	-189.254
636.23	0.46312		735.63	-0.11566			67.79	1.57378		15.35	-191.851
636.24	0.41312		735.64	-0.23321			67.8	1.10825		15.36	-194.629
636.25	0.34463		735.65	-0.30939			67.81	0.29092		15.37	-197.585
636.26	0.26865		735.66	-0.27445			67.82	-0.44792		15.38	-200.664
636.27	0.15765		735.67	-0.11804			67.83	-0.34277		15.39	-203.754
636.28	0.00493		735.68	0.03881			67.84	0.711		15.4	-206.735
636.29	-0.14584		735.69	0.07648			67.85	1.98259		15.41	-209.538
636.3	-0.24293		735.7	0.01387			67.86	2.64292		15.42	-212.17
636.31	-0.27443		735.71	-0.05886			67.87	2.50552		15.43	-214.697
636.32	-0.24574		735.72	-0.09723			67.88	2.00502		15.44	-217.19
636.33	-0.16145		735.73	-0.10896			67.89	1.58528		15.45	-219.661
636.34	-0.05286		735.74	-0.1107			67.9	1.08814		15.46	-222.045
636.35	0.01062		735.75	-0.11014			67.91	0.13939		15.47	-224.264
636.36	0.00272		735.76	-0.10916			67.92	-1.02034		15.48	-226.31
636.37	-0.01594		735.77	-0.10817			67.93	-1.78372		15.49	-228.3
636.38	0.00306		735.78	-0.10718			67.94	-1.78678		15.5	-230.444
636.39	0.01131		735.79	-0.1062			67.95	-1.04851		15.51	-232.941
636.4	-0.05182		735.8	-0.10521			67.96	-0.01788		15.52	-235.857
636.41	-0.16007		735.81	-0.10739			67.97	0.48071		15.53	-239.09
636.42	-0.24718		735.82	-0.11954			67.98	-0.01979		15.54	-242.465
636.43	-0.28593		735.83	-0.16064			67.99	-1.07553		15.55	-245.874
636.44	-0.28576		735.84	-0.24967			68	-1.94291		15.56	-249.304
636.45	-0.24308		735.85	-0.36751			68.01	-2.36266		15.57	-252.722
636.46	-0.14017		735.86	-0.45878			68.02	-2.49291		15.58	-255.984
636.47	0.02091		735.87	-0.49447			68.03	-2.51911		15.59	-258.933
636.48	0.20019		735.88	-0.49349			68.04	-2.52223		15.6	-261.576
636.49	0.33958		735.89	-0.45582			68.05	-2.52108		15.61	-264.124
636.5	0.37678		735.9	-0.36257			68.06	-2.55155		15.62	-266.823
636.51	0.24801		735.91	-0.24276			68.07	-2.65019		15.63	-269.778
636.52	-0.03345		735.92	-0.14902			68.08	-2.90685		15.64	-272.93
636.53	-0.33467		735.93	-0.09238			68.09	-3.22193		15.65	-276.126
636.54	-0.48739		735.94	-0.03617			68.1	-2.95661		15.66	-279.211
636.55	-0.44794		735.95	0.05441			68.11	-1.43203		15.67	-282.083
636.56	-0.33913		735.96	0.16151			68.12	0.95041		15.68	-284.77
636.57	-0.31078		735.97	0.21266			68.13	2.58755		15.69	-287.428
636.58	-0.36928		735.98	0.16348			68.14	2.50795		15.7	-290.257
636.59	-0.41149		735.99	0.05878			68.15	1.31781		15.71	-293.341
636.6	-0.38975		736	-0.02709			68.16	0.21447		15.72	-296.58
636.61	-0.34438		736.01	-0.06819			68.17	-0.3312		15.73	-299.745
636.62	-0.31526		736.02	-0.08034			68.18	-0.66647		15.74	-302.633
636.63	-0.30468		736.03	-0.08209			68.19	-0.88523		15.75	-305.198
636.64	-0.3022		736.04	-0.08153			68.2	-0.59886		15.76	-307.588
636.65	-0.30161		736.05	-0.08054			68.21	0.14228		15.77	-310.052
636.66	-0.30143		736.06	-0.0764			68.22	0.5368		15.78	-312.774
636.67	-0.30126		736.07	-0.06227			68.23	0.01317		15.79	-315.752
636.68	-0.30109		736.08	-0.01919			68.24	-1.04678		15.8	-318.823
636.69	-0.30092		736.09	0.06865			68.25	-1.91416		15.81	-321.806
636.7	-0.30074		736.1	0.17848			68.26	-2.33391		15.82	-324.636
636.71	-0.30057		736.11	0.24278			68.27	-2.46417		15.83	-327.407
636.72	-0.3004		736.12	0.23568			68.28	-2.49036		15.84	-330.292
636.73	-0.29707		736.13	0.21784			68.29	-2.49348		15.85	-333.431
636.74	-0.28375		736.14	0.23766			68.3	-2.49233		15.86	-336.832
636.75	-0.24149		736.15	0.24672			68.31	-2.49118		15.87	-340.377
636.76	-0.15447		736.16	0.1844			68.32	-2.49003		15.88	-343.876
636.77	-0.04861		736.17	0.07697			68.33	-2.48888		15.89	-347.152
636.78	0.00173		736.18	-0.00617			68.34	-2.48773		15.9	-350.096
636.79	-0.04826		736.19	-0.03413			68.35	-2.45497		15.91	-352.711
636.8	-0.15378		736.2	-0.00419			68.36	-2.35402		15.92	-355.142
636.81	-0.24046		736.21	0.08091			68.37	-2.06338		15.93	-357.649
636.82	-0.28553		736.22	0.18716			68.38	-1.61454		15.94	-360.499
636.83	-0.31164		736.23	0.23832			68.39	-1.4251		15.95	-363.81
636.84	-0.35629		736.24	0.18913			68.4	-1.94757		15.96	-367.492
636.85	-0.4434		736.25	0.08444			68.41	-2.84992		15.97	-371.316
636.86	-0.54892		736.26	-0.00143			68.42	-3.0829		15.98	-375.054
636.87	-0.59891		736.27	-0.04253			68.43	-2.3143		15.99	-378.578
636.88	-0.54857		736.28	-0.05469			68.44	-1.25626		16	-381.878
636.89	-0.44271		736.29	-0.05327			68.45	-0.62077		16.01	-385.031
636.9	-0.35568		736.3	-0.03957			68.46	-0.33068		16.02	-388.132
636.91	-0.31343		736.31	0.0035			68.47	0.09259		16.03	-391.228
636.92	-0.30011		736.32	0.09134			68.48	0.78459		16.04	-394.261
636.93	-0.2972		736.33	0.19801			68.49	1.65427		16.05	-397.111
636.94	-0.29661		736.34	0.25233			68.5	2.47818		16.06	-399.726
636.95	-0.29644		736.35	0.21629			68.51	2.84908		16.07	-402.197
636.96	-0.29626		736.36	0.15368			68.52	2.60767		16.08	-404.673
636.97	-0.29293		736.37	0.15466			68.53	2.08404		16.09	-407.189
636.98	-0.27645		736.38	0.21925			68.54	1.66002		16.1	-409.623
636.99	-0.22105		736.39	0.25726			68.55	1.1945		16.11	-411.838
637	-0.09194		736.4	0.20851			68.56	0.37717		16.12	-413.871
637.01	0.10077		736.41	0.11652			68.57	-0.36167		16.13	-415.944
637.02	0.2568		736.42	0.07274			68.58	-0.25652		16.14	-418.328
637.03	0.25697		736.43	0.11849			68.59	0.79724		16.15	-421.174
637.04	0.10129		736.44	0.21203			68.6	2.06884		16.16	-424.449
637.05	-0.09108		736.45	0.26045			68.61	2.72917		16.17	-427.993
637.06	-0.21985		736.46	0.21084			68.62	2.62338		16.18	-431.611
637.07	-0.2749		736.47	0.10614			68.63	2.2543		16.19	-435.156
637.08	-0.29061		736.48	0.02027			68.64	2.25545		16.2	-438.523
637.09	-0.29359		736.49	-0.02083			68.65	2.65845		16.21	-441.62
637.1	-0.29069		736.5	-0.03298			68.66	2.89794		16.22	-444.359
637.11	-0.27738		736.51	-0.03473			68.67	2.66075		16.23	-446.714
637.12	-0.23195		736.52	-0.03417			68.68	2.26432		16.24	-448.775
637.13	-0.13179		736.53	-0.03318			68.69	2.2612		16.25	-450.728
637.14	0.01616		736.54	-0.0322			68.7	2.6642		16.26	-452.762
637.15	0.15335		736.55	-0.02805			68.71	2.90369		16.27	-454.978
637.16	0.21221		736.56	-0.01392			68.72	2.6665		16.28	-457.365
637.17	0.17		736.57	0.02915			68.73	2.27007		16.29	-459.848
637.18	0.07524		736.58	0.11699			68.74	2.26695		16.3	-462.378
637.19	0.01449		736.59	0.22367			68.75	2.66995		16.31	-464.987
637.2	0.02036		736.6	0.27482			68.76	2.90944		16.32	-467.757
637.21	0.02587		736.61	0.22564			68.77	2.64063		16.33	-470.722
637.22	-0.03769		736.62	0.12094			68.78	2.11279		16.34	-473.788
637.23	-0.14278		736.63	0.03507			68.79	1.68877		16.35	-476.764
637.24	-0.21675		736.64	-0.00603			68.8	1.22325		16.36	-479.48
637.25	-0.21657		736.65	-0.01818			68.81	0.3743		16.37	-481.926
637.26	-0.14269		736.66	-0.01993			68.82	-0.49595		16.38	-484.26
637.27	-0.03957		736.67	-0.01937			68.83	-0.81163		16.39	-486.683
637.28	0.01035		736.68	-0.01838			68.84	-0.6264		16.4	-489.275
637.29	-0.03964		736.69	-0.02056			68.85	-0.41175		16.41	-491.939
637.3	-0.14516		736.7	-0.03271			68.86	-0.28469		16.42	-494.479
637.31	-0.23184		736.71	-0.07381			68.87	-0.05178		16.43	-496.759
637.32	-0.27376		736.72	-0.16284			68.88	0.0837		16.44	-498.797
637.33	-0.28672		736.73	-0.28068			68.89	-0.33604		16.45	-500.744
637.34	-0.28929		736.74	-0.37511			68.9	-1.43756		16.46	-502.776
637.35	-0.28954		736.75	-0.42395			68.91	-2.62519		16.47	-504.992
637.36	-0.28937		736.76	-0.46189			68.92	-2.86659		16.48	-507.374
637.37	-0.28603		736.77	-0.49477			68.93	-1.83169		16.49	-509.839
637.38	-0.27272		736.78	-0.45199			68.94	-0.3303		16.5	-512.31
637.39	-0.23046		736.79	-0.25656			68.95	0.46199		16.51	-514.762
637.4	-0.14344		736.8	0.06358			68.96	0.0655		16.52	-517.194
637.41	-0.03758		736.81	0.32654			68.97	-0.9671		16.53	-519.559
637.42	0.01276		736.82	0.33751			68.98	-1.83021		16.54	-521.746
637.43	-0.03407		736.83	0.11179			68.99	-2.24996		16.55	-523.653
637.44	-0.12644		736.84	-0.14531			69	-2.38022		16.56	-525.291
637.45	-0.17104		736.85	-0.26829			69.01	-2.40641		16.57	-526.817
637.46	-0.12294		736.86	-0.24523			69.02	-2.37792		16.58	-528.455
637.47	-0.01708		736.87	-0.14669			69.03	-2.24536		16.59	-530.362
637.48	0.07261		736.88	-0.04805			69.04	-1.82331		16.6	-532.549
637.49	0.10904		736.89	0.01548			69.05	-0.95363		16.61	-534.914
637.5	0.10922		736.9	0.09798			69.06	0.10434		16.62	-537.346
637.51	0.0727		736.91	0.24181			69.07	0.63882		16.63	-539.798
637.52	-0.01938		736.92	0.37506			69.08	0.26973		16.64	-542.268
637.53	-0.13803		736.93	0.39381			69.09	-0.36511		16.65	-544.732
637.54	-0.22745		736.94	0.28125			69.1	-0.33234		16.66	-547.115
637.55	-0.26979		736.95	0.09195			69.11	0.43614		16.67	-549.329
637.56	-0.2796		736.96	-0.13642			69.12	1.26011		16.68	-551.357
637.57	-0.26902		736.97	-0.38551			69.13	1.73214		16.69	-553.286
637.58	-0.22403		736.98	-0.59604			69.14	2.14992		16.7	-555.27
637.59	-0.12386		736.99	-0.6878			69.15	2.68433		16.71	-557.411
637.6	0.02409		737	-0.65021			69.16	2.95123		16.72	-559.673
637.61	0.16128		737.01	-0.54894			69.17	2.68663		16.73	-561.888
637.62	0.22014		737.02	-0.45254			69.18	2.15879		16.74	-563.92
637.63	0.18109		737.03	-0.38318			69.19	1.76639		16.75	-565.821
637.64	0.10263		737.04	-0.28754			69.2	1.43227		16.76	-567.826
637.65	0.09711		737.05	-0.10429			69.21	1.03584		16.77	-570.161
637.66	0.23192		737.06	0.12164			69.22	1.13391		16.78	-572.839
637.67	0.42997		737.07	0.26238			69.23	2.16448		16.79	-575.654
637.68	0.52226		737.08	0.25571			69.24	3.29905		16.8	-578.342
637.69	0.41718		737.09	0.16415			69.25	3.16879		16.81	-580.74
637.7	0.18736		737.1	0.08102			69.26	1.58407		16.82	-582.803
637.71	-0.00501		737.11	0.04035			69.27	-0.34447		16.83	-584.552
637.72	-0.06007		737.12	0.02819			69.28	-1.63269		16.84	-586.052
637.73	-0.01217		737.13	0.02644			69.29	-2.18385		16.85	-587.423
637.74	0.02503		737.14	0.027			69.3	-2.34145		16.86	-588.859
637.75	-0.01499		737.15	0.02799			69.31	-2.37191		16.87	-590.591
637.76	-0.07568		737.16	0.02582			69.32	-2.37504		16.88	-592.783
637.77	-0.06237		737.17	0.01366			69.33	-2.37389		16.89	-595.428
637.78	0.04349		737.18	-0.02744			69.34	-2.34112		16.9	-598.346
637.79	0.16755		737.19	-0.1133			69.35	-2.20856		16.91	-601.284
637.8	0.2205		737.2	-0.218			69.36	-1.78651		16.92	-604.019
637.81	0.16473		737.21	-0.26402			69.37	-0.91683		16.93	-606.379
637.82	0.02788		737.22	-0.19973			69.38	0.14114		16.94	-608.244
637.83	-0.11972		737.23	-0.04781			69.39	0.644		16.95	-609.61
637.84	-0.21955		737.24	0.14003			69.4	0.17512		16.96	-610.663
637.85	-0.26419		737.25	0.33404			69.41	-0.74921		16.97	-611.729
637.86	-0.27759		737.26	0.50149			69.42	-1.19569		16.98	-613.105
637.87	-0.28015		737.27	0.61596			69.43	-0.74691		16.99	-614.914
637.88	-0.28041		737.28	0.69079			69.44	0.17966		17	-617.104
637.89	-0.27707		737.29	0.7473			69.45	0.68679		17.01	-619.526
637.9	-0.2606		737.3	0.75636			69.46	0.31343		17.02	-621.982
637.91	-0.20204		737.31	0.65736			69.47	-0.2898		17.03	-624.243
637.92	-0.05978		737.32	0.45767			69.48	-0.15724		17.04	-626.122
637.93	0.17502		737.33	0.25254			69.49	0.90074		17.05	-627.583
637.94	0.4179		737.34	0.12186			69.5	2.17233		17.06	-628.739
637.95	0.52376		737.35	0.06719			69.51	2.83266		17.07	-629.736
637.96	0.41824		737.36	0.0523			69.52	2.69526		17.08	-630.636
637.97	0.17571		737.37	0.05012			69.53	2.19477		17.09	-631.424
637.98	-0.05875		737.38	0.05385			69.54	1.7434		17.1	-632.11
637.99	-0.20066		737.39	0.06797			69.55	1.14647		17.11	-632.804
638	-0.25845		737.4	0.11105			69.56	-0.0917		17.12	-633.692
638.01	-0.27458		737.41	0.19889			69.57	-1.73069		17.13	-634.928
638.02	-0.27757		737.42	0.30556			69.58	-2.81383		17.14	-636.52
638.03	-0.27466		737.43	0.35988			69.59	-2.68267		17.15	-638.308
638.04	-0.25819		737.44	0.32384			69.6	-1.80957		17.16	-640.054
638.05	-0.20278		737.45	0.26123			69.61	-1.31215		17.17	-641.603
638.06	-0.07367		737.46	0.26221			69.62	-1.60342		17.18	-642.992
638.07	0.11904		737.47	0.3268			69.63	-2.33933		17.19	-644.411
638.08	0.27823		737.48	0.36797			69.64	-3.0753		17.2	-646.034
638.09	0.29155		737.49	0.3292			69.65	-3.36657		17.21	-647.895
638.1	0.17795		737.5	0.26616			69.66	-2.83338		17.22	-649.894
638.11	0.07243		737.51	0.26714			69.67	-1.83314		17.23	-651.873
638.12	0.04935		737.52	0.32857			69.68	-1.27675		17.24	-653.702
638.13	0.04763		737.53	0.35344			69.69	-1.46396		17.25	-655.306
638.14	-0.0051		737.54	0.25944			69.7	-1.91044		17.26	-656.699
638.15	-0.06853		737.55	0.06746			69.71	-2.19878		17.27	-657.974
638.16	-0.05565		737.56	-0.12409			69.72	-2.27008		17.28	-659.25
638.17	0.05021		737.57	-0.21536			69.73	-2.16059		17.29	-660.599
638.18	0.17427		737.58	-0.17735			69.74	-1.77443		17.3	-662.041
638.19	0.22722		737.59	-0.07341			69.75	-1.03616		17.31	-663.618
638.2	0.17461		737.6	0.014			69.76	-0.39902		17.32	-665.428
638.21	0.05407		737.61	0.05708			69.77	-0.7647		17.33	-667.542
638.22	-0.03831		737.62	0.06804			69.78	-2.32214		17.34	-669.873
638.23	-0.00603		737.63	0.05862			69.79	-3.87952		17.35	-672.167
638.24	0.155		737.64	0.01795			69.8	-4.24525		17.36	-674.146
638.25	0.34271		737.65	-0.06792			69.81	-3.63967		17.37	-675.674
638.26	0.44014		737.66	-0.16945			69.82	-3.03281		17.38	-676.791
638.27	0.43181		737.67	-0.20549			69.83	-3.059		17.39	-677.636
638.28	0.37646		737.68	-0.11225			69.84	-3.79925		17.4	-678.377
638.29	0.30321		737.69	0.08127			69.85	-4.82764		17.41	-679.172
638.3	0.18948		737.7	0.2748			69.86	-5.35554		17.42	-680.13
638.31	0.02677		737.71	0.36804			69.87	-4.98409		17.43	-681.289
638.32	-0.14977		737.72	0.32884			69.88	-4.34689		17.44	-682.631
638.33	-0.28165		737.73	0.2169			69.89	-4.34574		17.45	-684.113
638.34	-0.30305		737.74	0.10251			69.9	-4.98064		17.46	-685.658
638.35	-0.17407		737.75	0.01664			69.91	-5.34979		17.47	-687.135
638.36	0.02939		737.76	-0.01435			69.92	-4.81959		17.48	-688.372
638.37	0.13483		737.77	0.03942			69.93	-3.75728		17.49	-689.242
638.38	0.066		737.78	0.14032			69.94	-2.8876		17.5	-689.761
638.39	-0.08429		737.79	0.19683			69.95	-2.434		17.51	-690.13
638.4	-0.19991		737.8	0.17898			69.96	-2.17003		17.52	-690.657
638.41	-0.24907		737.81	0.1352			69.97	-1.68896		17.53	-691.592
638.42	-0.25121		737.82	0.10724			69.98	-0.68366		17.54	-692.987
638.43	-0.20895		737.83	0.09782			69.99	0.79521		17.55	-694.661
638.44	-0.10921		737.84	0.09334			70	2.19822		17.56	-696.323
638.45	0.0419		737.85	0.08392			70.01	2.88595		17.57	-697.76
638.46	0.19223		737.86	0.05596			70.02	2.75276		17.58	-698.965
638.47	0.29001		737.87	0.01218			70.03	2.25226		17.59	-700.121
638.48	0.32152		737.88	-0.00567			70.04	1.83252		17.6	-701.462
638.49	0.29036		737.89	0.04768			70.05	1.33537		17.61	-703.134
638.5	0.19609		737.9	0.13586			70.06	0.38663		17.62	-705.115
638.51	0.05607		737.91	0.14712			70.07	-0.80472		17.63	-707.221
638.52	-0.06532		737.92	0.02928			70.08	-1.69951		17.64	-709.177
638.53	-0.1208		737.93	-0.16228			70.09	-2.12347		17.65	-710.727
638.54	-0.14662		737.94	-0.32726			70.1	-2.25372		17.66	-711.773
638.55	-0.21553		737.95	-0.3922			70.11	-2.27992		17.67	-712.455
638.56	-0.31843		737.96	-0.34116			70.12	-2.28304		17.68	-713.107
638.57	-0.3742		737.97	-0.21672			70.13	-2.28189		17.69	-714.071
638.58	-0.3552		737.98	-0.11005			70.14	-2.28074		17.7	-715.483
638.59	-0.31025		737.99	-0.09592			70.15	-2.27959		17.71	-717.185
638.6	-0.27798		738	-0.1558			70.16	-2.27844		17.72	-718.848
638.61	-0.25426		738.01	-0.19141			70.17	-2.27729		17.73	-720.207
638.62	-0.20969		738.02	-0.13752			70.18	-2.27614		17.74	-721.223
638.63	-0.12224		738.03	-0.02726			70.19	-2.27499		17.75	-722.023
638.64	-0.01638		738.04	0.07372			70.2	-2.27384		17.76	-722.735
638.65	0.03396		738.05	0.15888			70.21	-2.27269		17.77	-723.393
638.66	-0.01603		738.06	0.25986			70.22	-2.27154		17.78	-723.976
638.67	-0.12154		738.07	0.36611			70.23	-2.27039		17.79	-724.467
638.68	-0.20823		738.08	0.40455			70.24	-2.26924		17.8	-724.877
638.69	-0.25014		738.09	0.31328			70.25	-2.26809		17.81	-725.263
638.7	-0.26311		738.1	0.12173			70.26	-2.26694		17.82	-725.788
638.71	-0.26567		738.11	-0.06983			70.27	-2.23418		17.83	-726.7
638.72	-0.26593		738.12	-0.16426			70.28	-2.10162		17.84	-728.186
638.73	-0.26576		738.13	-0.13938			70.29	-1.67957		17.85	-730.178
638.74	-0.26242		738.14	-0.07753			70.3	-0.77827		17.86	-732.338
638.75	-0.24595		738.15	-0.07697			70.31	0.41111		17.87	-734.257
638.76	-0.19055		738.16	-0.13959			70.32	1.33487		17.88	-735.693
638.77	-0.05827		738.17	-0.17879			70.33	1.7029		17.89	-736.633
638.78	0.14758		738.18	-0.13804			70.34	1.70399		17.9	-737.177
638.79	0.34569		738.19	-0.07303			70.35	1.36987		17.91	-737.43
638.8	0.43272		738.2	-0.07204			70.36	0.57995		17.92	-737.502
638.81	0.38589		738.21	-0.13465			70.37	-0.1863		17.93	-737.544
638.82	0.25683		738.22	-0.17069			70.38	-0.21255		17.94	-737.713
638.83	0.11998		738.23	-0.11364			70.39	0.42031		17.95	-738.118
638.84	0.04609		738.24	0.0066			70.4	0.79176		17.96	-738.808
638.85	0.04922		738.25	0.13337			70.41	0.26386		17.97	-739.82
638.86	0.05431		738.26	0.25015			70.42	-0.79609		17.98	-741.183
638.87	-0.00925		738.27	0.32788			70.43	-1.66347		17.99	-742.867
638.88	-0.1175		738.28	0.29491			70.44	-2.08322		18	-744.729
638.89	-0.20461		738.29	0.14047			70.45	-2.21348		18.01	-746.567
638.9	-0.24652		738.3	-0.01439			70.46	-2.23967		18.02	-748.24
638.91	-0.25949		738.31	-0.05326			70.47	-2.24279		18.03	-749.737
638.92	-0.26205		738.32	-0.00497			70.48	-2.24164		18.04	-751.102
638.93	-0.26231		738.33	0.01766			70.49	-2.24049		18.05	-752.328
638.94	-0.25898		738.34	-0.0578			70.5	-2.23934		18.06	-753.365
638.95	-0.24566		738.35	-0.19455			70.51	-2.23819		18.07	-754.246
638.96	-0.2034		738.36	-0.25983			70.52	-2.23704		18.08	-755.138
638.97	-0.11638		738.37	-0.15273			70.53	-2.23589		18.09	-756.191
638.98	-0.01052		738.38	0.05428			70.54	-2.23474		18.1	-757.344
638.99	0.03982		738.39	0.19764			70.55	-2.23359		18.11	-758.29
639	-0.00701		738.4	0.22188			70.56	-2.23244		18.12	-758.67
639.01	-0.09938		738.41	0.19124			70.57	-2.23129		18.13	-758.346
639.02	-0.14398		738.42	0.16918			70.58	-2.23014		18.14	-757.54
639.03	-0.09904		738.43	0.17333			70.59	-2.22899		18.15	-756.749
639.04	-0.00632		738.44	0.21409			70.6	-2.19623		18.16	-756.481
639.05	0.04444		738.45	0.3015			70.61	-2.06367		18.17	-757
639.06	0.00716		738.46	0.40818			70.62	-1.61		18.18	-758.228
639.07	-0.05626		738.47	0.45933			70.63	-0.60891		18.19	-759.84
639.08	-0.05609		738.48	0.41331			70.64	0.86996		18.2	-761.488
639.09	0.00768		738.49	0.32175			70.65	2.24135		18.21	-762.979
639.1	0.04488		738.5	0.27797			70.66	2.79767		18.22	-764.317
639.11	-0.00785		738.51	0.32372			70.67	2.24359		18.23	-765.589
639.12	-0.11379		738.52	0.42042			70.68	0.87456		18.24	-766.818
639.13	-0.20047		738.53	0.48198			70.69	-0.60201		18.25	-767.913
639.14	-0.24239		738.54	0.47446			70.7	-1.6008		18.26	-768.733
639.15	-0.25536		738.55	0.45661			70.71	-2.0479		18.27	-769.205
639.16	-0.25792		738.56	0.47643			70.72	-2.18243		18.28	-769.4
639.17	-0.25817		738.57	0.4855			70.73	-2.20862		18.29	-769.521
639.18	-0.25484		738.58	0.42318			70.74	-2.21174		18.3	-769.816
639.19	-0.24153		738.59	0.31574			70.75	-2.21059		18.31	-770.451
639.2	-0.19927		738.6	0.22945			70.76	-2.20944		18.32	-771.416
639.21	-0.11224		738.61	0.18519			70.77	-2.20829		18.33	-772.537
639.22	-0.00638		738.62	0.15673			70.78	-2.20714		18.34	-773.583
639.23	0.04712		738.63	0.09975			70.79	-2.20599		18.35	-774.374
639.24	0.01027		738.64	-0.02863			70.8	-2.17323		18.36	-774.843
639.25	-0.05316		738.65	-0.22018			70.81	-2.04067		18.37	-775.068
639.26	-0.05299		738.66	-0.37505			70.82	-1.58701		18.38	-775.237
639.27	0.01078		738.67	-0.37406			70.83	-0.58592		18.39	-775.541
639.28	0.04798		738.68	-0.21722			70.84	0.89296		18.4	-776.043
639.29	-0.00475		738.69	-0.02369			70.85	2.26435		18.41	-776.639
639.3	-0.11069		738.7	0.10624			70.86	2.82067		18.42	-777.157
639.31	-0.19737		738.71	0.15929			70.87	2.2982		18.43	-777.515
639.32	-0.23929		738.72	0.16301			70.88	1.06058		18.44	-777.827
639.33	-0.25225		738.73	0.12507			70.89	0.00491		18.45	-778.347
639.34	-0.25798		738.74	0.03963			70.9	-0.12535		18.46	-779.32
639.35	-0.27137		738.75	-0.06191			70.91	0.48438		18.47	-780.813
639.36	-0.31328		738.76	-0.09795			70.92	0.85156		18.48	-782.677
639.37	-0.39997		738.77	-0.00787			70.93	0.32366		18.49	-784.625
639.38	-0.50548		738.78	0.16936			70.94	-0.73629		18.5	-786.379
639.39	-0.55548		738.79	0.3045			70.95	-1.60367		18.51	-787.794
639.4	-0.50514		738.8	0.25566			70.96	-2.02342		18.52	-788.878
639.41	-0.39928		738.81	-0.01501			70.97	-2.12206		18.53	-789.728
639.42	-0.31225		738.82	-0.35968			70.98	-1.98523		18.54	-790.467
639.43	-0.26683		738.83	-0.55081			70.99	-1.43605		18.55	-791.214
639.44	-0.24038		738.84	-0.48623			71	-0.14547		18.56	-792.052
639.45	-0.19222		738.85	-0.25251			71.01	1.78104		18.57	-792.955
639.46	-0.09163		738.86	-0.00649			71.02	3.34072		18.58	-793.721
639.47	0.05632		738.87	0.1814			71.03	3.34187		18.59	-794.068
639.48	0.19667		738.88	0.34034			71.04	1.78449		18.6	-793.851
639.49	0.26551		738.89	0.50541			71.05	-0.13978		18.61	-793.238
639.5	0.25541		738.9	0.64973			71.06	-1.428		18.62	-792.643
639.51	0.21855		738.91	0.71981			71.07	-1.94754		18.63	-792.455
639.52	0.22189		738.92	0.70736			71.08	-1.97373		18.64	-792.802
639.53	0.27223		738.93	0.65818			71.09	-1.5833		18.65	-793.54
639.54	0.32518		738.94	0.61708			71.1	-0.71789		18.66	-794.418
639.55	0.34312		738.95	0.56824			71.11	0.34008		18.67	-795.249
639.56	0.30922		738.96	0.4774			71.12	0.84294		18.68	-795.944
639.57	0.21453		738.97	0.37227			71.13	0.34244		18.69	-796.468
639.58	0.07768		738.98	0.32576			71.14	-0.71329		18.7	-796.809
639.59	-0.03057		738.99	0.37108			71.15	-1.54906		18.71	-796.981
639.6	-0.04397		739	0.46462			71.16	-1.8374		18.72	-797.037
639.61	0.01707		739.01	0.5162			71.17	-1.54676		18.73	-797.075
639.62	0.05384		739.02	0.47973			71.18	-0.70442		18.74	-797.215
639.63	0.00111		739.03	0.41712			71.19	0.34928		18.75	-797.544
639.64	-0.10483		739.04	0.4181			71.2	0.85214		18.76	-798.064
639.65	-0.18835		739.05	0.48269			71.21	0.35164		18.77	-798.716
639.66	-0.21396		739.06	0.52071			71.22	-0.70409		18.78	-799.464
639.67	-0.1717		739.07	0.47195			71.23	-1.57147		18.79	-800.344
639.68	-0.04216		739.08	0.37997			71.24	-1.99122		18.8	-801.399
639.69	0.1601		739.09	0.33619			71.25	-2.12148		18.81	-802.575
639.7	0.34824		739.1	0.38194			71.26	-2.17929		18.82	-803.686
639.71	0.40948		739.11	0.47547			71.27	-2.31382		18.83	-804.51
639.72	0.32786		739.12	0.52389			71.28	-2.73351		18.84	-804.952
639.73	0.20891		739.13	0.47428			71.29	-3.60089		18.85	-805.131
639.74	0.17235		739.14	0.37275			71.3	-4.65662		18.86	-805.301
639.75	0.22079		739.15	0.30002			71.31	-5.1888		18.87	-805.655
639.76	0.23706		739.16	0.30101			71.32	-4.84897		18.88	-806.202
639.77	0.16507		739.17	0.3757			71.33	-4.37479		18.89	-806.825
639.78	0.09124		739.18	0.47964			71.34	-4.95751		18.9	-807.431
639.79	0.0917		739.19	0.53037			71.35	-7.0448		18.91	-808.05
639.8	0.13437		739.2	0.48119			71.36	-9.92322		18.92	-808.794
639.81	0.16892		739.21	0.37649			71.37	-12.404		18.93	-809.745
639.82	0.20802		739.22	0.29378			71.38	-13.851		18.94	-810.872
639.83	0.25793		739.23	0.26582			71.39	-14.4654		18.95	-812.041
639.84	0.2747		739.24	0.29576			71.4	-14.7587		18.96	-813.105
639.85	0.21935		739.25	0.38086			71.41	-15.2416		18.97	-813.973
639.86	0.12186		739.26	0.48711			71.42	-16.2447		18.98	-814.607
639.87	0.06068		739.27	0.53826			71.43	-17.7529		18.99	-814.994
639.88	0.06971		739.28	0.48908			71.44	-19.3166		19	-815.153
639.89	0.0852		739.29	0.38438			71.45	-20.5859		19.01	-815.167
639.9	0.05059		739.3	0.30168			71.46	-21.9345		19.02	-815.148
639.91	-0.01289		739.31	0.27372			71.47	-24.104		19.03	-815.145
639.92	-0.08117		739.32	0.30365			71.48	-27.2769		19.04	-815.111
639.93	-0.1786		739.33	0.38876			71.49	-30.7391		19.05	-814.974
639.94	-0.2919		739.34	0.495			71.5	-33.7499		19.06	-814.767
639.95	-0.34999		739.35	0.54616			71.51	-36.1826		19.07	-814.643
639.96	-0.33141		739.36	0.50014			71.52	-38.1209		19.08	-814.755
639.97	-0.28647		739.37	0.41174			71.53	-39.7626		19.09	-815.105
639.98	-0.25735		739.38	0.38426			71.54	-41.6707		19.1	-815.555
639.99	-0.24677		739.39	0.48524			71.55	-44.2828		19.11	-816.003
640	-0.24429		739.4	0.71088			71.56	-47.1886		19.12	-816.526
640.01	-0.24369		739.41	0.96498			71.57	-49.2802		19.13	-817.322
640.02	-0.24352		739.42	1.11332			71.58	-49.8944		19.14	-818.49
640.03	-0.24335		739.43	1.09547			71.59	-49.5834		19.15	-819.88
640.04	-0.24318		739.44	0.95627			71.6	-49.8275		19.16	-821.159
640.05	-0.24301		739.45	0.75966			71.61	-51.812		19.17	-822.037
640.06	-0.24283		739.46	0.52631			71.62	-55.3814		19.18	-822.466
640.07	-0.24266		739.47	0.27363			71.63	-59.2913		19.19	-822.641
640.08	-0.23933		739.48	0.04947			71.64	-62.3834		19.2	-822.804
640.09	-0.22601		739.49	-0.10335			71.65	-64.5183		19.21	-823.044
640.1	-0.18059		739.5	-0.211			71.66	-66.4811		19.22	-823.268
640.11	-0.07727		739.51	-0.358			71.67	-68.8671		19.23	-823.342
640.12	0.08382		739.52	-0.56851			71.68	-71.4923		19.24	-823.251
640.13	0.26627		739.53	-0.76323			71.69	-73.9795		19.25	-823.117
640.14	0.42511		739.54	-0.8491			71.7	-76.5699		19.26	-823.123
640.15	0.53068		739.55	-0.80377			71.71	-79.6084		19.27	-823.411
640.16	0.57294		739.56	-0.66773			71.72	-82.8348		19.28	-824.046
640.17	0.57087		739.57	-0.51974			71.73	-85.7195		19.29	-825.015
640.18	0.53436		739.58	-0.41841			71.74	-87.9473		19.3	-826.244
640.19	0.44494		739.59	-0.37295			71.75	-89.693		19.31	-827.593
640.2	0.32046		739.6	-0.35805			71.76	-91.6241		19.32	-828.855
640.21	0.22106		739.61	-0.35151			71.77	-94.2721		19.33	-829.813
640.22	0.15244		739.62	-0.33661			71.78	-97.3409		19.34	-830.333
640.23	0.09204		739.63	-0.29072			71.79	-100.016		19.35	-830.42
640.24	0.07064		739.64	-0.19256			71.8	-102.052		19.36	-830.211
640.25	0.13174		739.65	-0.05412			71.81	-104.118		19.37	-829.908
640.26	0.23956		739.66	0.05213			71.82	-106.921		19.38	-829.713
640.27	0.3242		739.67	0.05038			71.83	-110.415		19.39	-829.772
640.28	0.35297		739.68	-0.06473			71.84	-113.959		19.4	-830.135
640.29	0.32138		739.69	-0.23244			71.85	-117.051		19.41	-830.748
640.3	0.22395		739.7	-0.38423			71.86	-119.588		19.42	-831.48
640.31	0.07712		739.71	-0.47508			71.87	-121.757		19.43	-832.143
640.32	-0.06008		739.72	-0.47409			71.88	-123.773		19.44	-832.55
640.33	-0.11508		739.73	-0.38085			71.89	-125.58		19.45	-832.636
640.34	-0.05657		739.74	-0.22435			71.9	-127.195		19.46	-832.533
640.35	0.09095		739.75	-0.04152			71.91	-129.13		19.47	-832.502
640.36	0.27065		739.76	0.11765			71.92	-131.905		19.48	-832.764
640.37	0.42592		739.77	0.20822			71.93	-135.395		19.49	-833.365
640.38	0.52151		739.78	0.21237			71.94	-138.939		19.5	-834.179
640.39	0.53798		739.79	0.14007			71.95	-142.062		19.51	-834.986
640.4	0.50113		739.8	0.04127			71.96	-144.762		19.52	-835.582
640.41	0.47472		739.81	0.00249			71.97	-147.516		19.53	-835.887
640.42	0.48559		739.82	0.08259			71.98	-150.953		19.54	-836.002
640.43	0.48344		739.83	0.23403			71.99	-155.137		19.55	-836.163
640.44	0.39402		739.84	0.34071			72	-159.342		19.56	-836.596
640.45	0.23518		739.85	0.32826			72.01	-162.886		19.57	-837.359
640.46	0.11926		739.86	0.24205			72.02	-165.926		19.58	-838.287
640.47	0.10974		739.87	0.18709			72.03	-169.045		19.59	-839.094
640.48	0.16282		739.88	0.1942			72.04	-172.254		19.6	-839.598
640.49	0.23903		739.89	0.19787			72.05	-174.957		19.61	-839.88
640.5	0.36814		739.9	0.14094			72.06	-177.028		19.62	-840.245
640.51	0.53688		739.91	0.04665			72.07	-179.194		19.63	-840.994
640.52	0.64274		739.92	-0.000222			72.08	-182.318		19.64	-842
640.53	0.61094		739.93	0.05136			72.09	-186.391		19.65	-843.451
640.54	0.47452		739.94	0.15803			72.1	-190.544		19.66	-844.434
640.55	0.30611		739.95	0.24587			72.11	-193.981		19.67	-844.819
640.56	0.16926		739.96	0.28895			72.12	-196.735		19.68	-844.609
640.57	0.13472		739.97	0.30307			72.13	-199.434		19.69	-844.044
640.58	0.22744		739.98	0.3068			72.14	-202.558		19.7	-843.448
640.59	0.35136		739.99	0.30821			72.15	-206.134		19.71	-843.063
640.6	0.38005		740	0.30287			72.16	-209.759		19.72	-842.94
640.61	0.30849		740.01	0.27441			72.17	-212.987		19.73	-842.948
640.62	0.22138		740.02	0.17492			72.18	-215.949		19.74	-842.929
640.63	0.14594		740.03	-0.05302			72.19	-219.209		19.75	-842.852
640.64	0.05386		740.04	-0.39551			72.2	-222.965		19.76	-842.808
640.65	-0.02228		740.05	-0.69738			72.21	-226.989		19.77	-842.856
640.66	-0.01213		740.06	-0.78402			72.22	-231.085		19.78	-842.936
640.67	0.0933		740.07	-0.63273			72.23	-235.131		19.79	-842.956
640.68	0.22052		740.08	-0.37624			72.24	-238.834		19.8	-842.941
640.69	0.28661		740.09	-0.17196			72.25	-241.958		19.81	-843.036
640.7	0.27293		740.1	-0.10796			72.26	-244.531		19.82	-843.362
640.71	0.22293		740.11	-0.14977			72.27	-246.863		19.83	-843.886
640.72	0.18102		740.12	-0.16403			72.28	-249.432		19.84	-844.452
640.73	0.13136		740.13	-0.09404			72.29	-252.528		19.85	-844.919
640.74	0.03655		740.14	-0.02903			72.3	-256.068		19.86	-845.256
640.75	-0.07938		740.15	-0.05728			72.31	-259.593		19.87	-845.539
640.76	-0.15881		740.16	-0.14356			72.32	-262.531		19.88	-845.889
640.77	-0.17221		740.17	-0.19894			72.33	-265.046		19.89	-846.395
640.78	-0.13725		740.18	-0.1945			72.34	-268.117		19.9	-847.044
640.79	-0.10784		740.19	-0.18817			72.35	-272.429		19.91	-847.707
640.8	-0.12152		740.2	-0.24825			72.36	-277.425		19.92	-848.199
640.81	-0.13483		740.21	-0.35835			72.37	-281.945		19.93	-848.393
640.82	-0.08449		740.22	-0.44465			72.38	-285.382		19.94	-848.301
640.83	-0.01532		740.23	-0.47992			72.39	-287.768		19.95	-848.043
640.84	-0.0237		740.24	-0.4816			72.4	-289.546		19.96	-847.757
[truncated: 12,885 more rows]

## Sheet: KK202
WT							a1Q241Lb3
0.3 uM GABA			0.3 uM GABA+1 uM KK202				0.3 uM GABA			0.3 uM GABA+1 uM KK202
time	current (uA)		time	current (uA)			time	current (uA)		time	current (uA)
117.09	-0.49833		286.9	-0.28506			76.28	2.98613		0	-2.95263
117.1	-0.36878		286.91	-1.288			76.29	2.98457		0.01	-2.66683
117.11	0.05027		286.92	-1.70763			76.3	1.42447		0.02	-2.36461
117.12	0.91688		286.93	-1.71479			76.31	-0.53412		0.03	-2.61329
117.13	1.97197		286.94	-1.32436			76.32	-1.95653		0.04	-3.99265
117.14	2.47177		286.95	-0.46311			76.33	-2.93117		0.05	-5.89704
117.15	1.96827		286.96	0.59077			76.34	-3.96014		0.06	-6.30923
117.16	0.90953		286.97	1.08941			76.35	-5.05015		0.07	-4.8587
117.17	0.03915		286.98	0.58476			76.36	-5.55763		0.08	-2.72622
117.18	-0.38361		286.99	-0.47513			76.37	-5.05755		0.09	-2.04308
117.19	-0.51687		287	-1.34667			76.38	-4.00223		0.1	-3.47408
117.2	-0.51291		287.01	-1.77051			76.39	-3.10365		0.11	-5.72325
117.21	-0.38609		287.02	-1.90492			76.4	-2.55284		0.12	-7.09187
117.22	0.03449		287.03	-1.93533			76.41	-1.97054		0.13	-6.9614
117.23	0.90265		287.04	-1.94255			76.42	-0.94483		0.14	-5.8305
117.24	1.95928		287.05	-1.91394			76.43	0.53561		0.15	-4.80911
117.25	2.46061		287.06	-1.75386			76.44	1.90416		0.16	-4.78997
117.26	1.95865		287.07	-1.20455			76.45	2.45789		0.17	-5.82759
117.27	0.90145		287.08	0.11336			76.46	1.90109		0.18	-7.17015
117.28	0.0326		287.09	2.16718			76.47	0.52935		0.19	-8.09529
117.29	-0.38861		287.1	4.14361			76.48	-0.95		0.2	-8.38096
117.3	-0.52034		287.11	5.00907			76.49	-1.9515		0.21	-8.04413
117.31	-0.548		287.12	4.50442			76.5	-2.40131		0.22	-7.04459
117.32	-0.55258		287.13	3.07765			76.51	-2.53849		0.23	-5.51947
117.33	-0.5529		287.14	1.28363			76.52	-2.56746		0.24	-3.99093
117.34	-0.55321		287.15	-0.32857			76.53	-2.57324		0.25	-2.96324
117.35	-0.55353		287.16	-1.35886			76.54	-2.5748		0.26	-2.52315
117.36	-0.55384		287.17	-1.81438			76.55	-2.57637		0.27	-2.49546
117.37	-0.55416		287.18	-1.953			76.56	-2.57793		0.28	-2.86542
117.38	-0.55447		287.19	-1.98341			76.57	-2.54788		0.29	-3.70633
117.39	-0.55479		287.2	-1.99063			76.58	-2.41798		0.3	-4.73968
117.4	-0.5551		287.21	-1.99363			76.59	-1.9987		0.31	-5.21792
117.41	-0.55542		287.22	-1.99664			76.6	-1.1318		0.32	-4.69274
117.42	-0.55573		287.23	-1.99964			76.61	-0.07648		0.33	-3.61238
117.43	-0.55605		287.24	-2.00265			76.62	0.42361		0.34	-2.72038
117.44	-0.55636		287.25	-2.00565			76.63	-0.07961		0.35	-2.27607
117.45	-0.55668		287.26	-2.00866			76.64	-1.13805		0.36	-2.15281
117.46	-0.55699		287.27	-2.01166			76.65	-2.00815		0.37	-2.23334
117.47	-0.55731		287.28	-2.01467			76.66	-2.43055		0.38	-2.62649
117.48	-0.55762		287.29	-2.01767			76.67	-2.56352		0.39	-3.47161
117.49	-0.55794		287.3	-2.02068			76.68	-2.59249		0.4	-4.50496
117.5	-0.55825		287.31	-2.02368			76.69	-2.59827		0.41	-5.01482
117.51	-0.55857		287.32	-2.02669			76.7	-2.56822		0.42	-4.62105
117.52	-0.55888		287.33	-2.02969			76.71	-2.43831		0.43	-3.96153
117.53	-0.5592		287.34	-2.0327			76.72	-2.01904		0.44	-3.93812
117.54	-0.55951		287.35	-2.0357			76.73	-1.15213		0.45	-4.51901
117.55	-0.55983		287.36	-2.03871			76.74	-0.09681		0.46	-4.73443
117.56	-0.56015		287.37	-2.04171			76.75	0.40327		0.47	-3.76101
117.57	-0.56046		287.38	-2.04472			76.76	-0.09994		0.48	-1.80791
117.58	-0.56078		287.39	-2.01611			76.77	-1.15839		0.49	0.14103
117.59	-0.56109		287.4	-1.88764			76.78	-2.02849		0.5	1.08699
117.6	-0.56141		287.41	-1.46981			76.79	-2.45089		0.51	0.74023
117.61	-0.56172		287.42	-0.60435			76.8	-2.58386		0.52	-0.26584
117.62	-0.56204		287.43	0.44953			76.81	-2.61283		0.53	-1.10663
117.63	-0.56235		287.44	0.94818			76.82	-2.61861		0.54	-1.53567
117.64	-0.56267		287.45	0.44352			76.83	-2.62017		0.55	-1.77502
117.65	-0.56298		287.46	-0.61637			76.84	-2.62173		0.56	-2.19973
117.66	-0.5633		287.47	-1.45628			76.85	-2.6233		0.57	-3.04912
117.67	-0.56361		287.48	-1.74866			76.86	-2.62486		0.58	-4.08247
117.68	-0.56393		287.49	-1.46223			76.87	-2.62643		0.59	-4.59232
117.69	-0.56424		287.5	-0.59256			76.88	-2.62799		0.6	-4.19855
117.7	-0.56456		287.51	0.6202			76.89	-2.62956		0.61	-3.57065
117.71	-0.56487		287.52	1.67115			76.9	-2.63112		0.62	-3.71026
117.72	-0.56519		287.53	2.4558			76.91	-2.63268		0.63	-4.87502
117.73	-0.5655		287.54	3.32133			76.92	-2.63425		0.64	-6.51128
117.74	-0.56582		287.55	4.00832			76.93	-2.63581		0.65	-7.91579
117.75	-0.56613		287.56	3.58448			76.94	-2.63738		0.66	-8.52116
117.76	-0.56645		287.57	1.89153			76.95	-2.63894		0.67	-8.04994
117.77	-0.56676		287.58	-0.06429			76.96	-2.64051		0.68	-6.91568
117.78	-0.56708		287.59	-1.36094			76.97	-2.64207		0.69	-5.89221
117.79	-0.56739		287.6	-1.91619			76.98	-2.64363		0.7	-5.05368
117.8	-0.56771		287.61	-2.07801			76.99	-2.6452		0.71	-3.97198
117.81	-0.56802		287.62	-2.11263			77	-2.64676		0.72	-2.73287
117.82	-0.56834		287.63	-2.11984			77.01	-2.64833		0.73	-1.84087
117.83	-0.56865		287.64	-2.12285			77.02	-2.64989		0.74	-1.52369
117.84	-0.56897		287.65	-2.12585			77.03	-2.65146		0.75	-1.82127
117.85	-0.56928		287.66	-2.12886			77.04	-2.65302		0.76	-2.77039
117.86	-0.5696		287.67	-2.13186			77.05	-2.65458		0.77	-4.22037
117.87	-0.56991		287.68	-2.13487			77.06	-2.65615		0.78	-5.5672
117.88	-0.57023		287.69	-2.13787			77.07	-2.65771		0.79	-6.0989
117.89	-0.57054		287.7	-2.14088			77.08	-2.65928		0.8	-5.52019
117.9	-0.60248		287.71	-2.14388			77.09	-2.66084		0.81	-4.12648
117.91	-0.7342		287.72	-2.14689			77.1	-2.66241		0.82	-2.62529
117.92	-1.15535		287.73	-2.14989			77.11	-2.66397		0.83	-1.60188
117.93	-2.02426		287.74	-2.1529			77.12	-2.66554		0.84	-1.16178
117.94	-3.0814		287.75	-2.1559			77.13	-2.6671		0.85	-1.13409
117.95	-3.58342		287.76	-2.15891			77.14	-2.66866		0.86	-1.53567
117.96	-3.08203		287.77	-2.16191			77.15	-2.67023		0.87	-2.50799
117.97	-2.02546		287.78	-2.16492			77.16	-2.67179		0.88	-3.96218
117.98	-1.15724		287.79	-2.16792			77.17	-2.67336		0.89	-5.34062
117.99	-0.73672		287.8	-2.17093			77.18	-2.64331		0.9	-6.00373
118	-0.60563		287.81	-2.17393			77.19	-2.48178		0.91	-5.84586
118.01	-0.57854		287.82	-2.17694			77.2	-1.89942		0.92	-5.32074
118.02	-0.57464		287.83	-2.17994			77.21	-0.48021		0.93	-4.87643
118.03	-0.57496		287.84	-2.18295			77.22	1.86441		0.94	-4.35467
118.04	-0.57527		287.85	-2.18595			77.23	4.28991		0.95	-3.41293
118.05	-0.57559		287.86	-2.18896			77.24	5.34523		0.96	-2.3283
118.06	-0.5759		287.87	-2.19196			77.25	4.28678		0.97	-1.82979
118.07	-0.57622		287.88	-2.19497			77.26	1.85816		0.98	-2.2498
118.08	-0.57653		287.89	-2.19797			77.27	-0.48966		0.99	-3.15174
118.09	-0.57685		287.9	-2.16936			77.28	-1.91206		1	-3.60257
118.1	-0.57716		287.91	-2.0409			77.29	-2.49328		1.01	-3.07318
118.11	-0.57748		287.92	-1.62307			77.3	-2.65787		1.02	-1.99282
118.12	-0.60941		287.93	-0.7576			77.31	-2.69105		1.03	-1.13244
118.13	-0.74113		287.94	0.29628			77.32	-2.69682		1.04	-0.81954
118.14	-1.16229		287.95	0.79492			77.33	-2.69839		1.05	-1.08549
118.15	-2.03119		287.96	0.29027			77.34	-2.69995		1.06	-1.90321
118.16	-3.08833		287.97	-0.76962			77.35	-2.70151		1.07	-2.93235
118.17	-3.59036		287.98	-1.64116			77.36	-2.70308		1.08	-3.41059
118.18	-3.08896		287.99	-2.065			77.37	-2.70464		1.09	-2.88541
118.19	-2.03239		288	-2.19941			77.38	-2.70621		1.1	-1.80505
118.2	-1.16418		288.01	-2.22982			77.39	-2.73939		1.11	-0.91305
118.21	-0.74365		288.02	-2.23704			77.4	-2.87236		1.12	-0.46874
118.22	-0.61256		288.03	-2.24004			77.41	-3.29476		1.13	-0.31386
118.23	-0.58547		288.04	-2.24305			77.42	-4.16492		1.14	-0.26298
118.24	-0.58157		288.05	-2.24605			77.43	-5.22337		1.15	-0.2353
118.25	-0.58189		288.06	-2.24906			77.44	-5.72658		1.16	-0.21183
118.26	-0.5822		288.07	-2.25206			77.45	-5.2265		1.17	-0.18835
118.27	-0.58252		288.08	-2.25507			77.46	-4.17118		1.18	-0.16488
118.28	-0.58283		288.09	-2.25807			77.47	-3.30421		1.19	-0.17303
118.29	-0.58315		288.1	-2.26108			77.48	-2.85326		1.2	-0.28096
118.3	-0.58347		288.11	-2.26408			77.49	-2.59195		1.21	-0.67833
118.31	-0.58378		288.12	-2.26709			77.5	-2.14533		1.22	-1.52345
118.32	-0.61571		288.13	-2.27009			77.51	-1.24254		1.23	-2.5568
118.33	-0.74744		288.14	-2.2731			77.52	-0.05575		1.24	-3.03504
118.34	-1.16859		288.15	-2.2761			77.53	0.89679		1.25	-2.50985
118.35	-2.03749		288.16	-2.27911			77.54	1.42513		1.26	-1.46111
118.36	-3.09463		288.17	-2.28211			77.55	1.97594		1.27	-0.70052
118.37	-3.59666		288.18	-2.28512			77.56	2.8968		1.28	-0.67705
118.38	-3.09526		288.19	-2.28812			77.57	3.8981		1.29	-1.39076
118.39	-2.03869		288.2	-2.29113			77.58	4.29839		1.3	-2.39677
118.4	-1.2021		288.21	-2.29413			77.59	3.53243		1.31	-2.87073
118.41	-0.91298		288.22	-2.29714			77.6	1.96806		1.32	-2.34555
118.42	-1.20273		288.23	-2.30014			77.61	0.80975		1.33	-1.2652
118.43	-2.01261		288.24	-2.30315			77.62	0.67977		1.34	-0.37319
118.44	-2.93413		288.25	-2.30615			77.63	1.04417		1.35	0.07112
118.45	-3.01526		288.26	-2.30916			77.64	1.25068		1.36	0.226
118.46	-1.64539		288.27	-2.31216			77.65	1.2175		1.37	0.27687
118.47	0.46806		288.28	-2.31517			77.66	0.84484		1.38	0.27294
118.48	1.83799		288.29	-2.31817			77.67	-0.07927		1.39	0.165
118.49	1.75686		288.3	-2.32118			77.68	-1.26913		1.4	-0.23236
118.5	0.83107		288.31	-2.32418			77.69	-2.16657		1.41	-1.1091
118.51	-0.01043		288.32	-2.32719			77.7	-2.59324		1.42	-2.27386
118.52	-0.42737		288.33	-2.29858			77.71	-2.72621		1.43	-3.17293
118.53	-0.5591		288.34	-2.17011			77.72	-2.75518		1.44	-3.51634
118.54	-0.58676		288.35	-1.75228			77.73	-2.76096		1.45	-3.49287
118.55	-0.59134		288.36	-0.88682			77.74	-2.76252		1.46	-3.10252
118.56	-0.59166		288.37	0.19868			77.75	-2.76409		1.47	-2.1565
118.57	-0.59197		288.38	0.86041			77.76	-2.76565		1.48	-0.97635
118.58	-0.59229		288.39	0.90806			77.77	-2.76722		1.49	-0.18841
118.59	-0.59261		288.4	1.13748			77.78	-2.76878		1.5	-0.16067
118.6	-0.59292		288.41	2.19136			77.79	-2.77035		1.51	-0.87438
118.61	-0.59323		288.42	3.32605			77.8	-2.77191		1.52	-1.88039
118.62	-0.59355		288.43	3.19163			77.81	-2.77347		1.53	-2.32274
118.63	-0.59386		288.44	1.60269			77.82	-2.77504		1.54	-1.69776
118.64	-0.59418		288.45	-0.32994			77.83	-2.7766		1.55	-0.32792
118.65	-0.5945		288.46	-1.62237			77.84	-2.77817		1.56	1.01172
118.66	-0.59481		288.47	-2.17762			77.85	-2.77973		1.57	1.61277
118.67	-0.59513		288.48	-2.33944			77.86	-2.7813		1.58	1.04945
118.68	-0.59544		288.49	-2.37406			77.87	-2.78286		1.59	-0.45534
118.69	-0.59576		288.5	-2.34966			77.88	-2.78442		1.6	-2.2722
118.7	-0.59607		288.51	-2.2212			77.89	-2.78599		1.61	-4.01747
118.71	-0.59639		288.52	-1.80337			77.9	-2.78755		1.62	-5.23624
118.72	-0.5967		288.53	-0.90629			77.91	-2.78912		1.63	-5.34418
118.73	-0.59702		288.54	0.27906			77.92	-2.79068		1.64	-4.5267
118.74	-0.59733		288.55	1.19854			77.93	-2.79225		1.65	-3.61157
118.75	-0.59765		288.56	1.56236			77.94	-2.76219		1.66	-2.7961
118.76	-0.59796		288.57	1.55942			77.95	-2.63229		1.67	-1.71868
118.77	-0.59828		288.58	1.18953			77.96	-2.21302		1.68	-0.51118
118.78	-0.59859		288.59	0.26398			77.97	-1.34611		1.69	0.28103
118.79	-0.59891		288.6	-0.92732			77.98	-0.29079		1.7	0.30877
118.8	-0.59922		288.61	-1.79458			77.99	0.20929		1.71	-0.43656
118.81	-0.59954		288.62	-2.09123			78	-0.2623		1.72	-1.57397
118.82	-0.59985		288.63	-1.80481			78.01	-1.18928		1.73	-2.46878
118.83	-0.60017		288.64	-0.96675			78.02	-1.63854		1.74	-2.81219
118.84	-0.60048		288.65	0.08292			78.03	-1.16086		1.75	-2.78871
118.85	-0.6008		288.66	0.58157			78.04	-0.07386		1.76	-2.39836
118.86	-0.60111		288.67	0.07691			78.05	0.95119		1.77	-1.45234
118.87	-0.60143		288.68	-0.98298			78.06	1.73301		1.78	-0.24058
118.88	-0.60174		288.69	-1.85451			78.07	2.59998		1.79	0.67877
118.89	-0.60206		288.7	-2.27836			78.08	3.32003		1.8	1.12735
118.9	-0.60237		288.71	-2.41277			78.09	3.0291		1.81	1.28223
118.91	-0.60269		288.72	-2.44318			78.1	1.75843		1.82	1.33311
118.92	-0.603		288.73	-2.4504			78.11	0.67251		1.83	1.36079
118.93	-0.60332		288.74	-2.4534			78.12	0.43426		1.84	1.38426
118.94	-0.60363		288.75	-2.45641			78.13	0.38203		1.85	1.40774
118.95	-0.60395		288.76	-2.45941			78.14	-0.27993		1.86	1.43121
118.96	-0.60427		288.77	-2.46242			78.15	-1.37		1.87	1.45468
118.97	-0.60458		288.78	-2.46542			78.16	-2.21275		1.88	1.47815
118.98	-0.60489		288.79	-2.43681			78.17	-2.50368		1.89	1.50162
118.99	-0.60521		288.8	-2.30834			78.18	-2.21582		1.9	1.52509
119	-0.60552		288.81	-1.89051			78.19	-1.37632		1.91	1.51695
119.01	-0.60584		288.82	-1.02505			78.2	-0.32521		1.92	1.40901
119.02	-0.60616		288.83	0.02883			78.21	0.17488		1.93	1.01165
119.03	-0.60647		288.84	0.52748			78.22	-0.35995		1.94	0.16653
119.04	-0.60679		288.85	0.02282			78.23	-1.54981		1.95	-0.86682
119.05	-0.6071		288.86	-1.03707			78.24	-2.84074		1.96	-1.37668
119.06	-0.5758		288.87	-1.9086			78.25	-4.13173		1.97	-0.9829
119.07	-0.44471		288.88	-2.33245			78.26	-5.32159		1.98	-0.32338
119.08	-0.02412		288.89	-2.46686			78.27	-5.85221		1.99	-0.29997
119.09	0.84403		288.9	-2.49727			78.28	-5.35634		2	-0.91249
119.1	1.90066		288.91	-2.50449			78.29	-4.30102		2.01	-1.25932
119.11	2.40199		288.92	-2.50749			78.3	-3.43405		2.02	-0.70679
119.12	1.90003		288.93	-2.5105			78.31	-3.01472		2.03	0.37784
119.13	0.84283		288.94	-2.5135			78.32	-2.88487		2.04	1.26984
119.14	-0.02601		288.95	-2.54812			78.33	-2.85909		2.05	1.71415
119.15	-0.44723		288.96	-2.68254			78.34	-2.85638		2.06	1.86903
119.16	-0.57895		288.97	-3.10638			78.35	-2.85795		2.07	1.91991
119.17	-0.60661		288.98	-3.97797			78.36	-2.85951		2.08	1.94759
119.18	-0.6112		288.99	-5.03786			78.37	-2.86108		2.09	1.97106
119.19	-0.61151		289	-5.54252			78.38	-2.86264		2.1	1.99453
119.2	-0.61183		289.01	-5.04387			78.39	-2.86421		2.11	2.018
119.21	-0.61214		289.02	-3.98999			78.4	-2.86577		2.12	2.04148
119.22	-0.61246		289.03	-3.12447			78.41	-2.86733		2.13	2.06495
119.23	-0.61277		289.04	-2.70658			78.42	-2.8689		2.14	2.0568
119.24	-0.61309		289.05	-2.57817			78.43	-2.87046		2.15	1.94887
119.25	-0.6134		289.06	-2.55383			78.44	-2.87203		2.16	1.51989
119.26	-0.5821		289.07	-2.52095			78.45	-2.87359		2.17	0.54336
119.27	-0.45101		289.08	-2.39249			78.46	-2.87516		2.18	-0.91083
119.28	-0.03043		289.09	-1.97465			78.47	-2.87672		2.19	-2.25766
119.29	0.83773		289.1	-1.10919			78.48	-2.87829		2.2	-2.78936
119.3	1.92598		289.11	-0.05531			78.49	-2.87985		2.21	-2.21066
119.31	2.55872		289.12	0.44333			78.5	-2.88141		2.22	-0.81695
119.32	2.47765		289.13	-0.06132			78.51	-2.88298		2.23	0.68425
119.33	2.28892		289.14	-1.12121			78.52	-2.88454		2.24	1.70766
119.34	2.47696		289.15	-1.99274			78.53	-2.88611		2.25	2.17937
119.35	2.55746		289.16	-2.41659			78.54	-2.85605		2.26	2.33847
119.36	1.92408		289.17	-2.551			78.55	-2.72615		2.27	2.38934
119.37	0.83954		289.18	-2.58141			78.56	-2.30688		2.28	2.41703
119.38	-0.00196		289.19	-2.58863			78.57	-1.43997		2.29	2.4405
119.39	-0.29177		289.2	-2.59163			78.58	-0.38465		2.3	2.46397
119.4	-0.00259		289.21	-2.59464			78.59	0.11543		2.31	2.45583
119.41	0.83822		289.22	-2.59764			78.6	-0.38778		2.32	2.34789
119.42	1.89058		289.23	-2.60065			78.61	-1.41461		2.33	1.95052
119.43	2.39191		289.24	-2.60365			78.62	-2.15324		2.34	1.1054
119.44	1.88995		289.25	-2.60666			78.63	-2.1548		2.35	0.07205
119.45	0.83275		289.26	-2.57805			78.64	-1.41931		2.36	-0.4378
119.46	-0.0361		289.27	-2.44958			78.65	-0.39133		2.37	-0.04403
119.47	-0.45731		289.28	-2.03175			78.66	0.10448		2.38	0.61549
119.48	-0.58904		289.29	-1.16628			78.67	-0.39873		2.39	0.6389
119.49	-0.61669		289.3	-0.1124			78.68	-1.42556		2.4	0.02639
119.5	-0.62128		289.31	0.38624			78.69	-2.13257		2.41	-0.32044
119.51	-0.6216		289.32	-0.11841			78.7	-2.00267		2.42	0.23208
119.52	-0.62191		289.33	-1.1783			78.71	-0.84633		2.43	1.31671
119.53	-0.62223		289.34	-2.04984			78.72	1.05011		2.44	2.20871
119.54	-0.62254		289.35	-2.47368			78.73	2.60287		2.45	2.65302
119.55	-0.62286		289.36	-2.6081			78.74	2.60131		2.46	2.8079
119.56	-0.62317		289.37	-2.60689			78.75	1.04121		2.47	2.85878
119.57	-0.62349		289.38	-2.48264			78.76	-0.88577		2.48	2.88646
119.58	-0.6238		289.39	-2.0648			78.77	-2.17676		2.49	2.90994
119.59	-0.62412		289.4	-1.19934			78.78	-2.69896		2.5	2.90179
119.6	-0.62443		289.41	-0.14546			78.79	-2.72787		2.51	2.79385
119.61	-0.62475		289.42	0.35318			78.8	-2.34021		2.52	2.39649
119.62	-0.62506		289.43	-0.15147			78.81	-1.47752		2.53	1.55137
119.63	-0.62538		289.44	-1.21136			78.82	-0.42219		2.54	0.4864
119.64	-0.62569		289.45	-2.08289			78.83	0.07789		2.55	-0.12324
119.65	-0.62601		289.46	-2.50674			78.84	-0.39371		2.56	-0.0189
119.66	-0.62632		289.47	-2.64115			78.85	-1.3523		2.57	0.16631
119.67	-0.62664		289.48	-2.63994			78.86	-1.93297		2.58	-0.02508
119.68	-0.62696		289.49	-2.51569			78.87	-1.90774		2.59	-0.10903
119.69	-0.62727		289.5	-2.09786			78.88	-1.8208		2.6	0.521
119.7	-0.6592		289.51	-1.23239			78.89	-2.27348		2.61	1.60214
119.71	-0.79092		289.52	-0.17851			78.9	-2.86177		2.62	2.47185
119.72	-1.21208		289.53	0.32013			78.91	-2.55004		2.63	2.85799
119.73	-2.08098		289.54	-0.18452			78.92	-1.30637		2.64	2.8549
119.74	-3.13812		289.55	-1.24441			78.93	-0.35859		2.65	2.45838
119.75	-3.64015		289.56	-2.11595			78.94	-0.57238		2.66	1.59091
119.76	-3.10714		289.57	-2.53979			78.95	-1.49514		2.67	0.531
119.77	-1.91916		289.58	-2.67421			78.96	-2.17908		2.68	0.02621
119.78	-0.63004		289.59	-2.70462			78.97	-2.01329		2.69	0.52483
119.79	0.69056		289.6	-2.71183			78.98	-0.72548		2.7	1.57862
119.8	2.01001		289.61	-2.71484			78.99	1.5918		2.71	2.44407
119.81	2.95965		289.62	-2.68623			79	4.01303		2.72	2.86182
119.82	3.36198		289.63	-2.55776			79.01	5.09996		2.73	2.99014
119.83	3.49307		289.64	-2.10831			79.02	4.17298		2.74	3.01446
119.84	3.57845		289.65	-1.07976			79.03	2.16519		2.75	3.01558
119.85	3.65547		289.66	0.52643			79.04	0.68585		2.76	3.01249
119.86	3.94464		289.67	2.31437			79.05	0.32039		2.77	3.00941
119.87	4.41857		289.68	3.73514			79.06	0.24082		2.78	3.00632
119.88	4.54838		289.69	4.23378			79.07	-0.42541		2.79	3.00323
119.89	3.86148		289.7	3.36224			79.08	-1.51548		2.8	3.00014
119.9	2.46359		289.71	1.37987			79.09	-2.35823		2.81	2.99706
119.91	0.98128		289.72	-0.67996			79.1	-2.64916		2.82	2.99397
119.92	0.01264		289.73	-1.99974			79.11	-2.3613		2.83	2.99088
119.93	-0.30451		289.74	-2.55926			79.12	-1.5218		2.84	2.98779
119.94	-0.01961		289.75	-2.72108			79.13	-0.47069		2.85	2.98471
119.95	0.8212		289.76	-2.7557			79.14	0.06101		2.86	2.98162
119.96	1.87356		289.77	-2.76292			79.15	-0.27912		2.87	3.01015
119.97	2.37489		289.78	-2.76592			79.16	-0.78526		2.88	3.13847
119.98	1.87293		289.79	-2.76893			79.17	-0.36605		2.89	3.55628
119.99	0.81573		289.8	-2.77193			79.18	1.13691		2.9	4.42166
120	-0.05312		289.81	-2.74332			79.19	2.56253		2.91	5.47552
120.01	-0.47433		289.82	-2.61486			79.2	2.53356		2.92	5.97408
120.02	-0.63767		289.83	-2.16541			79.21	0.93763		2.93	5.46935
120.03	-0.79674		289.84	-1.16847			79.22	-1.12075		2.94	4.40938
120.04	-1.22216		289.85	0.30624			79.23	-2.83259		2.95	3.53776
120.05	-2.09107		289.86	1.67336			79.24	-4.25499		2.96	3.11377
120.06	-3.14821		289.87	2.22565			79.25	-5.47219		2.97	2.97928
120.07	-3.65023		289.88	1.63579			79.26	-6.00708		2.98	2.94884
120.08	-3.14884		289.89	0.1312			79.27	-5.51121		2.99	2.94149
120.09	-2.09227		289.9	-1.77043			79.28	-4.45589		3	2.9384
120.1	-1.22405		289.91	-3.61035			79.29	-3.58892		3.01	2.93531
120.11	-0.80353		289.92	-4.98695			79.3	-3.16959		3.02	2.90061
120.12	-0.67244		289.93	-5.20644			79.31	-3.00813		3.03	2.73449
120.13	-0.64535		289.94	-3.86668			79.32	-2.85088		3.04	2.17916
120.14	-0.64145		289.95	-1.76012			79.33	-2.42733		3.05	0.88665
120.15	-0.64177		289.96	-0.39295			79.34	-1.56043		3.06	-1.04186
120.16	-0.64208		289.97	-0.47676			79.35	-0.50511		3.07	-2.60348
120.17	-0.6424		289.98	-1.40525			79.36	-0.00502		3.08	-2.60656
120.18	-0.64271		289.99	-2.24944			79.37	-0.50823		3.09	-1.05112
[truncated: 20,129 more rows]
