# Supplementary material for: Multiple functional neurosteroid binding sites on GABAA receptors
Source: PLoS Biol. 2019 Mar 7;17(3):e3000157. doi: 10.1371/journal.pbio.3000157 (PMC6424464; doi:10.1371/journal.pbio.3000157)
Supplement: S2 Data — Each set of data represents an MS spectrum of a KK123-photolabeled peptide in numerical form with m/z of ions and their corresponding ion intensity listed in columns. MS, mass spectrometry. (XLSX) [file pbio.3000157.s011.xlsx]

## Sheet: Figure 2A. KK123-a1TM4 site
m/z	intensity (X100)
170.002	0
170.004	0
170.006	0
170.008	0
173.085	0
173.087	0
173.089	0
173.091	0
173.093	0
173.095	0
173.096	0
173.099	0
173.1	0
173.102	0
173.104	0
173.106	0
173.108	0
173.122	0
173.124	0
173.126	0
173.128	0
173.13	0.571668
173.132	1.83504
173.133	3.25643
173.136	3.30705
173.137	2.02042
173.139	1.13656
173.141	0
173.143	0
173.145	0
173.147	0
183.106	0
183.108	0
183.11	0
183.112	0
183.114	0.297405
183.116	1.74343
183.119	3.5028
183.121	4.39184
183.123	3.63973
183.125	1.12558
183.127	0
183.129	0
183.131	0
183.133	0
183.135	1.24384
183.138	2.70377
183.14	1.85024
183.142	0
183.144	0
183.146	0
183.148	3.02077
183.15	10.905
183.152	19.0298
183.155	19.1834
183.157	12.8664
183.159	7.19946
183.161	4.24613
183.163	3.26007
183.165	0.579673
183.167	0
183.169	0
183.172	0
183.174	0
184.063	0
184.065	0
184.068	0
184.07	0
184.072	1.0753
184.074	1.50482
184.076	1.67733
184.078	1.38881
184.08	0.798415
184.083	0
184.085	0
184.087	0
184.089	0
184.142	0
184.144	0
184.147	0
184.149	0
184.151	1.08667
184.153	1.87999
184.155	2.49921
184.157	2.3944
184.16	1.73851
184.162	0.904627
184.164	0
184.166	0
184.168	0
184.17	0
184.181	0
184.183	0
184.185	0
184.187	0
184.189	0.766476
184.192	1.20735
184.194	1.44907
184.196	1.27752
184.198	0.793387
184.2	0
184.202	0
184.204	0
184.207	0
185.104	0
185.106	0
185.108	0
185.11	0
185.112	0
185.115	3.05267
185.117	4.12137
185.119	2.70218
185.121	0
185.123	0
185.125	0
185.127	3.97088
185.13	15.2675
185.132	27.026
185.134	28.5004
185.136	20.0949
185.138	12.1062
185.141	7.32726
185.143	5.18458
185.145	0
185.147	0
185.149	0
185.151	0
185.153	0
185.155	0
185.158	0
185.16	0
185.162	0
185.164	0
185.166	1.2036
185.168	2.54655
185.171	2.96878
185.173	1.71616
185.175	0.737331
185.177	0
185.179	0
185.181	0
185.184	0
186.121	0
186.123	0
186.125	0
186.127	0
186.129	0.749392
186.131	1.3578
186.134	1.74469
186.136	1.62293
186.138	1.04677
186.14	0
186.142	0
186.144	0
186.147	0
186.861	0
186.863	0
186.866	0
186.868	0
186.87	0
186.872	0
186.874	0
186.877	0
186.879	0
186.881	0
186.883	0
186.885	0
186.887	0
187.137	0
187.139	0
187.141	0
187.143	0
187.146	0.960688
187.148	1.65965
187.15	2.11713
187.152	2.00297
187.155	1.3641
187.157	0.593134
187.159	0
187.161	0
187.163	0
187.166	0
191.07	0
191.072	0
191.074	0
191.077	0
191.079	0
191.081	1.92273
191.083	5.32018
191.086	8.40951
191.088	7.55184
191.09	4.84671
191.092	2.69687
191.095	0.425405
191.097	0
191.099	0
191.101	0
191.104	0
195.597	0
195.6	0
195.602	0
195.605	0
195.607	0.910224
195.609	1.33947
195.612	1.58606
195.614	1.42786
195.616	0.904489
195.619	0
195.621	0
195.623	0
195.626	0
197.12	0
197.123	0
197.125	0
197.128	0
197.13	0.573152
197.132	2.64246
197.135	4.77494
197.137	5.60106
197.139	4.1597
197.142	2.47784
197.144	0.693092
197.147	0
197.149	0
197.151	0
197.154	0
199.136	0
199.139	0
199.141	0
199.144	0
199.146	0.0320406
199.149	2.04837
199.151	4.04669
199.153	4.80965
199.156	3.31154
199.158	1.78491
199.161	0.739406
199.163	0
199.165	0
199.168	0
199.17	0
200.128	0
200.131	0
200.133	0
200.135	0
200.138	0.134637
200.14	3.08919
200.143	5.95927
200.145	7.03019
200.148	5.02225
200.15	2.91548
200.152	0.639973
200.155	0
200.157	0
200.16	0
200.162	0
211.131	0
211.134	0
211.137	0
211.139	0
211.142	0
211.145	10.5849
211.147	20.6781
211.15	27.7608
211.153	22.2899
211.155	14.2566
211.158	8.10625
211.16	5.59458
211.163	0.714034
211.166	0
211.168	0
211.171	0
211.174	0
211.176	0
211.179	1.20391
211.181	1.81797
211.184	2.11318
211.187	1.75535
211.189	0.990898
211.192	0
211.195	0
211.197	0
211.2	0
212.138	0
212.14	0
212.143	0
212.146	0
212.148	1.33213
212.151	3.1279
212.154	4.43373
212.156	3.5894
212.159	1.68179
212.161	0.536689
212.164	0
212.167	0
212.169	0
212.172	0
213.148	0
213.151	0
213.154	0
213.156	0
213.159	0
213.162	1.77965
213.164	3.64062
213.167	4.94002
213.17	4.06821
213.172	2.58311
213.175	0.958084
213.178	0
213.18	0
213.183	0
213.186	0
215.167	0
215.17	0
215.173	0
215.175	0
215.178	1.03422
215.181	1.55741
215.183	1.90345
215.186	1.80499
215.189	1.27523
215.191	0
215.194	0
215.197	0
215.2	0
217.086	0
217.089	0
217.092	0
217.094	0
217.097	0.711621
217.1	2.02045
217.102	3.28498
217.105	2.18881
217.108	1.48194
217.111	0.94007
217.113	0
217.116	0
217.119	0
217.122	0
217.124	0
217.127	0
217.13	0
217.133	1.29198
217.135	1.81492
217.138	2.00016
217.141	1.65466
217.144	0.936031
217.146	0
217.149	0
217.152	0
217.155	0
221.081	0
221.083	0
221.086	0
221.089	0
221.092	0.97798
221.095	2.123
221.097	2.11804
221.1	1.38495
221.103	0.514639
221.106	0
221.109	0
221.112	0
221.114	0
225.149	0
225.152	0
225.155	0
225.157	0
225.16	0.857841
225.163	1.579
225.166	2.19201
225.169	2.26851
225.172	1.73171
225.175	0.910383
225.178	0
225.181	0
225.184	0
225.186	0
226.106	0
226.108	0
226.111	0
226.114	0
226.117	0.654326
226.12	2.66185
226.123	4.71941
226.126	4.80197
226.129	3.28468
226.132	1.08882
226.135	0
226.138	0
226.141	0
226.143	0
227.165	0
227.168	0
227.171	0
227.174	0
227.177	0.917979
227.18	2.52681
227.183	4.07645
227.186	3.8363
227.189	1.70994
227.191	0.536883
227.194	0
227.197	0
227.2	0
227.203	0
228.12	0
228.123	0
228.126	0
228.129	0
228.132	0
228.135	2.32065
228.138	4.64866
228.141	6.15497
228.143	4.98271
228.147	3.21157
228.149	0.845526
228.152	0
228.155	0
228.158	0
228.161	0
228.164	0
228.167	0
228.17	0.204687
228.173	1.43417
228.176	2.22679
228.179	1.48548
228.182	0.492552
228.185	0
228.188	0
228.191	0
228.194	0
230.117	0
230.12	0
230.123	0
230.126	0
230.129	0.290921
230.132	1.43374
230.135	2.64935
230.137	2.22452
230.141	1.75709
230.143	1.23749
230.147	0
230.149	0
230.153	0
230.155	0
233.154	0
233.157	0
233.16	0
233.163	0
233.166	1.1538
233.169	2.49415
233.172	2.99809
233.175	1.70457
233.178	0.69242
233.181	0
233.184	0
233.187	0
233.19	0
234.11	0
234.113	0
234.116	0
234.119	0
234.122	0.891099
234.125	1.46976
234.128	1.75993
234.131	1.48591
234.134	0.779727
234.137	0
234.14	0
234.143	0
234.147	0
235.13	0
235.133	0
235.137	0
235.14	0
235.143	0.322643
235.146	1.49135
235.149	2.66461
235.152	2.05292
235.155	1.18644
235.158	0
235.161	0
235.164	0
235.167	0
239.163	0
239.167	0
239.17	0
239.173	0
239.176	0.782467
239.179	1.92006
239.183	2.31768
239.186	1.61889
239.189	0.741598
239.192	0
239.195	0
239.198	0
239.202	0
240.163	0
240.167	0
240.17	0
240.173	0
240.176	0.871166
240.179	1.39394
240.183	1.62971
240.186	1.39915
240.189	0.82528
240.192	0
240.195	0
240.198	0
240.202	0
241.083	0
241.086	0
241.089	0
241.093	0
241.096	1.10114
241.099	1.67768
241.102	1.97832
241.105	1.76209
241.109	1.14871
241.112	0
241.115	0
241.118	0
241.121	0
245.113	0
245.117	0
245.12	0
245.123	0
245.126	0
245.13	2.05891
245.133	4.23189
245.136	5.05776
245.139	3.56585
245.143	1.28023
245.146	0
245.149	0
245.153	0
245.156	0
253.155	0
253.159	0
253.162	0
253.166	0
253.169	0
253.173	2.0605
253.176	2.78264
253.179	1.51728
253.183	0
253.186	0
253.19	0
253.193	4.54766
253.197	12.7143
253.2	20.9788
253.203	20.3991
253.207	13.8933
253.21	8.0978
253.214	4.891
253.217	3.24644
253.221	0
253.224	0
253.228	0
253.231	0
253.234	0
254.182	0
254.185	0
254.189	0
254.192	0
254.196	0.67784
254.199	2.49714
254.202	4.49596
254.206	4.82019
254.209	3.33496
254.213	1.85338
254.216	0.578187
254.22	0
254.223	0
254.227	0
254.23	0
257.787	0
257.791	0
257.794	0
257.798	0
257.801	0.976519
257.805	1.35509
257.808	1.61615
257.812	1.56456
257.815	1.14256
257.819	0
257.822	0
257.826	0
257.829	0
258.106	0
258.109	0
258.113	0
258.116	0
258.12	0.00953828
258.124	1.43067
258.127	2.80953
258.131	3.65654
258.134	2.78403
258.138	1.19424
258.141	0
258.145	0
258.149	0
258.152	0
260.179	0
260.183	0
260.187	0
260.19	0
260.194	0.237135
260.197	5.02013
260.201	9.61525
260.204	12.0167
260.208	8.99019
260.212	5.41203
260.215	2.85174
260.219	0.656196
260.222	0
260.226	0
260.23	0
260.233	0
261.144	0
261.148	0
261.151	0
261.155	0
261.159	0.486911
261.162	1.74054
261.166	2.3458
261.169	1.38216
261.173	0.256631
261.177	0
261.18	0
261.184	0
261.188	0
262.1	0
262.103	0
262.107	0
262.111	0
262.114	0
262.118	6.23629
262.122	13.282
262.125	18.8575
262.129	15.6244
262.132	9.92502
262.136	5.46135
262.14	3.49512
262.143	0.542159
262.147	0
262.151	0
262.154	0
262.158	0
262.332	0
262.336	0
262.34	0
262.343	0
262.347	0.914846
262.351	1.48883
262.354	1.87685
262.358	1.78601
262.361	1.24965
262.365	0
262.369	0
262.372	0
262.376	0
263.123	0
263.127	0
263.13	0
263.134	0
263.137	0.619122
263.141	1.94687
263.145	3.31651
263.148	3.09296
263.152	1.35926
263.156	0
263.159	0
263.163	0
263.167	0
271.187	0
271.191	0
271.194	0
271.198	0
271.202	0.385825
271.206	4.67041
271.21	8.71791
271.214	10.8738
271.217	8.1885
271.221	4.90652
271.225	2.56898
271.229	0.88839
271.233	0
271.236	0
271.24	0
271.244	0
273.142	0
273.146	0
273.15	0
273.153	0
273.157	0.396191
273.161	1.62676
273.165	2.78663
273.169	2.25392
273.173	1.36211
273.177	0
273.18	0
273.184	0
273.188	0
285.201	0
285.205	0
285.209	0
285.214	0
285.218	0.273983
285.222	1.63904
285.226	3.06405
285.23	3.40736
285.234	2.27214
285.238	1.019
285.242	0
285.247	0
285.251	0
285.255	0
287.156	0
287.16	0
287.164	0
287.168	0
287.173	0.264827
287.177	1.51473
287.181	2.85815
287.185	3.03502
287.189	1.73505
287.193	0.716602
287.198	0
287.202	0
287.206	0
287.21	0
293.207	0
293.211	0
293.216	0
293.22	0
293.224	1.09637
293.228	1.5733
293.233	1.84153
293.237	1.71433
293.241	1.27202
293.246	0
293.25	0
293.254	0
293.259	0
308.064	0
308.069	0
308.073	0
308.078	0
308.083	1.03622
308.087	1.6502
308.092	1.93515
308.096	1.67582
308.101	1.0285
308.106	0
308.11	0
308.115	0
308.12	0
308.852	0
308.857	0
308.861	0
308.866	0
308.87	1.19816
308.875	1.67284
308.88	1.78059
308.885	1.43792
308.889	0.842206
308.894	0
308.898	0
308.903	0
308.908	0
316.143	0
316.148	0
316.153	0
316.158	0
316.163	0.359298
316.167	1.59169
316.172	2.92435
316.177	2.94566
316.182	1.70396
316.187	0.760208
316.185	0
316.19	0
316.194	0
316.199	0
318.147	0
318.151	0
318.156	0
318.161	0
318.166	0
318.171	2.09603
318.176	5.23984
318.181	8.32423
318.185	7.54605
318.19	4.6596
318.195	2.23382
318.2	1.18278
318.212	0
318.216	0
318.221	0
318.226	0
322.127	0
322.132	0
322.137	0
322.142	0
322.147	0
322.152	2.66485
322.157	6.28138
322.162	9.37178
322.167	7.95023
322.172	4.96679
322.177	2.60219
322.182	0.846589
322.187	0
322.192	0
322.197	0
322.201	0
323.213	0
323.218	0
323.223	0
323.228	0
323.233	0.240076
323.238	1.48089
323.243	2.68373
323.248	1.8261
323.253	0.95152
323.258	0
323.263	0
323.268	0
323.273	0
324.2	0
324.205	0
324.21	0
324.215	0
324.22	0
324.225	3.84478
324.23	9.5278
324.235	15.0277
324.24	14.0597
324.245	9.37578
324.25	5.30575
324.255	3.17011
324.26	0.217827
324.265	0
324.27	0
324.275	0
324.28	0
325.206	0
325.211	0
325.216	0
325.221	0
325.226	0.347461
325.231	1.81048
325.236	3.43704
325.241	3.97477
325.246	2.78511
325.251	1.52819
325.256	0.630155
325.261	0
325.266	0
325.271	0
325.276	0
327.176	0
327.181	0
327.186	0
327.192	0
327.197	0.0515205
327.202	2.26732
327.207	4.54876
327.212	5.33077
327.217	3.72023
327.222	2.06825
327.227	0.805486
327.232	0
327.237	0
327.242	0
327.247	0
328.186	0
328.191	0
328.196	0
328.201	0
328.207	1.27296
328.212	1.89678
328.217	2.00814
328.222	1.52506
328.227	0.78682
328.232	0
328.237	0
328.242	0
328.247	0
330.153	0
330.158	0
330.163	0
330.168	0
330.174	0.80654
330.179	2.59148
330.184	4.55447
330.189	4.89775
330.194	3.24795
330.199	1.63653
330.204	0.49445
330.209	0
330.215	0
330.22	0
330.225	0
332.169	0
332.174	0
332.179	0
332.184	0
332.19	0.324782
332.195	2.32221
332.2	4.31873
332.205	5.3762
332.21	3.94218
332.216	2.19736
332.221	1.05949
332.226	0
332.231	0
332.236	0
332.241	0
339.176	0
339.182	0
339.187	0
339.192	0
339.197	0.823749
339.203	1.55983
339.208	2.07565
339.214	2.04958
339.219	1.52151
339.224	0.850582
339.223	0
339.228	0
339.234	0
339.239	0
350.11	0
350.115	0
350.121	0
350.126	0
350.132	0
350.137	2.86729
350.143	7.36339
350.149	12.0501
350.154	11.9329
350.16	7.93362
350.166	4.23285
350.171	1.93046
350.177	0.944045
350.189	0
350.195	0
350.2	0
350.206	0
351.127	0
351.133	0
351.138	0
351.144	0
351.149	1.23616
351.155	1.80841
351.161	2.01054
351.166	1.65768
351.172	0.940535
351.178	0
351.183	0
351.189	0
351.195	0
358.177	0
358.183	0
358.189	0
358.195	0
358.2	0
358.206	1.8427
358.212	4.53793
358.218	7.17503
358.224	6.54206
358.229	3.98122
358.235	1.78739
358.241	0.827767
358.247	0
358.253	0
358.258	0
358.264	0
359.142	0
359.148	0
359.153	0
359.159	0
359.165	0.870357
359.171	1.55083
359.177	2.05459
359.183	2.08153
359.188	1.62588
359.194	0.996145
359.194	0
359.199	0
359.205	0
359.211	0
375.157	0
375.164	0
375.17	0
375.176	0
375.182	0
375.188	2.75722
375.195	7.60979
375.201	12.7602
375.207	12.9836
375.213	8.6285
375.22	4.58191
375.226	2.26026
375.232	1.54121
375.238	0.267843
375.251	0
375.257	0
375.263	0
375.27	0
380.13	0
380.136	0
380.142	0
380.149	0
380.155	0
380.161	0
380.168	0
380.174	0
380.18	0
380.187	0
380.193	0
380.2	0
380.206	0
382.359	0
382.365	0
382.371	0
382.378	0
382.384	0.818601
382.391	1.61653
382.397	2.13567
382.403	2.05365
382.41	1.46428
382.416	0
382.423	0
382.429	0
382.435	0
386.212	0
386.219	0
386.225	0
386.232	0
386.238	1.27786
386.245	1.91036
386.251	2.17089
386.258	1.90088
386.264	1.28264
386.271	0
386.277	0
386.284	0
386.29	0
389.184	0
389.19	0
389.197	0
389.204	0
389.21	1.2531
389.217	1.7789
389.223	1.97509
389.23	1.64164
389.236	0.962785
389.243	0
389.249	0
389.256	0
389.262	0
395.23	0
395.237	0
395.244	0
395.25	0
395.257	0.657306
395.264	2.36995
395.271	4.25611
395.277	4.59325
395.284	3.06181
395.291	1.60367
395.297	0.503925
395.304	0
395.311	0
395.317	0
395.324	0
400.224	0
400.231	0
400.238	0
400.245	0
400.252	1.16183
400.259	1.90949
400.265	2.33311
400.272	2.12191
400.279	1.41327
400.286	0
400.293	0
400.3	0
400.306	0
401.219	0
401.226	0
401.233	0
401.24	0
401.247	1.4803
401.254	3.42293
401.26	5.29598
401.267	4.99191
401.274	3.30339
401.281	1.73802
401.288	0.697315
401.295	0
401.302	0
401.309	0
401.315	0
421.148	0
421.156	0
421.163	0
421.17	0
421.178	1.11402
421.185	2.6635
421.193	4.1234
421.2	3.63938
421.207	2.1997
421.215	0.680445
421.217	0
421.225	0
421.232	0
421.24	0
429.198	0
429.206	0
429.213	0
429.221	0
429.228	0.640865
429.236	4.66559
429.244	9.33715
429.251	13.3347
429.259	11.1534
429.267	6.6255
429.274	2.68971
429.282	1.11068
429.294	0
429.301	0
429.309	0
429.317	0
430.208	0
430.216	0
430.224	0
430.231	0
430.239	0.902095
430.247	1.64166
430.254	2.11731
430.262	2.27695
430.269	1.60071
430.277	0.711917
430.285	0
430.292	0
430.3	0
430.308	0
432.177	0
432.185	0
432.192	0
432.2	0
432.208	1.13315
432.215	1.87332
432.223	2.40013
432.231	2.27134
432.238	1.57838
432.246	0.746734
432.254	0
432.262	0
432.269	0
432.277	0
443.253	0
443.261	0
443.269	0
443.277	0
443.285	0.170826
443.293	1.95984
443.301	4.09051
443.309	5.85123
443.317	4.84696
443.325	2.82738
443.333	1.18946
443.341	0
443.349	0
443.357	0
443.365	0
444.261	0
444.269	0
444.277	0
444.285	0
444.293	0.594275
444.301	1.78049
444.309	2.89876
444.317	2.32474
444.325	1.49849
444.333	0
444.341	0
444.349	0
444.357	0
444.967	0
444.975	0
444.983	0
444.991	0
444.999	0
445.007	0
445.015	0
445.023	0
445.031	0
445.039	0
445.047	0
445.055	0
445.063	0
445.071	0
445.079	0
445.32	0
445.328	0
445.336	0
445.344	0
445.353	0
445.361	0
445.369	0
445.377	0
445.385	0
445.393	0
445.401	0
445.409	0
445.417	0
445.425	0
445.433	0
457.193	0
457.202	0
457.21	0
457.219	0
457.227	0.615959
457.235	1.87758
457.244	3.30892
457.252	3.56145
457.26	2.30022
457.269	1.33493
457.277	0
457.285	0
457.294	0
457.302	0
465.209	0
465.217	0
465.226	0
465.234	0
465.243	1.22213
465.251	2.37438
465.26	3.25254
465.269	2.20983
465.277	1.45945
465.279	0
465.288	0
465.296	0
465.305	0
471.234	0
471.243	0
471.252	0
471.26	0
471.269	0.522991
471.278	4.12727
471.287	8.28336
471.296	11.9385
471.304	10.3214
471.313	6.41067
471.322	3.06643
471.33	1.55184
471.346	0
471.355	0
471.363	0
471.372	0
472.258	0
472.267	0
472.275	0
472.284	0
472.293	1.53313
472.302	2.14439
472.31	2.27529
472.319	1.84099
472.328	1.13389
472.337	0
472.346	0
472.354	0
472.363	0
480.215	0
480.224	0
480.233	0
480.242	0
480.251	1.20643
480.26	1.88106
480.269	2.26297
480.278	2.09815
480.287	1.47605
480.289	0
480.298	0
480.307	0
480.316	0
481.751	0
481.76	0
481.769	0
481.778	0
481.787	0.146475
481.796	2.65035
481.805	6.02158
481.815	9.41639
481.824	8.8691
481.833	5.55568
481.842	2.59825
481.851	1.08914
481.862	0
481.871	0
481.88	0
481.889	0
485.236	0
485.246	0
485.255	0
485.264	0
485.273	0
485.282	1.7013
485.291	8.51119
485.3	16.1793
485.31	22.6633
485.319	19.0594
485.328	11.649
485.337	5.18513
485.346	2.22105
485.355	1.11778
485.369	0
485.378	0
485.387	0
485.397	0
486.258	0
486.267	0
486.276	0
486.285	0
486.294	0.835394
486.304	2.75776
486.313	4.8715
486.322	5.45979
486.331	3.58707
486.34	1.69945
486.349	0.3741
486.359	0
486.368	0
486.377	0
486.386	0
500.276	0
500.286	0
500.296	0
500.305	0
500.315	1.47483
500.324	3.09807
500.334	4.47228
500.343	3.58134
500.353	1.93082
500.363	0.490381
500.372	0
500.382	0
500.391	0
500.401	0
504.176	0
504.186	0
504.195	0
504.205	0
504.215	1.21916
504.224	2.47589
504.234	3.13519
504.244	2.16286
504.253	1.27998
504.261	0
504.271	0
504.28	0
504.29	0
508.286	0
508.296	0
508.305	0
508.315	0
508.325	1.30386
508.335	3.8566
508.344	6.78447
508.354	7.88509
508.364	5.3635
508.374	2.65408
508.384	0.749466
508.396	0
508.405	0
508.415	0
508.425	0
514.281	0
514.291	0
514.301	0
514.311	0
514.321	1.17613
514.331	2.75181
514.341	4.28863
514.351	3.86059
514.361	2.20737
514.371	0.775483
514.381	0
514.391	0
514.401	0
514.411	0
520.198	0
520.208	0
520.218	0
520.229	0
520.239	0.891408
520.249	2.23692
520.259	3.66023
520.269	3.71022
520.279	2.33416
520.289	1.38333
520.3	0
520.31	0
520.32	0
520.33	0
522.173	0
522.183	0
522.193	0
522.203	0
522.214	0.564584
522.224	1.7604
522.234	3.10893
522.244	3.49853
522.255	2.27102
522.265	1.00949
522.276	0
522.287	0
522.297	0
522.307	0
528.25	0
528.26	0
528.27	0
528.281	0
528.291	1.23718
528.301	3.80171
528.312	7.15043
528.322	10.3142
528.332	9.10311
528.343	5.44442
528.353	2.20177
528.364	0.510766
528.372	0
528.383	0
528.393	0
528.404	0
529.267	0
529.278	0
529.288	0
529.298	0
529.309	1.49175
529.319	2.81002
529.33	3.67238
529.34	2.92352
529.351	1.33438
529.356	0
529.366	0
529.376	0
529.387	0
542.256	0
542.267	0
542.278	0
542.289	0
542.3	0.932022
542.311	5.80606
542.321	11.3919
542.332	16.4476
542.343	14.1459
542.354	8.64397
542.365	3.83987
542.375	1.53421
542.391	0
542.402	0
542.413	0
542.424	0
543.268	0
543.279	0
543.29	0
543.3	0
543.311	1.10617
543.322	1.69404
543.333	3.06488
543.344	3.93234
543.355	3.01164
543.365	1.6159
543.376	1.06093
543.387	0
543.398	0
543.409	0
543.42	0
545.245	0
545.256	0
545.266	0
545.278	0
545.288	0.589317
545.299	2.25225
545.31	3.993
545.321	4.53475
545.332	3.22704
545.343	1.79325
545.354	0.865519
545.365	0
545.375	0
545.386	0
545.397	0
562.196	0
562.208	0
562.219	0
562.231	0
562.242	1.21115
562.253	2.63615
562.265	4.08265
562.276	3.86323
562.288	2.33324
562.299	0.940881
562.31	0
562.322	0
562.333	0
562.345	0
579.235	0
579.247	0
579.259	0
579.27	0
579.282	1.48215
579.294	2.8588
579.306	3.37557
579.318	2.11176
579.33	1.11858
579.342	0
579.354	0
579.366	0
579.378	0
596.274	0
596.286	0
596.299	0
596.311	0
596.324	1.17935
596.336	1.82701
596.349	2.06844
596.361	1.76443
596.374	1.11261
596.386	0
596.399	0
596.411	0
596.423	0
599.287	0
599.3	0
599.312	0
599.325	0
599.337	1.49904
599.35	2.81337
599.362	3.35351
599.375	2.37182
599.388	1.24182
599.4	0
599.413	0
599.425	0
599.438	0
610.331	0
610.344	0
610.357	0
610.37	0
610.383	1.53443
610.396	2.69356
610.409	3.17875
610.422	2.06891
610.435	0.851326
610.447	0
610.46	0
610.473	0
610.486	0
613.321	0
613.334	0
613.347	0
613.36	0
613.373	1.06805
613.386	3.62824
613.399	6.46935
613.412	8.29397
613.425	6.35022
613.438	3.65605
613.451	1.20829
613.465	0
613.478	0
613.491	0
613.504	0
614.337	0
614.35	0
614.363	0
614.376	0
614.389	1.19616
614.402	1.8854
614.415	2.15901
614.428	1.86188
614.441	1.21594
614.454	0
614.467	0
614.48	0
614.493	0
618.29	0
618.303	0
618.316	0
618.329	0
618.342	1.56996
618.355	3.16211
618.369	4.61296
618.382	4.08848
618.395	2.47986
618.408	1.06085
618.421	0
618.434	0
618.447	0
618.461	0
627.345	0
627.358	0
627.371	0
627.385	0
627.398	1.48891
627.412	3.06782
627.425	4.60272
627.439	4.00161
627.452	2.23497
627.466	0.663643
627.479	0
627.492	0
627.506	0
627.519	0
631.288	0
631.302	0
631.315	0
631.329	0
631.342	1.54314
631.356	2.01258
631.37	2.01777
631.383	1.601
631.397	1.01011
631.41	0
631.424	0
631.437	0
631.451	0
633.26	0
633.274	0
633.288	0
633.301	0
633.315	1.09578
633.328	1.83921
633.342	3.10562
633.356	3.48404
633.369	2.49473
633.383	1.42881
633.394	0
633.407	0
633.421	0
633.434	0
641.294	0
641.308	0
641.322	0
641.336	0
641.35	0.0192437
641.364	2.25494
641.378	7.1399
641.392	12.4783
641.406	15.5311
641.419	11.6299
641.433	6.65892
641.447	2.33274
641.461	0.821616
641.478	0
641.492	0
641.506	0
641.52	0
642.313	0
642.327	0
642.341	0
642.355	0
642.369	1.18719
642.382	1.86145
642.396	3.2291
642.41	3.88937
642.424	2.83864
642.438	1.47447
642.452	0
642.466	0
642.48	0
642.494	0
647.271	0
647.285	0
647.299	0
647.313	0
647.327	0.905562
647.342	1.78749
647.356	2.94183
647.37	3.35145
647.384	2.29613
647.398	1.53386
647.412	0
647.426	0
647.44	0
647.454	0
649.276	0
649.29	0
649.305	0
649.319	0
649.333	1.43716
649.347	2.58208
649.361	2.35692
649.375	1.94188
649.389	1.31399
649.404	0
649.418	0
649.432	0
649.446	0
650.297	0
650.311	0
650.325	0
650.339	0
650.353	1.35006
650.367	1.94602
650.382	2.17393
650.396	1.878
650.41	1.25464
650.422	0
650.436	0
650.45	0
650.464	0
655.317	0
655.331	0
655.345	0
655.36	0
655.374	1.14105
655.388	4.52936
655.403	8.59357
655.417	12.2987
655.431	10.6585
655.446	6.4229
655.46	2.66434
655.474	0.685629
655.491	0
655.506	0
655.52	0
655.534	0
656.325	0
656.339	0
656.354	0
656.368	0
656.382	0.901488
656.397	2.7692
656.411	5.08988
656.426	7.06781
656.44	6.05001
656.454	3.55036
656.469	1.34793
656.483	0
656.497	0
656.512	0
656.526	0
666.776	0
666.791	0
666.805	0
666.82	0
666.835	1.17071
666.85	3.09805
666.864	5.1734
666.879	5.64395
666.894	3.8374
666.908	1.98656
666.923	0.565438
666.944	0
666.959	0
666.974	0
666.989	0
675.273	0
675.288	0
675.303	0
675.318	0
675.333	0.879517
675.348	2.51628
675.363	4.68007
675.378	6.94947
675.393	7.72758
675.408	5.95881
675.423	3.47993
675.438	1.23939
675.447	0
675.462	0
675.477	0
675.492	0
689.292	0
689.307	0
689.323	0
689.338	0
689.354	0.986209
689.369	1.69884
689.385	3.10473
689.4	4.32724
689.415	3.91871
689.431	2.4815
689.447	1.30117
689.462	0
689.477	0
689.493	0
689.508	0
692.274	0
692.289	0
692.305	0
692.321	0
692.336	0.99464
692.352	2.88493
692.367	5.03289
692.383	6.369
692.398	4.95834
692.414	2.89831
692.43	1.03306
692.445	0
692.461	0
692.476	0
692.492	0
693.272	0
693.288	0
693.303	0
693.319	0
693.335	1.08692
693.35	1.68983
693.366	3.04368
693.381	3.3986
693.397	2.16849
693.413	1.31922
693.428	0
693.444	0
693.46	0
693.475	0
712.333	0
712.349	0
712.365	0
712.382	0
712.398	0.888815
712.414	2.84584
712.43	5.03933
712.447	6.09784
712.463	4.32505
712.479	2.24752
712.495	0.525741
712.512	0
712.528	0
712.544	0
712.561	0
736.309	0
736.327	0
736.344	0
736.361	0
736.378	1.28836
736.395	1.85034
736.412	2.08179
736.429	1.84897
736.446	1.29217
736.463	0
736.481	0
736.498	0
736.515	0
746.307	0
746.324	0
746.341	0
746.359	0
746.376	0.727678
746.394	2.76625
746.411	5.08729
746.429	6.1709
746.446	4.28661
746.464	2.14313
746.481	0.576037
746.499	0
746.516	0
746.533	0
746.551	0
747.319	0
747.337	0
747.354	0
747.372	0
747.389	0.703293
747.407	2.01231
747.424	3.39222
747.442	3.11791
747.459	1.69915
747.476	0.490959
747.492	0
747.51	0
747.527	0
747.545	0
759.775	0
759.793	0
759.811	0
759.829	0
759.846	0.743488
759.864	2.95669
759.882	6.0804
759.9	9.37725
759.918	8.99226
759.936	5.5867
759.954	2.50197
759.972	0.540048
759.992	0
760.01	0
760.028	0
760.045	0
760.296	0
760.314	0
760.332	0
760.35	0
760.368	1.62212
760.386	3.89253
760.404	6.30723
760.422	6.33448
760.44	4.60119
760.458	1.34401
760.476	0
760.494	0
760.512	0
760.53	0
770.33	0
770.348	0
770.367	0
770.385	0
770.403	0.651504
770.422	2.92659
770.44	5.44018
770.458	7.07892
770.477	5.27678
770.495	2.87073
770.513	0.93262
770.531	0
770.55	0
770.568	0
770.586	0
776.254	0
776.272	0
776.291	0
776.309	0
776.328	1.44739
776.346	1.89912
776.365	2.0187
776.383	1.72796
776.402	1.16604
776.42	0
776.439	0
776.457	0
776.476	0
788.327	0
788.346	0
788.364	0
788.383	0
788.402	0.452364
788.421	2.41515
788.44	6.07256
788.459	10.1505
788.478	11.4753
788.497	7.84705
788.516	4.00052
788.535	0.953523
788.554	0
788.573	0
788.591	0
788.611	0
789.35	0
789.369	0
789.388	0
789.407	0
789.426	1.65081
789.445	3.20406
789.464	4.85122
789.483	4.90297
789.502	3.17035
789.521	1.52908
789.54	0
789.559	0
789.578	0
789.597	0
791.327	0
791.346	0
791.365	0
791.384	0
791.403	1.50365
791.422	2.64797
791.441	3.50143
791.46	2.70791
791.479	1.42063
791.498	0
791.517	0
791.536	0
791.555	0
802.352	0
802.372	0
802.391	0
802.411	0
802.43	1.3535
802.45	2.60539
802.469	4.09822
802.489	4.24677
802.508	2.58176
802.527	0.986093
802.547	0
802.566	0
802.586	0
802.605	0
[truncated: 1,506 more rows]

## Sheet: Figure 2B MS1
m/z	light-intensity (10e5)	heavy-intensity (10e5)
1073.01	0	0
1073.02	0	0
1073.03	0	0
1073.04	0	0
1073.04	0.20776	0
1073.05	0.512674	0
1073.06	0.850001	0
1073.07	0.854303	0
1073.07	0.554259	0
1073.08	0.265149	0
1073.09	0	0
1073.1	0	0
1073.1	0	0
1073.11	0	0
1073.14	0	0
1073.15	0	0
1073.16	0	0
1073.16	0	0
1073.17	0.317343	0
1073.18	0.477251	0
1073.19	0.787081	0
1073.19	0.66133	0
1073.2	0.397837	0
1073.21	0	0
1073.21	0.314615	0
1073.22	1.52578	0
1073.23	4.83105	0
1073.24	8.47309	0
1073.24	11.523	0
1073.25	9.66178	0
1073.26	5.83913	0
1073.27	2.3906	0
1073.28	0.617283	0
1073.28	0	0
1073.29	0	0
1073.3	0	0
1073.31	0	0
1073.31	0	0
1073.32	0.228292	0
1073.33	0.571248	0
1073.34	0.728448	0
1073.34	0.620443	0
1073.35	0.361261	0
1073.36	0	0
1073.37	0	0
1073.37	0	0
1073.38	0.239686	0
1073.39	0.479789	0
1073.4	0.695212	0
1073.4	0.702718	0
1073.41	0.488616	0
1073.42	0.238533	0
1073.43	0	0
1073.43	0	0
1073.44	0	0
1073.45	0	0
1073.51	0	0
1073.52	0	0
1073.53	0	0
1073.53	0	0
1073.54	0.116168	0
1073.55	0.582248	0
1073.56	1.84051	0
1073.56	5.49347	0
1073.57	10.7458	0
1073.58	16.2542	0
1073.59	16.0929	0
1073.59	10.4387	0
1073.6	5.10226	0
1073.61	1.36727	0
1073.62	0.297218	0
1073.62	0	0
1073.63	0	0
1073.64	0	0
1073.64	0	0
1073.7	0	0
1073.7	0	0
1073.71	0	0
1073.72	0	0
1073.73	0.330796	0
1073.73	0.71809	0
1073.74	1.13705	0
1073.75	1.21449	0
1073.76	0.886533	0
1073.77	0.53934	0
1073.77	0.256378	0
1073.78	0	0
1073.79	0	0
1073.8	0	0
1073.8	0	0
1073.83	0	0
1073.83	0	0
1073.84	0	0
1073.85	0	0
1073.86	0.28113	0
1073.86	0.50317	0
1073.87	0.665472	0
1073.88	0.730657	0
1073.89	1.30349	0
1073.89	3.42276	0
1073.9	8.61036	0
1073.91	14.1761	0
1073.92	17.563	0
1073.92	13.3279	0
1073.93	7.72842	0
1073.94	2.51471	0
1073.95	0.49756	0
1073.95	0	0
1073.96	0	0
1073.97	0	0
1073.98	0	0
1073.98	0	0
1074.09	0	0
1074.1	0	0
1074.1	0	0
1074.11	0	0
1074.12	0.382429	0
1074.13	0.681152	0
1074.13	0.728033	0
1074.14	0.469775	0
1074.15	0.120084	0
1074.16	0	0
1074.16	0	0
1074.17	0	0
1074.18	0.406878	0
1074.19	0.930015	0
1074.19	1.02997	0
1074.2	0.778564	0
1074.21	0.463944	0
1074.22	0.488722	0
1074.22	1.53333	0
1074.23	4.82672	0
1074.24	8.9865	0
1074.25	13.0764	0
1074.25	12.0407	0
1074.26	7.57705	0
1074.27	3.45998	0
1074.28	0.976879	0
1074.28	0.183273	0
1074.29	0	0
1074.3	0	0
1074.31	0	0
1074.32	0	0
1074.52	0	0
1074.53	0	0
1074.53	0	0
1074.54	0	0
1074.55	0.0822935	0
1074.56	0.674526	0
1074.56	2.44719	0
1074.57	5.23285	0
1074.58	8.26384	0
1074.59	8.82449	0
1074.59	5.98679	0
1074.6	3.13754	0
1074.61	0.913848	0
1074.62	0.197014	0
1074.62	0	0
1074.63	0	0
1074.64	0	0
1074.64	0	0
1074.86	0	0
1074.87	0	0
1074.88	0	0
1074.88	0	0
1074.89	0.138273	0
1074.9	0.70177	0
1074.91	1.42805	0
1074.91	2.1163	0
1074.92	1.89497	0
1074.93	1.17266	0
1074.94	0.527383	0
1074.95	0.220399	0
1074.95	0	0
1074.96	0	0
1074.97	0	0
1074.98	0	0
1075.19	0	0
1075.2	0	0
1075.21	0	0
1075.22	0	0
1075.22	0.103387	0
1075.23	0.65897	0
1075.24	1.48635	0
1075.25	2.36764	0
1075.26	2.40171	0
1075.26	1.56356	0
1075.27	0.760647	0
1075.28	0.250265	0
1075.29	0	0
1075.29	0	0
1075.3	0	0
1075.31	0	0
1075.87	0	0
1075.88	0	0
1075.88	0	0
1075.89	0	0
1075.9	0.276706	0
1075.91	0.578517	0
1075.91	0.89313	0
1075.92	0.864105	0
1075.93	0.520813	0
1075.94	0.216482	0
1075.94	0	0
1075.95	0	0
1075.96	0	0
1075.97	0	0
1076.2	0	0
1076.21	0	0
1076.21	0	0
1076.22	0	0
1076.23	0	0.123132
1076.24	0	0.470587
1076.24	0	0.852934
1076.25	0	0.959685
1076.26	0	0.658439
1076.27	0	0.347375
1076.28	0	0
1076.28	0	0
1076.29	0	0
1076.3	0	0
1076.31	0	0
1076.31	0	0
1076.32	0	0
1076.33	0	0
1076.34	0	0.111525
1076.34	0	0.48072
1076.35	0	0.882996
1076.36	0	1.02784
1076.37	0	0.671807
1076.37	0	0.317802
1076.38	0	0
1076.39	0	0
1076.4	0	0
1076.41	0	0
1076.52	0	0
1076.53	0	0
1076.53	0	0
1076.54	0	0
1076.55	0	0.247888
1076.56	0	0.766649
1076.56	0	2.01427
1076.57	0	4.13947
1076.58	0	6.46407
1076.59	0	7.18287
1076.6	0	5.05523
1076.6	0	2.73456
1076.61	0	0.777915
1076.62	0	0.0684079
1076.62	0	0
1076.63	0	0
1076.64	0	0
1076.65	0	0
1076.65	0	0
1076.66	0	0
1076.67	0	0.405172
1076.68	0	0.769786
1076.68	0	0.994799
1076.69	0	0.936859
1076.7	0	0.584735
1076.71	0	0.228457
1076.71	0	0
1076.72	0	0
1076.73	0	0
1076.74	0	0
1076.85	0	0
1076.86	0	0
1076.87	0	0
1076.87	0	0
1076.88	0	0.197806
1076.89	0	0.896702
1076.9	0	2.92701
1076.9	0	7.42587
1076.91	0	12.2898
1076.92	0	15.1201
1076.93	0	11.475
1076.93	0	6.74978
1076.94	0	2.31991
1076.95	0	0.602783
1076.96	0	0.187167
1076.96	0	0
1076.97	0	0
1076.98	0	0
1076.99	0	0
1077.01	0	0
1077.02	0	0
1077.02	0	0
1077.03	0	0
1077.04	0	0.310807
1077.05	0	0.608393
1077.05	0	0.951472
1077.06	0	0.958706
1077.07	0	0.596345
1077.08	0	0.258648
1077.09	0	0
1077.09	0	0
1077.1	0	0
1077.11	0	0
1077.18	0	0
1077.19	0	0
1077.2	0	0
1077.21	0	0
1077.21	0	0.119174
1077.22	0	0.553843
1077.23	0	1.97929
1077.24	0	5.75646
1077.24	0	9.94082
1077.25	0	13.2716
1077.26	0	10.9076
1077.27	0	6.55275
1077.27	0	2.48783
1077.28	0	0.582209
1077.29	0	0.0392157
1077.3	0	0
1077.31	0	0
1077.31	0	0
1077.32	0	0
1077.52	0	0
1077.53	0	0
1077.54	0	0
1077.55	0	0
1077.56	0	0.432074
1077.56	0	1.434
1077.57	0	3.61196
1077.58	0	6.21313
1077.59	0	8.60372
1077.59	0	7.86654
1077.6	0	5.01891
1077.61	0	2.35062
1077.62	0	0.587068
1077.62	0	0
1077.63	0	0
1077.64	0	0
1077.64	0	0
1077.65	0	0
1077.86	0	0
1077.87	0	0
1077.87	0	0
1077.88	0	0
1077.89	0	0.0885929
1077.89	0	0.595841
1077.9	0	1.74669
1077.91	0	3.24297
1077.92	0	4.71242
1077.92	0	4.48088
1077.93	0	2.89532
1077.94	0	1.39123
1077.95	0	0.366259
1077.95	0	0
1077.96	0	0
1077.97	0	0
1077.98	0	0
1077.98	0	0
1077.99	0	0
1078	0	0

## Sheet: Figure 2C MS2
m/z	Heavy Intensity (10e3)	Light intensity (10e3)
285.002	0
285.006	0
285.01	0
285.014	0
286.772	0
286.776	0
286.78	0
286.784	0
286.788	0.0788608
286.792	0.129916
286.796	0.17478
286.801	0.179697
286.805	0.135636
286.809	0.0667603
286.813	0
286.817	0
286.821	0
286.826	0
357.214	0
357.22	0
357.226	0
357.232	0
357.237	0.104651
357.243	0.155391
357.249	0.173164
357.255	0.139974
357.26	0.0771092
357.266	0
357.272	0
357.278	0
357.284	0
360.196	0
360.202	0
360.207	0
360.213	0
360.219	0.0628303
360.225	0.194604
360.231	0.313989
360.237	0.254576
360.243	0.130528
360.248	0
360.254	0
360.26	0
360.266	0
395.154	0
395.161	0
395.167	0
395.174	0
395.181	0.0806245
395.187	0.21922
395.194	0.357581
395.201	0.319477
395.207	0.188302
395.214	0.0980335
395.221	0
395.228	0
395.234	0
395.241	0
444.29	0
444.298	0
444.306	0
444.314	0
444.322	0.109892
444.33	0.156862
444.338	0.18713
444.346	0.182118
444.354	0.142654
444.363	0.0861671
444.37	0
444.378	0
444.387	0
444.394	0
444.988	0
444.996	0
445.004	0
445.012	0
445.02	0
445.028	0
445.036	0
445.044	0
445.052	0
445.06	0
445.068	0
445.077	0
445.085	0
445.093	0
463.187	0
463.195	0
463.204	0
463.212	0
463.221	0.0856795
463.229	0.150574
463.238	0.178359
463.246	0.148781
463.255	0.0836335
463.263	0
463.272	0
463.28	0
463.289	0
504.687	0
504.696	0
504.706	0
504.716	0
504.725	0.0907785
504.735	0.145043
504.745	0.170611
504.755	0.151395
504.764	0.100572
504.774	0
504.783	0
504.793	0
504.803	0
507.462	0
507.472	0
507.482	0
507.491	0
507.501	0.0765167
507.511	0.133419
507.521	0.159977
507.531	0.137452
507.54	0.0815988
507.55	0
507.56	0
507.57	0
507.579	0
532.245	0
532.256	0
532.266	0
532.277	0
532.287	0.100401
532.298	0.155038
532.308	0.178265
532.319	0.152586
532.329	0.0959004
532.34	0
532.35	0
532.361	0
532.371	0
557.783	0
557.794	0
557.806	0
557.817	0
557.828	0.101309
557.839	0.146092
557.851	0.169047
557.862	0.158232
557.873	0.119678
557.885	0
557.896	0
557.907	0
557.918	0
561.122	0
561.134	0
561.145	0
561.157	0
561.168	0.126462
561.179	0.172693
561.191	0.18484
561.202	0.151432
561.213	0.0903738
561.225	0
561.236	0
561.248	0
561.259	0
586.344	0
586.356	0
586.369	0
586.381	0
586.393	0.131324
586.405	0.181159
586.417	0.186264
586.429	0.145618
586.441	0.0895088
586.453	0
586.466	0
586.478	0
586.49	0
654.784	0
654.799	0
654.813	0
654.827	0
654.842	0.123865
654.856	0.190426
654.87	0.213447
654.885	0.178434
654.899	0.113587
654.913	0
654.928	0
654.942	0
654.956	0
657.257	0
657.271	0
657.286	0
657.3	0
657.314	0.0785552
657.329	0.229843
657.343	0.39385
657.358	0.394366
657.372	0.247393
657.386	0.100686
657.401	0
657.415	0
657.43	0
657.444	0
657.762	0
657.776	0
657.79	0
657.805	0
657.819	0.079545
657.834	0.209413
657.848	0.334867
657.863	0.312667
657.877	0.159124
657.891	0.0642082
657.906	0
657.92	0
657.935	0
657.949	0
665.257	0
665.272	0
665.287	0
665.301	0
665.316	0.136697
665.331	0.261243
665.345	0.272851
665.36	0.157599
665.375	0.0554468
665.389	0.0497118
665.404	0.159555
665.419	0.286835
665.433	0.330796
665.448	0.214514
665.463	0.0949368
665.477	0
665.492	0
665.507	0
665.521	0
682.358	0
682.373	0
682.389	0
682.404	0
682.419	0.139368
682.434	0.226679
682.449	0.293928
682.465	0.177746
682.48	0.0616837
682.496	0
682.511	0
682.526	0
682.542	0
683.305	0
683.32	0
683.335	0
683.351	0
683.366	0.112173
683.381	0.167992
683.397	0.512104
683.412	1.64019
683.427	2.98061
683.442	4.11924
683.458	3.44401
683.473	2.04701
683.488	0.767199
683.504	0.183637
683.519	0.0384541
683.534	0
683.549	0
683.564	0
683.58	0
684.33	0
684.345	0
684.36	0
684.375	0
684.391	0.0764528
684.406	0.238585
684.421	0.545625
684.437	0.87315
684.452	0.969083
684.467	0.66947
684.483	0.345906
684.498	0.0848786
684.513	0
684.528	0
684.544	0
684.559	0
687.279	0
687.295	0
687.31	0
687.325	0
687.341	0.0994047
687.356	0.178724
687.372	0.226556
687.387	0.209458
687.403	0.139912
687.418	0
687.433	0
687.449	0
687.464	0
694.597	0
694.613	0
694.628	0
694.644	0
694.66	0.0839594
694.675	0.15009
694.691	0.201659
694.707	0.204979
694.722	0.154891
694.738	0.0860116
694.754	0
694.769	0
694.785	0
694.801	0
705.274	0
705.29	0
705.306	0
705.322	0
705.338	0.0141651
705.354	0.166943
705.37	0.381352
705.386	0.61181
705.402	0.590416
705.418	0.362772
705.434	0.155724
705.45	0.0446722
705.471	0
705.487	0
705.503	0
705.519	0
713.766	0
713.783	0
713.799	0
713.815	0
713.832	0.0522245
713.848	0.212482
713.864	0.481799
713.881	0.778747
713.897	0.835395
713.913	0.555123
713.93	0.271909
713.946	0.0571504
713.958	0
713.974	0
713.99	0
714.007	0
714.284	0
714.301	0
714.317	0
714.333	0
714.35	0.109332
714.366	0.252051
714.382	0.393486
714.399	0.372431
714.415	0.228212
714.431	0.0931739
714.447	0
714.464	0
714.48	0
714.496	0
730.764	0
730.781	0
730.798	0
730.815	0
730.832	0.12659
730.849	0.194368
730.866	0.226115
730.883	0.1992
730.9	0.129754
730.917	0
730.933	0
730.95	0
730.967	0
738.773	0
738.79	0
738.807	0
738.824	0
738.841	0.135323
738.858	0.236293
738.875	0.349278
738.893	0.27123
738.91	0.158988
738.927	0.0616633
738.944	0
738.961	0
738.979	0
738.996	0
739.254	0
739.271	0
739.288	0
739.305	0
739.322	0.054393
739.34	0.248341
739.357	0.47727
739.374	0.672632
739.391	0.567453
739.408	0.324619
739.426	0.108715
739.443	0
739.46	0
739.477	0
739.494	0
758.269	0
758.287	0
758.305	0
758.323	0
758.341	0.125116
758.359	0.32661
758.376	0.544136
758.394	0.552891
758.412	0.368416
758.43	0.198284
758.448	0.0457617
758.466	0
758.484	0
758.501	0
758.519	0
758.752	0
758.77	0
758.788	0
758.805	0
758.823	0.0786757
758.841	0.284785
758.859	0.527248
758.877	0.715201
758.895	0.556647
758.913	0.305632
758.931	0.0716743
758.952	0
758.969	0
758.987	0
759.005	0
763.281	0
763.299	0
763.317	0
763.335	0
763.353	0.0583747
763.371	0.198199
763.389	0.533225
763.407	0.910489
763.425	1.09251
763.443	0.773588
763.461	0.40277
763.479	0.0908166
763.497	0
763.515	0
763.533	0
763.551	0
763.786	0
763.804	0
763.822	0
763.84	0
763.858	0.0664682
763.876	0.240103
763.894	0.507098
763.912	0.798187
763.93	0.841156
763.948	0.564155
763.966	0.288744
763.985	0.0710865
764	0
764.018	0
764.036	0
764.054	0
764.307	0
764.325	0
764.343	0
764.361	0
764.379	0.106456
764.397	0.168692
764.415	0.29681
764.433	0.345216
764.452	0.211238
764.47	0.127694
764.488	0
764.506	0
764.524	0
764.542	0
770.307	0
770.325	0
770.344	0
770.362	0
770.38	0.103714
770.399	0.275963
770.417	0.468209
770.435	0.529662
770.453	0.365154
770.472	0.186809
770.49	0.0453273
770.508	0
770.527	0
770.545	0
770.563	0
771.296	0
771.314	0
771.332	0
771.351	0
771.369	0.0823845
771.387	0.217704
771.406	0.372563
771.424	0.479054
771.442	0.360267
771.461	0.188332
771.479	0.0297619
771.497	0
771.516	0
771.534	0
771.552	0
771.809	0
771.827	0
771.846	0
771.864	0
771.883	0.130176
771.901	0.191119
771.919	0.325752
771.938	0.345473
771.956	0.20848
771.974	0.115958
771.993	0
772.011	0
772.029	0
772.048	0
786.299	0
786.318	0
786.337	0
786.356	0
786.375	0.0892499
786.394	0.167109
786.413	0.289329
786.431	0.347008
786.45	0.256082
786.469	0.160437
786.488	0.0783836
786.507	0
786.526	0
786.545	0
786.563	0
801.357	0
801.376	0
801.396	0
801.415	0
801.434	0.0679389
801.454	0.212843
801.473	0.360717
801.493	0.431258
801.512	0.303526
801.531	0.145203
801.551	0
801.57	0
801.59	0
801.609	0
802.347	0
802.367	0
802.386	0
802.406	0
802.425	0.102852
802.445	0.160568
802.464	0.293459
802.484	0.351638
802.503	0.237749
802.522	0.107562
802.542	0
802.561	0
802.581	0
802.6	0
814.778	0
814.798	0
814.817	0
814.837	0
814.857	0.0522913
814.877	0.191258
814.897	0.359048
814.917	0.498867
814.937	0.426816
814.957	0.256667
814.977	0.103659
814.997	0
815.016	0
815.036	0
815.056	0
815.295	0
815.315	0
815.335	0
815.355	0
815.375	0.143121
815.395	0.321798
815.415	0.516501
815.435	0.53599
815.455	0.343371
815.475	0.157494
815.494	0.0249075
815.514	0
815.534	0
815.554	0
815.574	0
817.37	0
817.39	0
817.41	0
817.43	0
817.45	0.0739791
817.47	0.183018
817.49	0.336782
817.51	0.427111
817.53	0.293507
817.55	0.128232
817.574	0
817.594	0
817.614	0
817.635	0
818.315	0
818.335	0
818.355	0
818.375	0
818.395	0.038629
818.415	0.161329
818.435	0.396748
818.455	1.08363
818.475	2.68631
818.495	4.45809
818.515	5.46289
818.535	4.05878
818.555	2.28864
818.575	0.665882
818.595	0.091436
818.621	0
818.641	0
818.661	0
818.681	0
819.363	0
819.383	0
819.403	0
819.423	0
819.443	0.143722
819.463	0.383759
819.484	0.814865
819.504	1.29769
819.524	1.51939
819.544	1.10196
819.564	0.592617
819.584	0.133003
819.594	0
819.614	0
819.634	0
819.654	0
819.674	0
819.694	0
819.714	0.0800652
819.734	0.159246
819.755	0.23338
819.775	0.303713
819.795	0.187203
819.815	0.0633343
819.835	0
819.855	0
819.875	0
819.895	0
820.397	0
820.418	0
820.438	0
820.458	0
820.478	0.0936062
820.498	0.195559
820.518	0.321587
820.538	0.197043
820.558	0.0693813
820.578	0
820.598	0
820.619	0
820.639	0
822.29	0
822.311	0
822.331	0
822.351	0
822.371	0.0798969
822.391	0.160881
822.411	0.231218
822.432	0.315858
822.452	0.203278
822.472	0.121601
822.492	0
822.512	0
822.532	0
822.553	0
823.28	0
823.3	0
823.32	0
823.34	0
823.361	0.123473
823.381	0.258249
823.401	0.395273
823.421	0.385977
823.441	0.240758
823.462	0.101271
823.482	0
823.502	0
823.522	0
823.542	0
825.324	0
825.345	0
825.365	0
825.385	0
825.406	0.108428
825.426	0.18256
825.446	0.301032
825.466	0.280677
825.487	0.169661
825.507	0.0799705
825.527	0
825.548	0
825.568	0
825.588	0
825.629	0
825.649	0
825.669	0
825.69	0
825.71	0.0832632
825.73	0.164573
825.75	0.320901
825.771	0.438492
825.791	0.414362
825.812	0.257548
825.832	0.10166
825.852	0
825.872	0
825.893	0
825.913	0
825.974	0
825.994	0
826.014	0
826.035	0
826.055	0.0603752
826.075	0.162978
826.096	0.335047
826.116	0.40601
826.136	0.300398
826.157	0.146576
826.182	0
826.202	0
826.222	0
826.243	0
831.756	0
831.777	0
831.797	0
831.817	0
831.838	0.113806
831.859	0.298523
831.879	0.685661
831.9	1.11395
831.92	1.32856
831.941	0.982673
831.961	0.550834
831.982	0.164016
832.002	0.00212689
832.027	0
832.047	0
832.068	0
832.088	0
832.273	0
832.293	0
832.314	0
832.335	0
832.355	0.153426
832.376	0.389588
832.396	0.750758
832.417	1.10662
832.437	1.00814
832.458	0.588122
832.478	0.206274
832.499	0
832.511	0
832.531	0
832.552	0
832.573	0
832.778	0
832.799	0
832.819	0
832.84	0
832.86	0.0803192
832.881	0.240276
832.902	0.424219
832.922	0.549448
832.943	0.429571
832.963	0.232897
832.984	0.0526791
833.001	0
833.021	0
833.042	0
833.063	0
844.786	0
844.807	0
844.828	0
844.849	0
844.87	0.0564376
844.891	0.257657
844.912	0.608789
844.933	0.988708
844.954	1.05279
844.975	0.701162
844.996	0.350851
845.017	0.109124
845.047	0
845.067	0
845.089	0
845.11	0
845.299	0
845.32	0
845.341	0
845.362	0
845.383	0.0645097
845.404	0.220868
845.425	0.480927
845.446	0.769704
845.467	0.797852
845.488	0.509432
845.509	0.234473
845.53	0.0374381
845.546	0
845.567	0
845.588	0
845.609	0
845.799	0
845.82	0
845.841	0
845.862	0
845.883	0.0905762
845.904	0.238284
845.925	0.456217
845.946	0.667442
845.967	0.592749
845.988	0.339984
846.009	0.106038
846.03	0
846.051	0
846.072	0
846.093	0
846.325	0
846.346	0
846.367	0
846.388	0
846.409	0.134326
846.43	0.257507
846.451	0.220008
846.472	0.16805
846.494	0.0986752
846.515	0
846.536	0
846.557	0
846.578	0
851.807	0
851.828	0
851.849	0
851.87	0
851.892	0.0908884
851.913	0.225615
851.934	0.382874
851.956	0.432713
851.977	0.292466
851.998	0.137002
852.026	0
852.047	0
852.068	0
852.09	0
852.303	0
852.324	0
852.345	0
852.366	0
852.388	0.0705331
852.409	0.236025
852.43	0.539039
852.452	0.877279
852.473	0.946711
852.494	0.618799
852.515	0.28564
852.537	0.0489125
852.552	0
852.573	0
852.594	0
852.615	0
853.34	0
853.361	0
853.383	0
853.404	0
853.425	0.15058
853.447	0.290312
853.468	0.379859
853.489	0.278678
853.511	0.140426
853.532	0
853.553	0
853.575	0
853.596	0
868.313	0
868.335	0
868.356	0
868.378	0
868.4	0.118968
868.422	0.157979
868.444	0.295657
868.466	0.355115
868.488	0.25799
868.51	0.118253
868.532	0
868.553	0
868.575	0
868.597	0
868.641	0
868.663	0
868.685	0
868.707	0
868.729	0.080017
868.751	0.192764
868.773	0.344358
868.794	0.351411
868.816	0.199242
868.838	0.0515224
868.86	0
868.882	0
868.904	0
868.926	0
873.833	0
873.855	0
873.877	0
873.899	0
873.921	0.135354
873.943	0.182002
873.966	0.207293
873.988	0.194455
874.01	0.148434
874.032	0
874.054	0
874.076	0.128661
874.098	0.190041
874.12	0.222619
874.142	0.193963
874.164	0.117578
874.184	0
874.206	0
874.228	0
874.25	0
874.316	0
874.338	0
874.361	0
874.383	0
874.405	0.0616548
874.427	0.267122
874.449	0.524868
874.471	0.75816
874.493	0.671871
874.515	0.409272
874.538	0.176444
874.56	0.0323689
874.594	0
874.616	0
874.638	0
874.66	0
874.682	0
874.704	0
874.726	0.0400076
874.749	0.17738
874.771	0.513264
874.793	0.89642
874.815	1.15419
874.837	0.871622
874.859	0.489451
874.881	0.128486
874.896	0
874.918	0
874.94	0
874.962	0
874.985	0
875.007	0
875.029	0
875.051	0
875.073	0.115634
875.095	0.385875
875.118	0.705002
875.14	0.974096
875.162	0.776161
875.184	0.431302
875.206	0.117894
875.227	0
875.249	0
875.271	0
875.293	0
875.337	0
875.36	0
875.382	0
875.404	0
875.426	0.113952
875.448	0.209273
875.471	0.354143
875.493	0.308172
875.515	0.171654
875.537	0.130154
875.559	0
875.581	0
875.604	0
875.626	0
879.986	0
880.009	0
880.031	0
880.053	0
880.076	0.152916
880.098	0.313577
880.12	0.498065
880.143	0.504235
880.165	0.302859
880.187	0.121423
880.21	0
880.232	0
880.255	0
880.277	0
880.322	0
880.344	0
880.366	0
880.389	0
880.411	0.122529
880.433	0.190391
880.456	0.321711
880.478	0.354006
880.5	0.237779
880.523	0.125271
880.554	0
880.576	0
880.599	0
880.621	0
888.271	0
888.294	0
888.317	0
888.339	0
888.362	0.0564974
888.385	0.201903
888.407	0.556484
888.43	1.03002
888.453	1.49543
888.475	1.38465
888.498	0.859221
888.521	0.369354
888.543	0.0711998
888.564	0
888.586	0
888.609	0
888.631	0
888.768	0
888.79	0
888.813	0
888.836	0
888.858	0.0215408
888.881	0.159848
888.904	0.466317
888.926	0.903649
888.949	1.37085
888.972	1.39209
888.994	0.90263
889.017	0.4311
889.04	0.0838358
889.056	0
889.078	0
889.101	0
889.124	0
889.305	0
889.328	0
889.351	0
889.373	0
889.396	0.132909
889.419	0.35705
889.441	0.604509
889.464	0.683131
889.487	0.455972
889.509	0.217219
889.532	0.0309464
889.555	0
889.577	0
889.6	0
889.623	0
895.371	0
895.394	0
895.417	0
895.44	0
895.462	0.128533
895.486	0.191314
895.508	0.206799
895.531	0.164523
895.554	0.0935011
895.577	0
895.6	0
895.623	0
895.646	0
902.333	0
902.356	0
902.379	0
902.403	0
902.426	0.0898691
902.449	0.160331
902.472	0.211526
902.495	0.210399
902.519	0.158527
902.542	0.088817
902.565	0
902.588	0
902.611	0
902.635	0
907.012	0
907.035	0
907.059	0
907.082	0
907.105	0.0971893
907.129	0.184024
907.152	0.242848
907.176	0.230644
907.199	0.168551
907.222	0.0949431
907.246	0
907.269	0
907.292	0
907.316	0
912.977	0
913	0
913.024	0
913.048	0
913.071	0.0830056
913.095	0.162239
913.118	0.325084
913.142	0.506564
913.166	0.534457
913.189	0.345182
913.213	0.162648
913.236	0.0143422
913.26	0
913.284	0
913.307	0
913.331	0
913.354	0
913.378	0
913.402	0
913.425	0.0965621
913.449	0.184825
913.472	0.339632
913.496	0.410308
913.52	0.265711
913.543	0.106433
913.567	0
913.591	0
913.614	0
913.638	0
913.662	0
913.685	0
913.709	0
913.732	0
913.756	0.101909
913.78	0.185544
913.803	0.31469
913.827	0.347023
913.851	0.211462
913.874	0.0770473
913.898	0
913.921	0
913.945	0
913.969	0
919.668	0
919.692	0
919.716	0
919.74	0
919.764	0.145901
919.788	0.300653
919.812	0.44794
919.835	0.427725
919.859	0.26665
919.883	0.110794
919.907	0
919.931	0
919.955	0
919.979	0
923.666	0
923.69	0
923.714	0
923.738	0
923.762	0.0712567
923.786	0.184887
923.81	0.320704
923.834	0.345373
923.858	0.228338
923.882	0.12508
923.906	0
923.93	0
923.954	0
923.978	0
928.657	0
928.681	0
928.705	0
928.73	0
928.754	0.0925244
928.778	0.24836
928.802	0.441917
928.827	0.523271
928.851	0.349212
928.875	0.162097
928.897	0
928.921	0
928.945	0
928.969	0
928.994	0
929.018	0
929.042	0
929.066	0
929.09	0.163917
929.115	0.450189
929.139	0.76472
929.163	0.900539
929.187	0.620238
929.212	0.30674
929.236	0.0596419
929.263	0
929.287	0
929.311	0
929.335	0
929.36	0
929.384	0
929.408	0.0649009
929.432	0.237721
929.457	0.432191
929.481	0.586632
929.505	0.470678
929.529	0.256783
929.553	0.0638382
929.576	0
929.6	0
929.624	0
929.648	0
937.801	0
937.825	0
937.85	0
937.874	0
937.899	0.0700394
937.923	0.301276
937.948	0.71308
937.973	1.16539
937.997	1.2586
938.022	0.836051
938.046	0.413705
938.071	0.103798
938.107	0
938.132	0
938.156	0
938.181	0
938.304	0
938.328	0
938.353	0
938.377	0
938.402	0.128213
938.427	0.341066
938.451	0.806334
938.476	1.31733
938.5	1.59387
938.525	1.17415
938.55	0.638812
938.574	0.143347
938.589	0
938.614	0
938.639	0
938.663	0
938.688	0
938.712	0
938.737	0
938.762	0
938.786	0.0784515
938.811	0.1838
938.835	0.308078
938.86	0.277748
938.885	0.161548
938.909	0.0849926
938.934	0.192478
938.958	0.41437
938.983	0.648401
939.008	0.570148
939.032	0.307757
939.057	0.0694867
939.082	0
939.106	0
939.131	0
939.155	0
939.328	0
939.352	0
939.377	0
939.402	0
939.426	0.118704
939.451	0.323911
939.476	0.548724
939.5	0.583174
939.525	0.375876
939.549	0.175576
939.574	0.0422089
939.599	0
939.623	0
939.648	0
939.673	0
945.043	0
945.068	0
945.092	0
945.117	0
945.142	0.152571
945.167	0.279031
945.192	0.35527
945.217	0.256143
945.242	0.11545
945.265	0
945.29	0
945.315	0
945.34	0
945.365	0
945.389	0
945.414	0
945.439	0.157001
945.464	0.437855
945.489	0.739873
945.514	0.900833
945.539	0.683118
945.564	0.391317
945.588	0.125125
945.615	0
945.639	0
945.664	0
945.689	0
945.714	0
945.739	0
945.764	0.00809544
945.789	0.189027
945.814	0.442851
945.839	0.708813
945.864	0.67006
945.888	0.391558
945.913	0.137336
945.938	0
945.963	0
945.988	0
946.013	0
946.038	0
946.063	0
946.087	0
946.112	0.146487
946.137	0.29795
946.162	0.460989
946.187	0.52768
946.212	0.379572
946.237	0.195552
946.262	0.0236802
946.287	0
946.312	0
946.337	0
946.361	0
946.386	0
946.411	0
946.436	0
946.461	0.106327
946.486	0.180933
946.511	0.221309
946.536	0.197594
946.561	0.124269
946.586	0
946.611	0
946.635	0
946.66	0
951.011	0
951.036	0
951.061	0
951.086	0
951.111	0.122651
951.136	0.242704
951.161	0.342862
951.187	0.284732
951.212	0.150767
951.237	0
951.262	0
951.287	0
951.312	0
951.337	0
951.362	0
951.387	0
951.412	0
951.438	0.105734
951.463	0.172206
951.488	0.213005
951.513	0.206056
951.538	0.157718
951.563	0
951.588	0
951.613	0
951.638	0
955.669	0
955.695	0
955.72	0
955.745	0
955.771	0.0467521
955.796	0.182496
955.821	0.334388
955.846	0.389683
955.872	0.268725
955.897	0.131188
955.922	0
955.947	0
955.973	0
955.998	0
956.023	0
956.049	0
956.074	0
956.099	0.0372662
956.125	0.250283
956.15	0.477024
956.175	0.654936
956.2	0.539462
956.226	0.31802
956.251	0.122237
956.284	0
956.309	0
956.334	0
956.36	0
956.385	0
956.41	0
956.436	0.0367413
956.461	0.237228
956.486	0.512298
956.511	0.791388
956.537	0.754579
956.562	0.455597
956.587	0.171203
956.613	0.0084725
956.642	0
956.668	0
956.693	0
956.718	0
956.744	0
956.769	0.103341
956.794	0.309177
956.82	0.572978
956.845	0.774549
956.87	0.631117
956.896	0.356544
956.921	0.0878265
956.941	0
956.966	0
956.992	0
957.017	0
957.042	0
957.068	0
957.093	0.0885826
957.118	0.318339
957.144	0.685682
957.169	1.06299
957.194	1.08076
957.22	0.693874
957.245	0.305792
957.27	0.0409612
957.284	0
957.309	0
957.334	0
957.36	0
957.385	0
957.41	0.0446503
957.436	0.249036
957.461	0.660639
957.486	1.08731
957.512	1.26745
957.537	0.915607
957.562	0.49835
957.588	0.148381
957.619	0
957.644	0
957.669	0
957.695	0
957.72	0
957.745	0
957.771	0.0807145
957.796	0.304342
957.821	0.548968
957.847	0.702058
957.872	0.525402
957.898	0.286936
957.923	0.0666967
957.948	0
957.973	0
957.999	0
958.024	0
959.446	0
959.472	0
959.497	0
959.523	0
959.548	0.169827
959.573	0.303082
959.599	0.323799
959.624	0.204256
959.65	0.126159
959.674	0
959.699	0
959.725	0
959.75	0
961.661	0
961.686	0
961.712	0
961.737	0
961.763	0.0810634
961.788	0.332787
961.814	0.64508
961.839	0.923325
961.865	0.810592
961.89	0.481415
961.916	0.179829
961.942	0.0118203
961.978	0
962.004	0
962.029	0
962.055	0
962.08	0
962.106	0.11116
962.131	0.382439
962.157	0.734458
962.182	1.05282
962.208	0.919484
962.234	0.541462
962.259	0.182069
962.284	0.016366
962.299	0
962.325	0
962.351	0
962.376	0
962.402	0
962.427	0.0888479
962.453	0.414295
962.478	0.847473
962.504	1.27834
962.529	1.2052
962.555	0.749548
962.58	0.313572
962.606	0.0757808
962.632	0
962.658	0
962.683	0
962.709	0
962.735	0
962.76	0.0298919
962.786	0.214546
962.811	0.447636
962.837	0.661304
962.862	0.620584
962.888	0.386187
962.913	0.160682
962.939	0
962.965	0
962.99	0
963.016	0
963.706	0
963.732	0
963.758	0
963.783	0
963.809	0.130426
963.834	0.206024
963.86	0.234845
963.885	0.197316
963.911	0.119215
963.937	0
963.962	0
963.988	0
964.014	0
965.68	0
965.706	0
965.731	0
965.757	0
965.783	0.139853
965.808	0.344129
965.834	0.507592
965.86	0.545071
965.885	0.368955
965.911	0.178362
965.937	0.0125936
965.962	0
965.988	0
966.014	0
966.04	0
972.831	0
972.857	0
972.883	0
972.909	0
972.934	0.111512
972.96	0.175206
972.986	0.220144
973.012	0.220247
973.038	0.176744
973.064	0.11497
973.09	0
973.116	0
973.142	0
973.168	0
981.375	0
981.401	0
981.427	0
981.454	0
981.48	0.0935689
981.506	0.248775
981.533	0.434644
981.559	0.585654
981.585	0.468717
981.611	0.254495
981.638	0.0581538
981.664	0
981.69	0
981.717	0
981.743	0
982.401	0
982.428	0
982.454	0
982.48	0
982.507	0.12543
982.533	0.196307
982.559	0.234451
982.586	0.213485
982.612	0.144662
982.638	0
982.665	0
982.691	0
982.717	0
985.358	0
985.385	0
985.411	0
985.438	0
985.464	0.0943997
985.49	0.188738
985.517	0.309761
985.543	0.280087
985.57	0.150984
985.596	0
985.623	0
985.649	0
985.676	0
991.365	0
991.392	0
991.419	0
991.446	0
991.472	0.0968471
991.499	0.190105
991.526	0.295659
991.553	0.284198
991.579	0.174792
991.606	0.0859885
991.639	0
991.666	0
991.693	0
991.72	0
994.343	0
994.37	0
994.396	0
994.423	0
994.45	0.152681
994.477	0.508967
994.504	0.926259
994.531	1.28067
994.558	1.07615
994.584	0.62833
994.611	0.215116
994.638	0.00457883
994.668	0
994.694	0
994.721	0
994.748	0
994.829	0
994.855	0
994.882	0
994.909	0
994.936	0.138097
994.963	0.374118
994.99	0.792178
995.016	1.26028
995.043	1.41756
995.07	0.982963
995.097	0.509142
995.124	0.106668
995.149	0
995.176	0
995.203	0
995.23	0
995.337	0
995.364	0
995.391	0
995.418	0
995.445	0.0977279
995.472	0.252778
995.499	0.490746
995.525	0.742719
995.552	0.717098
995.579	0.437899
995.606	0.186754
995.633	0.0151233
995.652	0
995.679	0
995.706	0
995.732	0
999.371	0
999.398	0
999.425	0
999.452	0
999.479	0.043855
999.506	0.181798
999.533	0.331488
999.56	0.335384
999.587	0.175457
999.615	0.0593669
999.641	0
999.669	0
999.696	0
999.723	0
999.75	0
999.777	0
999.804	0.147862
999.831	0.308371
999.858	0.467802
999.885	0.439421
999.912	0.271768
999.939	0.114829
999.976	0
1000	0
1000.03	0
1000.06	0
1000.33	0
1000.36	0
1000.38	0
1000.41	0
1000.44	0.0788266
1000.46	0.217154
1000.49	0.448291
1000.52	0.690661
1000.54	0.734853
1000.57	0.488167
1000.6	0.232941
1000.63	0.0362626
1000.64	0
1000.67	0
1000.7	0
1000.72	0
1000.75	0
1000.78	0.104366
1000.8	0.255131
1000.83	0.428717
1000.86	0.487242
1000.89	0.331126
1000.91	0.161438
1000.96	0
1000.99	0
1001.01	0
1001.04	0
1005.66	0
1005.69	0
1005.72	0
1005.75	0
1005.77	0.10281
1005.8	0.291187
1005.83	0.837478
1005.85	1.43612
1005.88	1.87843
1005.91	1.48686
1005.94	0.77913
1005.96	0.168901
1005.98	0
1006	0
1006.03	0
1006.06	0.0210341
1006.09	0.180374
1006.12	0.542479
1006.14	1.67263
1006.17	3.14717
1006.2	4.51249
1006.22	4.0133
1006.25	2.41037
1006.28	0.952988
1006.31	0.191035
1006.33	0
1006.36	0
1006.38	0
1006.41	0.0927261
1006.44	0.352512
1006.47	1.11037
1006.5	2.30306
1006.52	3.56027
1006.55	3.56328
1006.58	2.26613
1006.6	1.04504
1006.63	0.220533
1006.66	0
1006.68	0
1006.71	0
1006.74	0.0322637
1006.76	0.227828
1006.79	0.70915
1006.82	1.64382
1006.85	2.67995
1006.87	2.95627
1006.9	2.02068
1006.93	1.04785
1006.96	0.261688
1006.98	0.0400044
1007.02	0
1007.05	0
1007.07	0
1007.1	0
1009.35	0
1009.37	0
1009.4	0
1009.43	0
1009.46	0.107593
1009.48	0.232399
1009.51	0.629526
1009.54	1.12309
1009.57	1.54405
1009.59	1.29213
1009.62	0.751746
1009.65	0.250107
1009.68	0.0182848
1009.69	0
1009.72	0
1009.75	0
1009.78	0
1010.38	0
1010.41	0
1010.44	0
1010.46	0
1010.49	0.138511
1010.52	0.360842
1010.55	0.619298
1010.57	0.739314
1010.6	0.542539
1010.63	0.310746
1010.66	0.104202
1010.68	0
1010.71	0
1010.74	0
1010.76	0
1015.37	0
1015.4	0
1015.43	0
1015.46	0
1015.48	0.14502
1015.51	0.30493
1015.54	0.464886
1015.57	0.469678
1015.59	0.322746
1015.62	0.170495
1015.65	0
1015.68	0
1015.7	0
1015.73	0
1016.34	0
1016.37	0
1016.4	0
1016.42	0
1016.45	0.0927616
1016.48	0.171924
1016.51	0.265569
1016.53	0.294454
1016.56	0.182751
1016.59	0.130139
1016.62	0
1016.65	0
1016.67	0
1016.7	0
1021.38	0
1021.4	0
1021.43	0
1021.46	0
1021.49	0.11576
1021.52	0.192182
1021.54	0.237664
1021.57	0.221661
1021.6	0.160249
1021.63	0
1021.66	0
1021.68	0
1021.71	0
1023.36	0
1023.39	0
1023.42	0
1023.45	0
1023.47	0.0747808
1023.5	0.203381
1023.53	0.347379
1023.56	0.406006
1023.59	0.286403
1023.62	0.146286
1023.64	0
1023.67	0
1023.7	0
1023.73	0
1027.35	0
1027.38	0
1027.41	0
1027.43	0
1027.46	0.132148
1027.49	0.217551
1027.52	0.325061
1027.55	0.221932
1027.58	0.100024
1027.6	0
1027.63	0
1027.66	0
1027.69	0
1032.7	0
1032.72	0
1032.75	0
1032.78	0
1032.81	0.0478883
1032.84	0.209519
1032.87	0.389131
1032.89	0.487137
1032.92	0.33358
1032.95	0.152019
1032.98	0
1033.01	0
1033.04	0
1033.07	0
1033.09	0
1033.12	0
1033.15	0.125203
1033.18	0.295866
1033.21	0.49919
1033.23	0.550656
1033.26	0.355477
1033.29	0.161241
1033.32	0
1033.35	0
1033.38	0
1033.41	0
1033.43	0
1033.46	0
1033.49	0.130086
1033.52	0.285466
1033.55	0.44149
1033.58	0.419482
1033.61	0.273
1033.63	0.100118
1033.66	0
1033.69	0
1033.72	0
1033.75	0
1052.36	0
1052.39	0
1052.42	0
1052.45	0
1052.48	0.072333
1052.51	0.244253
1052.54	0.439171
1052.57	0.552658
1052.6	0.412099
1052.63	0.218084
1052.65	0.0513722
1052.68	0
1052.71	0
1052.74	0
1052.77	0
1053.39	0
1053.41	0
1053.44	0
1053.47	0
1053.5	0.108697
1053.53	0.192977
1053.56	0.238288
1053.59	0.212818
1053.62	0.138321
1053.65	0
1053.68	0
1053.71	0
1053.74	0
1101.35	0
1101.38	0
1101.41	0
1101.44	0
1101.48	0.109291
1101.51	0.192602
1101.54	0.243089
1101.57	0.220537
1101.6	0.136916
1101.64	0
1101.67	0
1101.7	0
1101.74	0
1108.4	0
1108.43	0
1108.46	0
1108.49	0
1108.53	0.137433
1108.56	0.44546
1108.59	0.968595
1108.62	1.54218
1108.65	1.62924
1108.68	1.05647
1108.71	0.498601
1108.75	0.0752111
1108.76	0
1108.8	0
1108.83	0
1108.86	0
1109.39	0
1109.43	0
1109.46	0
1109.49	0
1109.52	0.0860814
[truncated: 6,466 more rows]
