# Supplementary material for: Multiple functional neurosteroid binding sites on GABAA receptors
Source: PLoS Biol. 2019 Mar 7;17(3):e3000157. doi: 10.1371/journal.pbio.3000157 (PMC6424464; doi:10.1371/journal.pbio.3000157)
Supplement: S3 Data — Each set of data represents an MS fragmentation spectrum of a KK200- or KK202-photolabeled peptide in numerical form. The m/z of fragmentation ions and their corresponding ion intensity are listed in columns. MS, mass spectrometry. (XLSX) [file pbio.3000157.s012.xlsx]

## Sheet: Figure 3a KK200 a1TM4
m/z	Intensity (10e2)
235.003	0
235.006	0
235.009	0
235.012	0
236.904	0
236.907	0
236.91	0
236.913	0
236.916	0.880042
236.919	1.43407
236.923	1.66467
236.926	1.43219
236.929	0.912376
236.932	0
236.935	0
236.938	0
236.941	0
270.812	0
270.816	0
270.82	0
270.823	0
270.827	1.22495
270.831	1.68759
270.835	1.81481
270.839	1.46694
270.842	0.777339
270.846	0
270.85	0
270.854	0
270.858	0
271.243	0
271.247	0
271.251	0
271.255	0
271.259	1.01579
271.262	1.46986
271.266	1.62064
271.27	1.38711
271.274	0.935079
271.277	0
271.281	0
271.285	0
271.289	0
275.794	0
275.798	0
275.802	0
275.805	0
275.809	0.991137
275.813	1.59169
275.817	1.83371
275.821	1.60941
275.825	1.09928
275.829	0
275.833	0
275.837	0
275.841	0
315.575	0
315.58	0
315.585	0
315.59	0
315.595	0.882958
315.599	1.42574
315.604	1.77809
315.609	1.72703
315.614	1.28584
315.619	0
315.623	0
315.628	0
315.633	0
324.044	0
324.049	0
324.054	0
324.059	0
324.064	0.872378
324.069	1.64193
324.074	2.06536
324.079	1.88674
324.084	1.28472
324.089	0
324.094	0
324.099	0
324.104	0
347.346	0
347.352	0
347.357	0
347.363	0
347.368	1.27557
347.374	1.71661
347.379	1.82355
347.385	1.56194
347.39	1.09813
347.396	0
347.401	0
347.407	0
347.413	0
351.887	0
351.893	0
351.898	0
351.904	0
351.909	0.875786
351.915	1.46087
351.921	1.88836
351.926	1.93037
351.932	1.54792
351.938	0.929092
351.943	0
351.949	0
351.955	0
351.96	0
382.85	0
382.857	0
382.863	0
382.87	0
382.876	1.05896
382.882	1.58516
382.889	1.90446
382.895	1.76887
382.902	1.20876
382.908	0
382.914	0
382.921	0
382.927	0
423.761	0
423.769	0
423.776	0
423.784	0
423.791	1.08272
423.799	1.5971
423.806	1.77094
423.814	1.48508
423.821	0.921246
423.828	0
423.836	0
423.843	0
423.851	0
442.041	0
442.049	0
442.057	0
442.065	0
442.073	1.09168
442.081	1.58772
442.089	1.81445
442.097	1.64942
442.105	1.18887
442.113	0
442.12	0
442.128	0
442.136	0
442.144	0
442.152	0
442.16	0
442.168	1.00852
442.176	1.60243
442.184	1.79331
442.192	1.46727
442.2	0.894187
442.208	0
442.216	0
442.224	0
442.232	0
445.054	0
445.062	0
445.07	0
445.078	0
445.086	0
445.094	0
445.102	0
445.11	0
445.118	0
445.126	0
445.134	0
445.142	0
445.15	0
445.158	0
445.166	0
505.805	0
505.815	0
505.824	0
505.834	0
505.844	1.03683
505.854	1.62949
505.863	2.08154
505.873	2.05049
505.883	1.52021
505.892	0
505.902	0
505.912	0
505.922	0
580.738	0
580.75	0
580.762	0
580.774	0
580.786	0.34548
580.798	1.66969
580.81	3.37527
580.822	4.83888
580.834	3.96873
580.846	2.13914
580.858	0.556751
580.87	0
580.882	0
580.894	0
580.906	0
581.253	0
581.265	0
581.277	0
581.289	0
581.301	1.5125
581.313	3.27489
581.325	4.85586
581.337	4.1464
581.349	2.35731
581.361	0.844686
581.373	0
581.385	0
581.397	0
581.409	0
631.245	0
631.259	0
631.273	0
631.286	0
631.3	0.407701
631.313	1.60006
631.327	3.86957
631.34	6.3612
631.354	6.85676
631.367	4.46696
631.381	2.06362
631.395	0.389744
631.408	0
631.422	0
631.435	0
631.449	0
631.761	0
631.775	0
631.788	0
631.802	0
631.816	1.15332
631.829	1.57831
631.843	2.95528
631.856	3.63837
631.87	2.66508
631.884	1.57096
631.897	0
631.911	0
631.924	0
631.938	0
666.774	0
666.788	0
666.803	0
666.818	0
666.833	1.39759
666.847	3.56284
666.862	5.8959
666.877	5.77685
666.891	3.57668
666.906	1.65982
666.921	0.551603
666.936	0
666.95	0
666.965	0
666.98	0
667.26	0
667.275	0
667.289	0
667.304	0
667.319	0.357772
667.334	2.00466
667.348	4.25691
667.363	6.52495
667.378	5.92944
667.393	3.48096
667.408	1.29579
667.422	0
667.437	0
667.452	0
667.466	0
730.665	0
730.682	0
730.699	0
730.716	0
730.733	1.11712
730.75	1.72863
730.766	1.96128
730.783	1.6751
730.8	1.0845
730.817	0
730.834	0
730.851	0
730.868	0
751.37	0
751.388	0
751.406	0
751.423	0
751.441	1.07259
751.459	1.98554
751.476	2.90607
751.494	2.82609
751.511	1.82642
751.529	0.943937
751.548	0
751.566	0
751.583	0
751.601	0
759.758	0
759.775	0
759.793	0
759.811	0
759.829	0.245298
759.847	1.71632
759.865	6.44268
759.883	13.0714
759.901	19.9666
759.919	19.1585
759.937	12.018
759.955	5.42542
759.972	1.34339
759.989	0
760.006	0
760.024	0
760.042	0
760.257	0
760.275	0
760.293	0
760.311	0
760.329	0.544027
760.347	1.76032
760.365	7.0248
760.383	14.3999
760.401	21.791
760.419	20.3689
760.437	12.6129
760.455	5.44583
760.473	1.47287
760.494	0
760.512	0
760.53	0
760.548	0
760.781	0
760.799	0
760.817	0
760.835	0
760.853	0.617982
760.871	2.52629
760.889	5.38891
760.907	8.26727
760.925	7.50832
760.943	4.28874
760.961	1.41262
760.976	0
760.994	0
761.012	0
761.03	0
781.944	0
781.963	0
781.981	0
782	0
782.019	1.24767
782.038	1.82956
782.056	2.03323
782.075	1.66323
782.094	0.897203
782.112	0
782.131	0
782.15	0
782.168	0
802.35	0
802.369	0
802.389	0
802.408	0
802.428	0.278225
802.447	1.69411
802.466	3.26704
802.486	4.37136
802.505	3.42536
802.525	1.94061
802.544	0.943899
802.564	0
802.583	0
802.603	0
802.622	0
803.381	0
803.401	0
803.42	0
803.44	0
803.459	1.14926
803.479	2.47724
803.498	3.49562
803.518	2.79546
803.537	1.69467
803.557	0.797914
803.576	0
803.596	0
803.615	0
803.635	0
832.328	0
832.349	0
832.37	0
832.39	0
832.411	1.41151
832.431	1.79623
832.452	1.89989
832.472	1.67729
832.493	1.22323
832.514	0
832.535	0
832.555	0
832.576	0
841.254	0
841.275	0
841.296	0
841.317	0
841.338	0.790682
841.359	2.07501
841.38	7.02384
841.4	17.472
841.421	28.9611
841.442	33.9185
841.463	24.0291
841.484	12.9101
841.505	3.68
841.526	0.666828
841.548	0
841.568	0
841.589	0
841.61	0
841.756	0
841.777	0
841.798	0
841.819	0
841.84	0.613709
841.861	1.87499
841.882	6.20205
841.903	15.2214
841.924	25.141
841.945	29.482
841.966	21.0172
841.986	11.3934
842.007	3.1671
842.028	0.41543
842.05	0
842.071	0
842.092	0
842.113	0
842.28	0
842.301	0
842.322	0
842.343	0
842.364	0.712607
842.385	2.77411
842.405	6.61257
842.426	10.9053
842.447	12.3372
842.468	8.5937
842.489	4.48056
842.51	1.27469
842.528	0
842.549	0
842.57	0
842.591	0
842.8	0
842.821	0
842.842	0
842.863	0
842.884	0.746525
842.905	2.40407
842.926	4.27624
842.947	5.41409
842.968	4.0434
842.989	2.18987
843.01	0.575461
843.03	0
843.052	0
843.072	0
843.093	0
859.367	0
859.389	0
859.41	0
859.432	0
859.453	0.662583
859.475	1.84203
859.496	3.44751
859.518	3.39433
859.539	1.87468
859.561	0.525487
859.582	0
859.604	0
859.626	0
859.647	0
867.681	0
867.703	0
867.725	0
867.747	0
867.769	1.15369
867.79	1.72173
867.812	2.02958
867.834	1.96041
867.856	1.57855
867.878	0
867.9	0
867.922	0
867.943	0
873.328	0
873.35	0
873.372	0
873.394	0
873.416	1.25357
873.438	3.10104
873.46	5.15744
873.482	5.34285
873.504	3.31356
873.526	1.34897
873.548	0
873.571	0
873.593	0
873.615	0
873.659	0
873.681	0
873.703	0
873.725	0
873.747	0.847379
873.769	1.65814
873.792	3.19577
873.814	3.84505
873.836	2.42336
873.858	0.951655
873.88	0
873.902	0
873.924	0
873.946	0
882.339	0
882.361	0
882.384	0
882.406	0
882.428	1.65264
882.451	2.7616
882.473	3.25968
882.496	2.09104
882.518	1.53446
882.54	0
882.563	0
882.585	0
882.608	0
921.774	0
921.798	0
921.822	0
921.846	0
921.87	0.985096
921.894	1.7563
921.918	2.29867
921.942	2.25986
921.966	1.66518
921.99	0.962514
922.014	0
922.038	0
922.062	0
922.086	0
927.378	0
927.402	0
927.427	0
927.451	0
927.475	1.18712
927.499	1.96048
927.523	2.44027
927.547	2.32706
927.571	1.72838
927.596	0.987928
927.62	0
927.644	0
927.668	0
927.692	0
944.375	0
944.4	0
944.425	0
944.45	0
944.475	1.114
944.499	1.66525
944.524	1.98699
944.549	1.85146
944.574	1.29094
944.601	0
944.626	0
944.651	0
944.676	0
947.339	0
947.364	0
947.389	0
947.414	0
947.439	1.07472
947.464	3.84723
947.489	7.514
947.514	10.751
947.539	9.15038
947.564	5.2
947.589	1.64021
947.612	0
947.637	0
947.662	0
947.687	0
947.836	0
947.861	0
947.886	0
947.911	0
947.936	0.996182
947.961	3.15059
947.986	6.18382
948.011	8.97284
948.036	7.86348
948.061	4.67111
948.086	1.82254
948.111	0.448761
948.135	0
948.16	0
948.185	0
948.21	0
948.335	0
948.36	0
948.385	0
948.41	0
948.435	0.579547
948.46	2.13455
948.485	3.9294
948.51	5.20244
948.535	4.04723
948.56	2.21186
948.585	0.536684
948.61	0
948.635	0
948.66	0
948.685	0
954.41	0
954.435	0
954.461	0
954.486	0
954.511	1.31544
954.536	2.04514
954.562	2.3698
954.587	2.05111
954.612	1.32792
954.637	0
954.663	0
954.688	0
954.713	0
960.009	0
960.035	0
960.06	0
960.086	0
960.111	1.26011
960.136	1.72715
960.162	1.90168
960.187	1.66018
960.213	1.13518
960.238	0
960.264	0
960.289	0
960.315	0
972.419	0
972.445	0
972.471	0
972.496	0
972.522	1.18694
972.548	1.88005
972.574	3.34876
972.6	3.36751
972.626	1.92684
972.652	0.68565
972.678	0
972.704	0
972.73	0
972.756	0
973.431	0
973.457	0
973.483	0
973.509	0
973.535	1.00708
973.561	1.76429
973.587	2.21449
973.613	2.04714
973.639	1.36183
973.665	0
973.691	0
973.717	0
973.743	0
979.382	0
979.408	0
979.435	0
979.461	0
979.487	1.20766
979.513	2.58042
979.539	3.72817
979.566	3.16681
979.592	1.78261
979.618	0.841819
979.644	0
979.671	0
979.697	0
979.723	0
979.749	0
979.775	0
979.802	0.903889
979.828	1.71062
979.854	2.51834
979.88	3.16568
979.907	2.14795
979.933	1.33346
979.959	0
979.986	0
980.012	0
980.038	0
989.369	0
989.396	0
989.422	0
989.449	0
989.476	0.989843
989.502	1.73093
989.529	2.33643
989.556	2.50273
989.582	2.12966
989.609	1.4194
989.635	0
989.662	0
989.689	0
989.715	0
995.682	0
995.709	0
995.736	0
995.763	0
995.79	0.957333
995.816	1.754
995.843	2.33974
995.87	2.2935
995.897	1.61881
995.924	0
995.951	0
995.978	0
996.005	0
1004.37	0
1004.39	0
1004.42	0
1004.45	0
1004.48	1.25003
1004.5	2.85777
1004.53	4.3896
1004.56	4.15738
1004.58	2.62734
1004.61	1.18398
1004.64	0
1004.67	0
1004.69	0
1004.72	0
1004.86	0
1004.88	0
1004.91	0
1004.94	0
1004.97	0.735806
1004.99	2.18688
1005.02	3.90739
1005.05	4.39407
1005.07	2.90735
1005.1	1.24625
1005.13	0
1005.16	0
1005.18	0
1005.21	0
1005.37	0
1005.4	0
1005.43	0
1005.46	0
1005.48	1.24966
1005.51	2.19028
1005.54	3.31522
1005.57	2.67221
1005.59	1.38495
1005.62	0
1005.65	0
1005.67	0
1005.7	0
1077.91	0
1077.94	0
1077.97	0
1078	0
1078.03	1.46088
1078.06	2.91443
1078.09	3.73037
1078.12	2.79493
1078.15	1.34622
1078.18	0
1078.21	0
1078.24	0
1078.27	0
1078.36	0
1078.39	0
1078.42	0
1078.45	0
1078.48	1.08713
1078.52	2.58137
1078.55	4.17904
1078.58	4.05708
1078.61	2.35554
1078.64	0.778898
1078.67	0
1078.7	0
1078.73	0
1078.76	0
1078.88	0
1078.91	0
1078.94	0
1078.97	0
1079	0.881808
1079.03	1.86423
1079.06	3.14853
1079.09	2.95069
1079.12	1.76926
1079.15	0
1079.18	0
1079.21	0
1079.24	0
1081.07	0
1081.1	0
1081.12	0
1081.16	0
1081.19	0.676939
1081.22	2.29245
1081.25	4.1547
1081.28	4.61607
1081.31	2.79029
1081.34	1.04224
1081.37	0
1081.4	0
1081.43	0
1081.46	0
1081.49	0
1081.52	0
1081.55	1.17889
1081.58	1.96153
1081.61	2.31119
1081.64	2.01141
1081.67	1.31811
1081.7	0
1081.73	0
1081.76	0
1081.8	0
1081.83	0
1081.86	0
1081.89	1.42563
1081.92	2.82522
1081.95	3.48399
1081.98	2.49311
1082.01	1.34196
1082.04	0
1082.07	0
1082.1	0
1082.13	0
1086.41	0
1086.44	0
1086.47	0
1086.5	0
1086.53	1.51164
1086.56	3.56891
1086.59	5.83735
1086.62	5.73064
1086.65	3.42036
1086.68	1.44802
1086.71	0
1086.74	0
1086.77	0
1086.8	0
1086.84	0.507019
1086.87	1.95687
1086.9	4.0377
1086.93	6.40478
1086.96	6.0363
1086.99	3.40522
1087.02	1.17656
1087.05	0
1087.08	0
1087.11	0
1087.14	0
1087.17	0
1087.2	1.27216
1087.23	2.80159
1087.26	4.40447
1087.3	4.0922
1087.33	2.3877
1087.36	0.774528
1087.39	0
1087.43	0
1087.46	0
1087.49	0
1087.52	1.17897
1087.55	4.2632
1087.58	8.05529
1087.61	11.6456
1087.64	10.1738
1087.67	5.94007
1087.7	2.11182
1087.73	0
1087.75	0
1087.78	0
1087.81	0
1087.84	0
1105.71	0
1105.74	0
1105.77	0
1105.8	0
1105.83	1.64986
1105.87	5.12441
1105.9	9.02967
1105.93	10.7058
1105.96	7.45193
1105.99	3.98038
1106.02	1.05578
1106.05	0
1106.08	0
1106.11	0
1106.14	0.314201
1106.18	2.51837
1106.21	5.57467
1106.24	8.8843
1106.27	9.13629
1106.3	5.89578
1106.33	2.86415
1106.37	0.634909
1106.41	0
1106.44	0
1106.47	0
1106.5	0
1130.11	0
1130.14	0
1130.17	0
1130.21	0
1130.24	1.759
1130.27	3.25419
1130.3	3.47411
1130.34	2.05639
1130.37	0.922523
1130.43	0
1130.46	0
1130.49	0
1130.53	0
1135.75	0
1135.78	0
1135.81	0
1135.84	0
1135.88	0.875043
1135.91	2.97428
1135.94	5.80667
1135.97	8.56756
1136.01	7.86825
1136.04	4.75452
1136.07	1.4965
1136.08	0
1136.12	0
1136.15	0
1136.18	1.0267
1136.21	4.05621
1136.25	8.08629
1136.28	12.2201
1136.31	12.8044
1136.34	8.80299
1136.38	4.61817
1136.41	1.23344
1136.44	0
1136.47	0
1136.51	0
1136.54	0.291376
1136.57	1.93452
1136.6	3.35935
1136.64	3.82896
1136.67	2.81276
1136.7	1.3357
1136.74	0
1136.77	0
1136.8	0
1136.83	0
1162.88	0
1162.92	0
1162.95	0
1162.98	0
1163.02	1.39139
1163.05	2.54413
1163.09	3.88363
1163.12	3.59706
1163.15	2.05593
1163.19	0.629463
1163.22	0
1163.26	0
1163.29	0
1163.32	0
1163.87	0
1163.9	0
1163.93	0
1163.97	0
1164	1.13268
1164.04	1.93486
1164.07	2.45201
1164.11	2.60672
1164.14	1.35669
1164.17	0
1164.21	0
1164.24	0
1164.28	0
1165.47	0
1165.5	0
1165.53	0
1165.57	0
1165.6	1.33044
1165.64	2.62493
1165.67	3.08312
1165.7	2.12989
1165.74	1.32965
1165.77	0
1165.81	0
1165.84	0
1165.88	0
1226.95	0
1226.99	0
1227.03	0
1227.06	0
1227.1	1.64647
1227.14	3.44694
1227.17	4.07305
1227.21	2.60575
1227.25	1.03253
1227.28	0
1227.31	0
1227.35	0
1227.38	0
1235.41	0
1235.44	0
1235.48	0
1235.52	0
1235.56	0.86797
1235.59	3.39798
1235.63	6.19919
1235.67	8.23443
1235.7	6.65815
1235.74	4.00368
1235.78	1.53436
1235.83	0
1235.86	0
1235.9	0
1235.94	0
1235.97	0
1236.01	0
1236.05	0
1236.09	1.20559
1236.12	3.43018
1236.16	5.77135
1236.2	6.15885
1236.23	3.93945
1236.27	1.74899
1236.3	0
1236.34	0
1236.38	0
1236.41	0
1236.45	0
1236.49	0
1236.53	0
1236.56	1.05172
1236.6	3.79407
1236.64	6.77471
1236.67	8.73593
1236.71	6.7139
1236.75	3.84808
1236.79	1.27726
1236.83	0
1236.87	0
1236.9	0
1236.94	0
1236.98	0
1237.02	0
1237.05	0
1237.09	1.25204
1237.13	2.15649
1237.16	2.94455
1237.2	2.34813
1237.24	1.0476
1237.28	0
1237.31	0
1237.35	0
1237.39	0
1297.43	0
1297.47	0
1297.51	0
1297.55	0
1297.59	1.46595
1297.63	2.7636
1297.67	3.36931
1297.71	2.26399
1297.75	1.41859
1297.79	0
1297.83	0
1297.87	0
1297.91	0
1300.47	0
1300.51	0
1300.55	0
1300.59	0
1300.63	1.64908
1300.67	2.18642
1300.71	2.96836
1300.75	2.05851
1300.79	1.54411
1300.83	0
1300.87	0
1300.91	0
1300.95	0
1308.94	0
1308.98	0
1309.02	0
1309.06	0
1309.1	1.22319
1309.14	3.17964
1309.18	5.34609
1309.22	6.27683
1309.26	4.51389
1309.3	2.19822
1309.34	0.476859
1309.39	0
1309.43	0
1309.47	0
1309.51	0
1309.55	0
1309.59	1.2985
1309.63	4.56451
1309.67	8.61995
1309.71	11.9412
1309.76	9.84101
1309.8	5.56712
1309.84	1.7426
1309.87	0
1309.91	0
1309.95	0
1309.99	0
1310.03	0
1310.07	0.495529
1310.11	1.99962
1310.15	4.27829
1310.19	6.40964
1310.23	6.33862
1310.28	3.97651
1310.32	1.71697
1310.36	0
1310.4	0
1310.44	0
1310.48	0
1330.43	0
1330.47	0
1330.51	0
1330.55	0
1330.59	0.710085
1330.63	1.93055
1330.68	3.19038
1330.72	3.18811
1330.76	1.92426
1330.8	1.35038
1330.84	0
1330.88	0
1330.93	0
1330.97	0
1394.02	0
1394.06	0
1394.11	0
1394.15	0
1394.2	1.28237
1394.24	2.30859
1394.29	3.29218
1394.33	2.16962
1394.38	1.49658
1394.42	0
1394.46	0
1394.51	0
1394.55	0
1394.6	0
1394.64	0
1394.69	1.14113
1394.73	2.7583
1394.78	4.30068
1394.82	3.43025
1394.87	1.91194
1394.91	0.558476
1394.95	0
1395	0
1395.04	0
1395.09	0
1395.13	0
1395.18	1.10796
1395.22	3.07062
1395.27	5.13551
1395.31	4.55294
1395.36	2.54062
1395.4	0.793189
1395.44	0
1395.49	0
1395.53	0
1395.58	0
1765.11	0
1765.17	0
1765.23	0
1765.3	0
1765.36	1.40714
1765.42	2.16978
1765.49	2.45544
1765.55	2.07562
1765.61	1.28137
1765.68	0
1765.74	0
1765.8	0
1765.87	0
2038.52	0
2038.6	0
2038.67	0
2038.75	0

## Sheet: Figure 3b KK200 b3TM4
m/z	Intensity (10e2)
230.004	0
230.006	0
230.01	0
230.012	0
233.151	0
233.154	0
233.157	0
233.16	0
233.163	0.0918434
233.166	1.6601
233.169	3.40557
233.172	3.75409
233.175	2.25728
233.178	1.20151
233.181	0
233.184	0
233.187	0
233.19	0
235.094	0
235.097	0
235.1	0
235.103	0
235.106	0.23244
235.109	1.47009
235.112	2.75698
235.115	2.29639
235.118	1.34552
235.121	0
235.125	0
235.128	0
235.131	0
243.12	0
243.123	0
243.126	0
243.13	0
243.133	0.91693
243.136	2.4133
243.139	3.70078
243.143	3.01357
243.146	1.79027
243.149	0.809735
243.152	0
243.156	0
243.159	0
243.162	0
245.897	0
245.9	0
245.903	0
245.907	0
245.91	1.33399
245.913	1.85882
245.917	1.93934
245.92	1.46525
245.923	0.718343
245.926	0
245.93	0
245.933	0
245.936	0
247.059	0
247.062	0
247.065	0
247.069	0
247.072	1.21797
247.075	1.64482
247.079	3.10907
247.082	3.81193
247.085	2.67568
247.089	1.33003
247.092	0
247.095	0
247.099	0
247.102	0
247.128	0
247.132	0
247.135	0
247.138	0
247.142	0.807806
247.145	3.19528
247.148	5.83371
247.152	5.91419
247.155	3.72593
247.158	1.77445
247.162	0.665827
247.165	0
247.168	0
247.172	0
247.175	0
261.144	0
261.148	0
261.152	0
261.155	0
261.159	1.21441
261.163	3.44028
261.166	5.33623
261.17	4.57113
261.173	2.74929
261.177	0.93834
261.181	0
261.184	0
261.188	0
261.191	0
265.102	0
265.106	0
265.11	0
265.113	0
265.117	1.33578
265.121	2.12216
265.125	3.12458
265.128	2.29697
265.132	1.00614
265.135	0
265.139	0
265.143	0
265.147	0
278.03	0
278.034	0
278.038	0
278.042	0
278.046	0
278.05	2.53297
278.054	5.40479
278.058	7.7988
278.062	6.64287
278.066	4.09743
278.07	2.06907
278.074	0.357464
278.078	0
278.082	0
278.086	0
278.09	0
278.094	0
278.098	0
278.102	0
278.106	0
278.11	0.927728
278.113	1.58454
278.117	2.01979
278.121	1.95514
278.125	1.42176
278.129	0.739843
278.133	0
278.137	0
278.141	0
278.145	0
281.347	0
281.351	0
281.355	0
281.359	0
281.363	1.20983
281.368	1.48659
281.372	1.61541
281.375	1.53729
281.38	1.23326
281.384	0
281.388	0
281.392	0
281.396	0
289.966	0
289.97	0
289.974	0
289.978	0
289.983	1.04847
289.987	1.53736
289.991	1.66733
289.995	1.40923
290	0.949041
290.004	0
290.008	0
290.012	0
290.017	0
295.089	0
295.093	0
295.098	0
295.102	0
295.106	0.954272
295.111	1.50631
295.115	1.84798
295.119	1.83836
295.124	1.55559
295.128	1.17298
295.132	0
295.137	0
295.141	0
295.145	0
298.188	0
298.192	0
298.196	0
298.201	0
298.205	0
298.21	1.76731
298.214	3.94523
298.219	5.93404
298.223	5.08285
298.227	2.97482
298.232	1.19041
298.231	0
298.235	0
298.24	0
298.244	0
300.125	0
300.13	0
300.134	0
300.139	0
300.143	0
300.148	5.85053
300.152	12.2732
300.157	17.6794
300.161	14.9783
300.166	9.38072
300.17	4.81772
300.174	2.89177
300.179	0.740057
300.189	0
300.193	0
300.198	0
300.202	0
301.139	0
301.143	0
301.148	0
301.152	0
301.157	1.37352
301.161	2.31826
301.166	3.36463
301.17	2.37499
301.174	1.49829
301.179	0.679049
301.183	0
301.188	0
301.192	0
301.197	0
328.538	0
328.543	0
328.548	0
328.553	0
328.558	0.921358
328.563	1.48421
328.568	1.72136
328.573	1.47598
328.579	0.923555
328.584	0
328.589	0
328.594	0
328.599	0
332.169	0
332.174	0
332.18	0
332.185	0
332.19	0.465928
332.195	1.88169
332.2	3.46074
332.205	4.16502
332.211	2.95801
332.216	1.50851
332.221	0.503779
332.226	0
332.231	0
332.237	0
332.242	0
337.855	0
337.861	0
337.866	0
337.871	0
337.877	0.874285
337.882	1.47379
337.887	1.81177
337.892	1.61285
337.898	0.997984
337.903	0
337.908	0
337.914	0
337.919	0
355.17	0
355.175	0
355.181	0
355.187	0
355.192	0.767006
355.198	1.5213
355.204	2.02818
355.21	1.93273
355.215	1.2899
355.221	0
355.227	0
355.233	0
355.238	0
358.514	0
358.52	0
358.526	0
358.532	0
358.537	1.0258
358.543	1.62603
358.549	1.94876
358.555	1.80391
358.561	1.28123
358.567	0
358.572	0
358.578	0
358.584	0
364.119	0
364.125	0
364.131	0
364.137	0
364.143	1.09462
364.149	1.53185
364.155	2.92194
364.161	3.62408
364.167	2.26414
364.173	1.31588
364.178	0
364.184	0
364.19	0
364.196	0
366.49	0
366.496	0
366.502	0
366.508	0
366.514	1.07344
366.52	1.77764
366.526	2.06659
366.532	1.74199
366.538	1.03948
366.544	0
366.55	0
366.556	0
366.562	0
372.579	0
372.585	0
372.592	0
372.598	0
372.604	0.985971
372.61	1.69658
372.616	2.05332
372.622	1.79597
372.628	1.13621
372.635	0
372.641	0
372.647	0
372.653	0
377.155	0
377.161	0
377.168	0
377.174	0
377.18	1.32698
377.187	1.98678
377.193	2.10357
377.199	1.5758
377.205	0.829139
377.212	0
377.218	0
377.224	0
377.23	0
382.142	0
382.148	0
382.154	0
382.161	0
382.167	1.13533
382.174	1.86268
382.18	2.26647
382.186	2.06975
382.193	1.40726
382.199	0
382.205	0
382.212	0
382.218	0
406.153	0
406.16	0
406.167	0
406.174	0
406.181	0.735686
406.188	1.5331
406.195	2.27695
406.202	2.55542
406.209	2.20726
406.216	1.46416
406.223	0
406.23	0
406.237	0
406.244	0
410.096	0
410.103	0
410.11	0
410.117	0
410.124	0.844981
410.131	2.7855
410.138	5.02348
410.145	6.14147
410.153	4.28965
410.16	2.1642
410.167	0.434015
410.174	0
410.181	0
410.188	0
410.195	0
413.527	0
413.534	0
413.542	0
413.549	0
413.556	1.11416
413.563	1.5899
413.57	1.80249
413.578	1.61074
413.585	1.11726
413.592	0
413.599	0
413.606	0
413.614	0
418.705	0
418.712	0
418.719	0
418.727	0
418.734	0.956034
418.741	1.60745
418.749	2.07329
418.756	2.05289
418.763	1.52517
418.771	0.791444
418.778	0
418.785	0
418.792	0
418.8	0
431.149	0
431.157	0
431.165	0
431.172	0
431.18	1.09344
431.188	2.20112
431.195	3.57051
431.203	3.30659
431.211	1.8003
431.218	0.484642
431.226	0
431.234	0
431.241	0
431.249	0
438.039	0
438.047	0
438.055	0
438.063	0
438.071	1.34774
438.079	2.14385
438.086	2.48989
438.094	2.17702
438.102	1.43041
438.108	0
438.115	0
438.123	0
438.131	0
445.045	0
445.053	0
445.061	0
445.069	0
445.077	0
445.085	0
445.094	0
445.101	0
445.11	0
445.118	0
445.126	0
445.134	0
445.142	0
445.15	0
445.158	0
445.166	0
445.174	0
445.182	0
445.192	0
445.2	0
445.208	0
445.216	0
445.233	0
445.24	0
445.248	0
445.257	0
445.265	0
445.273	0
445.281	0
445.289	0
445.297	0
445.305	0
445.313	0
445.321	0
445.329	0
445.337	0
445.345	0
457.194	0
457.202	0
457.211	0
457.219	0
457.228	0.304969
457.236	1.76277
457.244	4.01009
457.253	6.3449
457.261	6.22654
457.269	3.93974
457.278	1.83724
457.286	0.858352
457.294	0
457.303	0
457.311	0
457.32	0
458.199	0
458.208	0
458.216	0
458.224	0
458.233	0.923359
458.241	1.70286
458.25	2.38264
458.258	2.57153
458.266	2.1784
458.275	1.46514
458.283	0
458.291	0
458.3	0
458.308	0
463.182	0
463.19	0
463.199	0
463.207	0
463.216	1.3676
463.224	2.02883
463.233	2.23008
463.241	1.83644
463.25	1.12354
463.258	0
463.267	0
463.275	0
463.284	0
481.126	0
481.135	0
481.144	0
481.153	0
481.162	1.24977
481.171	2.03434
481.18	3.51274
481.189	3.80384
481.198	2.45541
481.207	1.52539
481.216	0
481.225	0
481.234	0
481.243	0
481.758	0
481.767	0
481.776	0
481.786	0
481.795	0.958913
481.804	1.77255
481.813	3.42862
481.822	4.77058
481.831	3.79968
481.84	2.00565
481.849	0.420895
481.858	0
481.867	0
481.876	0
481.885	0
506.197	0
506.207	0
506.216	0
506.226	0
506.236	1.11892
506.245	1.68647
506.255	1.92644
506.265	1.75209
506.275	1.30954
506.284	0
506.294	0
506.304	0
506.314	0
523.155	0
523.165	0
523.175	0
523.185	0
523.196	0.457462
523.206	1.91537
523.216	3.56161
523.226	4.66058
523.237	3.64264
523.247	2.00312
523.257	0.553314
523.267	0
523.278	0
523.288	0
523.298	0
556.28	0
556.291	0
556.303	0
556.314	0
556.325	1.03071
556.336	1.83049
556.347	2.46027
556.359	2.52268
556.37	1.94601
556.381	1.06254
556.392	0
556.404	0
556.415	0
556.426	0
566.198	0
566.21	0
566.221	0
566.233	0
566.244	1.34026
566.256	2.97979
566.267	4.55288
566.279	4.1838
566.29	2.60202
566.302	1.10965
566.313	0
566.325	0
566.336	0
566.348	0
585.075	0
585.087	0
585.099	0
585.111	0
585.124	0.314121
585.136	1.76474
585.148	3.39857
585.16	3.96319
585.172	2.57515
585.184	1.18007
585.196	0
585.208	0
585.221	0
585.232	0
586.093	0
586.106	0
586.118	0
586.13	0
586.142	1.26336
586.154	2.05159
586.166	2.35546
586.178	2.02243
586.191	1.31781
586.203	0
586.215	0
586.227	0
586.239	0
594.175	0
594.188	0
594.2	0
594.212	0
594.225	0.878252
594.237	3.32546
594.25	6.52981
594.262	9.56734
594.274	8.41714
594.287	5.00145
594.299	2.02394
594.312	0.570469
594.324	0
594.336	0
594.349	0
594.361	0
610.216	0
610.229	0
610.242	0
610.255	0
610.268	1.24378
610.281	1.81136
610.293	1.97392
610.306	1.64526
610.319	1.01926
610.332	0
610.345	0
610.358	0
610.371	0
627.117	0
627.13	0
627.144	0
627.157	0
627.171	1.19433
627.184	1.76994
627.197	1.94973
627.211	1.60975
627.224	0.970709
627.238	0
627.251	0
627.265	0
627.278	0
656.124	0
656.139	0
656.153	0
656.168	0
656.182	1.19599
656.196	1.6932
656.211	2.00612
656.225	1.9008
656.239	1.41667
656.254	0
656.268	0
656.283	0
656.297	0
684.12	0
684.135	0
684.151	0
684.166	0
684.181	1.27966
684.197	2.56392
684.212	4.04568
684.227	3.88917
684.243	2.36473
684.258	1.33101
684.273	0
684.288	0
684.304	0
684.319	0
707.222	0
707.238	0
707.254	0
707.27	0
707.286	0.773275
707.302	2.53488
707.318	4.85478
707.335	7.18545
707.351	6.96596
707.367	4.33779
707.383	1.86847
707.399	0.16041
707.415	0
707.431	0
707.447	0
707.463	0
708.237	0
708.253	0
708.269	0
708.285	0
708.301	0.220366
708.317	1.72853
708.333	3.48386
708.35	4.81458
708.366	3.74737
708.382	2.09369
708.398	0.712416
708.414	0
708.43	0
708.446	0
708.462	0
725.208	0
725.225	0
725.241	0
725.258	0
725.275	1.18103
725.292	1.9341
725.308	2.27589
725.325	2.01097
725.342	1.3418
725.359	0
725.375	0
725.392	0
725.409	0
738.297	0
738.314	0
738.332	0
738.349	0
738.366	0.46795
738.383	2.11612
738.4	2.26324
738.417	1.90837
738.434	1.25232
738.452	0
738.469	0
738.486	0
738.503	0
834.72	0
834.741	0
834.762	0
834.782	0
834.803	0.917637
834.823	1.73465
834.844	2.27126
834.865	2.22461
834.885	1.66795
834.906	0
834.927	0
834.947	0
834.968	0
838.26	0
838.28	0
838.301	0
838.322	0
838.342	1.44298
838.363	3.22058
838.384	3.8147
838.405	2.54121
838.426	1.04039
838.446	0
838.467	0
838.488	0
838.509	0
846.69	0
846.711	0
846.732	0
846.753	0
846.774	1.38551
846.795	1.8824
846.816	2.04394
846.837	1.75652
846.858	1.17682
846.879	0
846.9	0
846.922	0
846.943	0
900.187	0
900.21	0
900.234	0
900.257	0
900.28	1.20274
900.303	1.83288
900.326	2.22535
900.349	2.02134
900.372	1.24662
900.395	0
900.418	0
900.442	0
900.465	0
909.337	0
909.36	0
909.384	0
909.407	0
909.431	1.31014
909.454	1.92664
909.477	3.08363
909.501	2.61406
909.524	1.23415
909.548	0
909.571	0
909.595	0
909.618	0
932.428	0
932.452	0
932.477	0
932.501	0
932.525	1.55627
932.55	2.31863
932.574	2.4889
932.599	1.92778
932.623	1.04891
932.647	0
932.672	0
932.696	0
932.721	0
947.316	0
947.341	0
947.366	0
947.391	0
947.416	1.22827
947.441	1.88147
947.466	2.2292
947.49	2.06798
947.515	1.4931
947.54	0
947.565	0
947.59	0
947.615	0
958.869	0
958.895	0
958.92	0
958.946	0
958.971	1.32032
958.996	3.08937
959.022	4.95815
959.047	4.80007
959.073	2.8349
959.098	1.05638
959.123	0
959.149	0
959.174	0
959.2	0
1031.85	0
1031.88	0
1031.91	0
1031.94	0
1031.97	0.637154
1031.99	1.88279
1032.02	3.73051
1032.05	4.26599
1032.08	2.67384
1032.11	0.984647
1032.14	0
1032.17	0
1032.2	0
1032.22	0
1032.37	0
1032.39	0
1032.42	0
1032.45	0
1032.48	1.40648
1032.51	4.34935
1032.54	7.72809
1032.56	10.3055
1032.59	8.16017
1032.62	4.62906
1032.65	1.41543
1032.67	0
1032.7	0
1032.73	0
1032.76	0
1032.87	0
1032.9	0
1032.93	0
1032.96	0
1032.99	1.52625
1033.02	3.27561
1033.05	4.68904
1033.07	4.40987
1033.1	2.61358
1033.13	0.891436
1033.16	0
1033.19	0
1033.21	0
1033.24	0
1067.39	0
1067.42	0
1067.45	0
1067.48	0
1067.52	1.41872
1067.55	2.88818
1067.57	4.0761
1067.6	3.3623
1067.63	1.75623
1067.67	0
1067.7	0
1067.73	0
1067.76	0
1067.88	0
1067.91	0
1067.94	0
1067.97	0
1068	1.46951
1068.03	3.94642
1068.06	6.83719
1068.09	8.48662
1068.12	6.1692
1068.15	3.24675
1068.18	0.805179
1068.21	0
1068.24	0
1068.27	0
1068.3	0
1068.36	0
1068.39	0
1068.42	0
1068.45	0
1068.48	0.660946
1068.51	2.33333
1068.54	4.87171
1068.57	7.62131
1068.6	8.12538
1068.63	5.41851
1068.66	2.57371
1068.69	0.404211
1068.71	0
1068.74	0
1068.77	0
1068.8	0
1115.44	0
1115.47	0
1115.5	0
1115.53	0
1115.57	1.50886
1115.6	3.01434
1115.63	3.99286
1115.66	2.99916
1115.69	1.61897
1115.72	0
1115.76	0
1115.79	0
1115.82	0
1116.43	0
1116.46	0
1116.49	0
1116.52	0
1116.56	1.27158
1116.59	2.32112
1116.62	3.67374
1116.65	3.27288
1116.68	1.81486
1116.71	0
1116.75	0
1116.78	0
1116.81	0
1140.88	0
1140.92	0
1140.95	0
1140.98	0
1141.02	1.05709
1141.05	1.85143
1141.08	2.37383
1141.11	2.27351
1141.15	1.61653
1141.19	0
1141.22	0
1141.26	0
1141.29	0
1148.85	0
1148.88	0
1148.91	0
1148.95	0
1148.98	1.02172
1149.02	2.25542
1149.05	6.75858
1149.08	12.4591
1149.12	17.3886
1149.15	14.3976
1149.18	8.29419
1149.21	2.55729
1149.25	0.250544
1149.28	0
1149.31	0
1149.34	0
1149.38	0
1149.41	0
1149.44	0
1149.48	0
1149.51	1.60273
1149.54	5.27027
1149.58	10.2208
1149.61	15.0118
1149.64	13.2143
1149.68	7.86366
1149.71	3.07805
1149.74	0.57642
1149.78	0
1149.81	0
1149.84	0
1149.88	0
1149.91	0
1149.94	0
1149.98	0.567433
1150.01	1.93281
1150.04	6.1974
1150.08	11.8248
1150.11	17.3305
1150.14	15.36
1150.18	9.11158
1150.21	3.4017
1150.24	0.418912
1150.27	0
1150.3	0
1150.34	0
1150.37	0
1150.4	0
1150.44	0
1150.47	0
1150.5	0.95563
1150.54	2.71189
1150.57	5.10933
1150.6	7.4006
1150.64	6.57257
1150.67	3.8363
1150.7	1.378
1150.74	0
1150.77	0
1150.8	0
1150.84	0
1186.58	0
1186.62	0
1186.65	0
1186.69	0
1186.72	0.997427
1186.76	2.18385
1186.79	4.4574
1186.83	4.52208
1186.86	2.97391
1186.9	1.4151
1186.93	0
1186.97	0
1187	0
1187.04	0
1187.46	0
1187.49	0
1187.53	0
1187.56	0
1187.6	1.51196
1187.63	1.82347
1187.67	1.87637
1187.7	1.89237
1187.74	1.94788
1187.77	1.86106
1187.81	1.49443
1187.84	0
1187.88	0
1187.91	0
1187.95	0
1188.4	0
1188.44	0
1188.47	0
1188.51	0
1188.55	1.18761
1188.58	3.11658
1188.62	5.27553
1188.65	5.73537
1188.68	3.97426
1188.72	2.13127
1188.76	0.669344
1188.79	0
1188.83	0
1188.86	0
1188.9	0
1189.53	0
1189.56	0
1189.6	0
1189.63	0
1189.67	0.885164
1189.7	2.29213
1189.74	4.40213
1189.77	6.61415
1189.81	6.33537
1189.84	3.72255
1189.88	1.28388
1189.91	0
1189.95	0
1189.98	0
1190.02	0
1190.55	0
1190.58	0
1190.62	0
1190.65	0
1190.69	1.15794
1190.72	1.95961
1190.76	2.94568
1190.79	2.6299
1190.83	2.06788
1190.86	1.24302
1190.9	0
1190.93	0
1190.97	0
1191	0
1204.91	0
1204.94	0
1204.98	0
1205.01	0
1205.05	1.39099
1205.09	2.92302
1205.12	4.17245
1205.16	3.31868
1205.19	1.71331
1205.25	0
1205.28	0
1205.32	0
1205.36	0
1213.34	0
1213.38	0
1213.41	0
1213.45	0
1213.49	0.921074
1213.52	2.17779
1213.56	6.12582
1213.6	12.049
1213.63	18.2878
1213.67	17.6344
1213.7	10.906
1213.74	4.67641
1213.78	0.250973
1213.81	0
1213.84	0
1213.88	0
1213.91	0
1213.95	0
1213.99	1.22452
1214.02	3.25599
1214.06	9.84192
1214.1	18.9775
1214.13	28.4774
1214.17	27.2837
1214.2	16.8166
1214.24	7.18941
1214.28	0.752772
1214.32	0
1214.36	0
1214.39	0
1214.43	0
1214.46	0
1214.5	1.40928
1214.54	2.70319
1214.57	6.90924
1214.61	12.2164
1214.65	17.024
1214.68	14.6003
1214.72	8.32085
1214.75	2.46899
1214.79	0
1214.81	0
1214.84	0
1214.88	0
1214.91	0
1214.95	0
1214.99	0
1215.02	0.916456
1215.06	2.28563
1215.1	3.96639
1215.13	5.22181
1215.17	3.93973
1215.2	1.81935
1215.24	0
1215.28	0
1215.31	0
1215.35	0
1215.39	0
1222.12	0
1222.16	0
1222.19	0
1222.23	0
1222.27	1.52032
1222.3	2.16575
1222.34	2.35218
1222.38	2.01107
1222.41	1.39769
1222.45	0
1222.49	0
1222.52	0
1222.56	0
1241.2	0
1241.24	0
1241.28	0
1241.31	0
1241.35	1.70062
1241.39	2.24694
1241.42	2.56908
1241.46	2.51951
1241.5	2.09126
1241.54	1.47163
1241.58	0
1241.61	0
1241.65	0
1241.69	0
1261.42	0
1261.46	0
1261.5	0
1261.54	0
1261.57	1.26435
1261.61	2.20611
1261.65	3.9327
1261.69	4.40118
1261.73	2.79555
1261.77	1.12756
1261.8	0
1261.84	0
1261.88	0
1261.92	0
1262.42	0
1262.46	0
1262.49	0
1262.53	0
1262.57	1.2126
1262.61	2.74877
1262.65	4.30002
1262.69	4.22851
1262.72	2.74731
1262.76	1.51969
1262.83	0
1262.87	0
1262.9	0
1262.94	0
1269.88	0
1269.92	0
1269.96	0
1270	0
1270.04	0.90341
1270.08	2.30086
1270.11	6.26173
1270.15	11.2605
1270.19	15.4957
1270.23	13.1746
1270.27	7.71177
1270.31	2.29765
1270.35	0
1270.37	0
1270.41	0
1270.44	0
1270.48	0
1270.52	0.818665
1270.56	2.38863
1270.6	7.92385
1270.64	14.649
1270.68	20.1256
1270.72	17.0445
1270.76	10.1942
1270.79	3.42304
1270.83	0.74705
1270.87	0
1270.9	0
1270.94	0
1270.98	0
1271.02	0.631522
1271.06	2.35799
1271.1	8.87353
1271.14	16.2227
1271.18	22.0413
1271.21	18.0778
1271.25	10.5866
1271.29	3.3229
1271.33	0.706814
1271.37	0
1271.41	0
1271.44	0
1271.48	0
1271.52	0
1271.56	0.926523
1271.6	3.26135
1271.64	5.67437
1271.68	6.48911
1271.72	4.54689
1271.76	2.17673
1271.79	0.129066
1271.83	0
1271.87	0
1271.91	0
1271.95	0
1271.99	0
1272.03	0
1272.07	0
1272.1	1.38111
1272.14	2.21471
1272.18	2.60961
1272.22	2.29139
1272.26	1.47221
1272.3	0
1272.34	0
1272.38	0
1272.41	0
1312.43	0
1312.48	0
1312.52	0
1312.56	0
1312.6	1.20146
1312.64	2.15565
1312.68	3.37812
1312.72	3.10744
1312.76	1.76711
1312.8	0
1312.84	0
1312.88	0
1312.92	0
1318.93	0
1318.97	0
1319.01	0
1319.05	0
1319.09	1.04788
1319.13	2.03597
1319.17	2.97016
1319.21	2.97268
1319.25	1.9392
1319.3	0
1319.35	0
1319.39	0
1319.43	0
1326.42	0
1326.47	0
1326.51	0
1326.55	0
1326.59	0.795412
1326.63	3.08327
1326.67	5.76476
1326.71	8.19196
1326.76	7.27061
1326.8	4.31423
1326.84	1.67295
1326.89	0
1326.93	0
1326.97	0
1327.01	0
1327.05	0
1327.09	1.86451
1327.13	6.08836
1327.18	11.389
1327.22	16.1481
1327.26	14.0323
1327.3	8.28567
1327.34	2.82899
1327.38	0.20381
1327.42	0
1327.46	0
1327.5	0
1327.54	0
1327.59	1.13096
1327.63	2.93226
1327.67	6.56761
1327.71	10.4787
1327.75	11.2969
1327.79	7.52518
1327.83	3.70394
1327.88	0.655986
1327.91	0
1327.95	0
1327.99	0
1328.03	0
1328.07	0
1328.11	1.97215
1328.15	4.89382
1328.2	8.14677
1328.24	8.75468
1328.28	5.77734
1328.32	2.72829
1328.36	0.523085
1328.4	0
1328.44	0
1328.48	0
1328.53	0
1328.57	0
1328.61	0
1328.65	1.49282
1328.69	2.03899
1328.73	2.94901
1328.78	2.33928
1328.82	1.43479
1328.88	0
1328.92	0
1328.96	0
1329	0
1361.93	0
1361.97	0
1362.02	0
1362.06	0
1362.1	0.75988
1362.15	2.71458
1362.19	6.00908
1362.23	9.71239
1362.28	10.166
1362.32	6.23911
1362.36	2.67137
1362.4	0.233831
1362.44	0
1362.49	0
1362.53	0
1362.57	0.536345
1362.62	2.28655
1362.66	6.34357
1362.7	11.301
1362.75	15.656
1362.79	13.0933
1362.83	7.42569
1362.88	2.47427
1362.92	0
1362.95	0
1362.99	0
1363.04	0
1363.08	0.737849
1363.12	3.03967
1363.17	7.43276
1363.21	12.6147
1363.25	14.9798
1363.3	10.5711
1363.34	5.52179
1363.38	1.34888
1363.42	0
1363.46	0
1363.51	0
1363.55	0
1363.59	0.798447
1363.64	2.67686
1363.68	5.93214
1363.72	9.56957
1363.77	9.74872
1363.81	6.03805
1363.85	2.65262
1363.89	0.161316
1363.93	0
1363.98	0
1364.02	0
1364.06	0
1409.42	0
1409.47	0
1409.52	0
1409.56	0
1409.61	0.648245
1409.65	2.0618
1409.7	4.4159
1409.74	6.97635
1409.79	7.40386
1409.83	4.77794
1409.88	2.16886
1409.92	0.0630766
1409.97	0
1410.01	0
1410.06	0
1410.11	0
1410.47	0
1410.51	0
1410.56	0
1410.6	0
1410.65	1.59882
1410.69	2.85439
1410.74	4.35193
1410.78	3.83146
1410.83	1.99922
1410.88	0.380912
1410.92	0
1410.97	0
1411.01	0
1411.06	0
1411.51	0
1411.56	0
1411.6	0
1411.65	0
1411.69	1.46405
1411.74	2.63453
1411.78	3.63753
1411.83	3.04273
1411.87	1.61955
1411.92	0
1411.96	0
1412.01	0
1412.05	0
1418.48	0
1418.52	0
1418.57	0
1418.61	0
1418.66	0.801901
1418.7	2.07979
1418.75	3.63889
1418.8	3.80757
1418.84	2.29069
1418.89	0.842804
1418.93	0
1418.98	0
1419.03	0
1419.07	0
1419.12	0
1419.16	1.77823
1419.21	3.80567
1419.25	6.07683
1419.3	5.86976
1419.35	3.42145
1419.39	1.31134
1419.44	0
1419.48	0
1419.53	0
1419.57	0
1419.62	0.330004
1419.67	2.03173
1419.71	4.46241
1419.76	7.18317
1419.8	7.40595
1419.85	4.88992
1419.89	2.53409
1419.94	0.745845
1419.99	0
1420.03	0
1420.08	0
1420.12	0
1420.17	0.69557
1420.21	2.19588
1420.26	3.82163
1420.31	4.00873
1420.35	2.46167
1420.4	1.06396
1420.44	0
1420.49	0
1420.54	0
1420.58	0
1422.23	0
1422.28	0
1422.32	0
1422.37	0
1422.41	1.38918
1422.46	2.36381
1422.51	4.04996
1422.55	4.70226
1422.6	3.45187
1422.64	1.95317
1422.69	0
1422.74	0
1422.78	0
1422.83	0
1426.46	0
1426.51	0
1426.56	0
1426.6	0
1426.65	1.37755
1426.69	2.15245
1426.74	2.62607
1426.79	2.69558
1426.83	1.88429
1426.88	0
1426.92	0
1426.97	0
1427.02	0
1492.01	0
1492.06	0
1492.11	0
1492.16	0
1492.21	1.47536
1492.26	3.53432
1492.31	5.67301
1492.36	5.44395
1492.4	3.49177
1492.45	1.44982
1492.5	0
1492.55	0
1492.6	0
1492.65	0.153799
1492.7	2.02915
1492.75	4.67443
1492.8	7.3011
1492.85	6.51148
1492.9	3.81324
1492.95	1.11945
1493.01	0
1493.06	0
1493.11	0
1493.15	1.09062
1493.2	4.08121
1493.25	8.30215
1493.3	12.8148
1493.35	12.7343
1493.4	7.92388
1493.45	3.50399
1493.5	0.572547
1493.54	0
1493.59	0
1493.64	0
1493.69	0
1521.28	0
1521.33	0
1521.38	0
1521.43	0
1521.48	1.15144
1521.53	2.7159
1521.58	4.29191
1521.63	3.97677
1521.68	2.40958
1521.73	1.10024
1521.78	0
1521.83	0
1521.88	0
1521.94	0
1522.55	0
1522.6	0
1522.65	0
1522.7	0
1522.75	1.2192
1522.8	2.7128
1522.85	4.04252
1522.9	3.43291
1522.95	1.9307
1523	0
1523.05	0
1523.11	0
1523.16	0
1542.04	0
1542.1	0
1542.15	0
1542.2	0
1542.25	1.68578
1542.3	3.59571
1542.36	5.43431
1542.41	4.85657
1542.46	2.77754
1542.51	0.956457
1542.56	0
1542.61	0
1542.67	0
1542.72	0.946782
1542.77	2.59003
1542.82	4.22258
1542.87	4.38262
1542.92	2.69419
1542.98	1.03444
1543.03	0
1543.08	0
1543.13	0
1543.18	0
1615.6	0
1615.65	0
1615.71	0
1615.76	0
1615.82	1.97716
1615.87	3.31762
1615.93	3.55821
1615.98	2.56135
1616.04	1.29146
1616.1	0
1616.15	0
1616.21	0.589712
1616.26	2.17294
1616.32	4.25101
1616.37	6.4629
1616.43	6.02789
1616.48	3.54507
1616.54	1.40891
1616.6	0
1616.65	0
1616.71	0
1616.76	1.92935
1616.82	3.94538
1616.88	5.92198
1616.93	5.67455
1616.99	3.4189
1617.04	1.38809
1617.1	0
1617.15	0
1617.21	0
1617.26	0
1695.49	0
1695.55	0
1695.61	0
1695.67	0
1695.73	1.80283
1695.79	2.4757
1695.85	3.49487
1695.91	2.43583
1695.97	1.09811
1696.03	0
1696.09	0
1696.15	0
1696.21	0
1715.98	0
1716.04	0
1716.11	0
1716.17	0
1716.23	1.53153
1716.29	2.88095
1716.35	3.32884
1716.41	2.19611
1716.47	1.45464
1716.53	0
1716.59	0
1716.65	0
1716.71	0
1799.55	0
1799.62	0
1799.68	0
1799.75	0
1799.81	1.87086
1799.88	4.1537
1799.94	6.48091
1800.01	6.1243
1800.07	3.84582
1800.14	1.81218
1800.2	0
1800.27	0
1800.34	0
1800.4	0
1800.53	0
1800.6	0
1800.66	0
1800.73	0
1800.79	0.911669
1800.86	2.70028
1800.92	4.67895
1800.99	5.11732
1801.05	3.36636
1801.12	1.62145
1801.18	0
1801.25	0
1801.32	0
1801.38	0
1898.61	0
1898.68	0
1898.75	0
1898.83	0
1898.9	1.83005
1898.97	3.50489
1899.04	4.98514
1899.11	4.34165
1899.18	2.27312
1899.25	0.613586
1899.32	0
1899.39	0
1899.46	0
1899.53	0
2038.53	0
2038.61	0
2038.68	0
2038.76	0

## Sheet: Figure 3c KK202 b3-TM3 intra 
m/z	Intensity (10e2)
230.002	0
230.005	0
230.008	0
230.011	0
233.143	0
233.147	0
233.15	0
233.153	0
233.156	0.0832864
233.159	0.316936
233.162	0.585796
233.165	0.801993
233.168	0.697126
233.171	0.42789
233.174	0.179912
233.177	0
233.18	0
233.183	0
233.186	0
247.054	0
247.057	0
247.061	0
247.064	0
247.067	0.153233
247.071	0.300837
247.074	0.381105
247.077	0.339609
247.081	0.217951
247.084	0.105479
247.088	0
247.091	0
247.095	0
247.098	0
247.121	0
247.124	0
247.128	0
247.131	0
247.134	0.171004
247.138	0.616391
247.141	1.16051
247.144	1.64406
247.148	1.41463
247.151	0.844098
247.154	0.320418
247.158	0.0488044
247.161	0
247.164	0
247.167	0
247.17	0
249.137	0
249.14	0
249.143	0
249.147	0
249.15	0.129526
249.154	0.258568
249.157	0.484894
249.16	0.643484
249.164	0.516904
249.167	0.302967
249.171	0.147805
249.174	0
249.177	0
249.18	0
249.184	0
249.221	0
249.224	0
249.228	0
249.231	0
249.234	0.178327
249.238	0.253887
249.241	0.272689
249.244	0.222495
249.248	0.13615
249.251	0
249.255	0
249.258	0
249.261	0
258.07	0
258.073	0
258.077	0
258.08	0
258.084	0.201261
258.087	0.327171
258.091	0.392241
258.094	0.342498
258.098	0.206417
258.101	0
258.105	0
258.109	0
258.112	0
261.1	0
261.104	0
261.107	0
261.111	0
261.114	0.168056
261.118	0.422126
261.122	0.688301
261.125	0.692919
261.129	0.482859
261.132	0.221534
261.136	0
261.14	0
261.143	0
261.147	0
261.151	0.0612346
261.154	0.3255
261.158	0.618795
261.161	0.74797
261.165	0.512888
261.169	0.257684
261.172	0.169404
261.176	0
261.179	0
261.183	0
261.187	0
278.561	0
278.565	0
278.569	0
278.573	0
278.577	0.169506
278.581	0.252854
278.585	0.287756
278.589	0.255094
278.593	0.175639
278.597	0
278.601	0
278.605	0
278.609	0
283.923	0
283.927	0
283.932	0
283.936	0
283.94	0.147007
283.944	0.241807
283.948	0.314418
283.952	0.30529
283.956	0.211959
283.96	0
283.964	0
283.968	0
283.973	0
286.055	0
286.059	0
286.064	0
286.068	0
286.072	0.0873556
286.076	0.325107
286.08	0.656865
286.084	0.993642
286.088	0.9232
286.093	0.561436
286.097	0.236655
286.101	0.0481267
286.105	0
286.109	0
286.113	0
286.117	0
298.182	0
298.187	0
298.191	0
298.195	0
298.2	0.132851
298.204	0.331188
298.209	0.576798
298.213	0.683573
298.217	0.474214
298.222	0.233693
298.226	0.131798
298.231	0
298.235	0
298.24	0
298.244	0
306.708	0
306.713	0
306.717	0
306.722	0
306.726	0.160725
306.731	0.261175
306.736	0.313999
306.74	0.28195
306.745	0.185016
306.75	0
306.754	0
306.759	0
306.763	0
310.516	0
310.52	0
310.525	0
310.53	0
310.534	0.194424
310.539	0.286594
310.544	0.317298
310.549	0.267026
310.553	0.167668
310.558	0
310.563	0
310.567	0
310.572	0
332.158	0
332.163	0
332.168	0
332.174	0
332.179	0.143667
332.184	0.344279
332.189	0.687701
332.194	1.04411
332.2	0.977564
332.205	0.552811
332.21	0.158762
332.215	0
332.22	0
332.225	0
332.231	0
348.101	0
348.107	0
348.112	0
348.118	0
348.123	0.199
348.129	0.358421
348.135	0.603541
348.14	0.667589
348.146	0.439091
348.151	0.201006
348.157	0
348.162	0
348.168	0
348.174	0
360.151	0
360.157	0
360.163	0
360.168	0
360.174	0.150499
360.18	0.405359
360.186	0.70679
360.192	0.802415
360.198	0.51607
360.204	0.213833
360.209	0
360.215	0
360.221	0
360.227	0
374.171	0
374.177	0
374.183	0
374.19	0
374.196	0.219089
374.202	0.440109
374.208	0.564547
374.214	0.412726
374.221	0.228177
374.227	0
374.233	0
374.239	0
374.245	0
376.085	0
376.092	0
376.098	0
376.104	0
376.11	0.131243
376.117	0.287957
376.123	0.51072
376.129	0.641514
376.135	0.466965
376.142	0.226349
376.148	0
376.154	0
376.16	0
376.166	0
394.163	0
394.17	0
394.177	0
394.184	0
394.19	0.14582
394.197	0.367923
394.204	0.602854
394.21	0.719811
394.217	0.514373
394.224	0.243738
394.231	0
394.237	0
394.244	0
394.251	0
394.257	0
408.149	0
408.156	0
408.163	0
408.17	0
408.177	0.204199
408.184	0.322651
408.191	0.38962
408.198	0.344741
408.205	0.207
408.212	0
408.219	0
408.226	0
408.233	0
410.095	0
410.103	0
410.11	0
410.117	0
410.124	0.205331
410.131	0.324716
410.138	0.394074
410.145	0.363126
410.152	0.253721
410.159	0.131356
410.166	0
410.174	0
410.181	0
410.188	0
417.075	0
417.082	0
417.089	0
417.096	0
417.104	0.0712536
417.111	0.381648
417.118	0.742481
417.126	1.0094
417.133	0.780355
417.14	0.426108
417.148	0.128911
417.155	0
417.162	0
417.169	0
417.176	0
428.208	0
428.216	0
428.223	0
428.231	0
428.238	0.213671
428.246	0.3672
428.253	0.533544
428.261	0.348256
428.269	0.144224
428.276	0
428.284	0
428.291	0
428.299	0
431.218	0
431.226	0
431.233	0
431.241	0
431.249	0.159527
431.256	0.37253
431.264	0.577649
431.272	0.50683
431.279	0.282377
431.287	0.157674
431.295	0
431.302	0
431.31	0
431.318	0
433.101	0
433.109	0
433.116	0
433.124	0
433.132	0.231862
433.14	0.553337
433.147	0.911721
433.155	0.996694
433.163	0.6324
433.171	0.2675
433.178	0
433.186	0
433.194	0
433.201	0
433.209	0
434.105	0
434.113	0
434.121	0
434.128	0
434.136	0.202264
434.144	0.405756
434.152	0.545671
434.159	0.361422
434.167	0.208188
434.169	0
434.177	0
434.185	0
434.192	0
444.224	0
444.232	0
444.24	0
444.248	0
444.256	0.0646784
444.264	0.244571
444.272	3.33895
444.28	9.18135
444.288	15.7116
444.296	17.9742
444.304	12.4978
444.312	7.18682
444.32	4.73405
444.334	6.02298
444.342	6.96842
444.35	4.33211
444.358	0.856583
444.366	0
444.374	0
444.382	0
444.39	0
444.398	0
444.999	0
445.007	0
445.015	0
445.024	0
445.031	0
445.039	0
445.048	0
445.059	0
445.067	0
445.075	0
445.083	0
445.091	0
445.099	0
445.107	0
445.115	0
445.123	0
445.131	0
445.139	0
445.147	0
445.152	0
445.16	0
445.168	0
445.176	0
445.177	0
445.185	0
445.193	0
445.203	0
445.211	0
445.219	0
445.227	0
445.235	0
445.244	0
445.252	0
445.26	0
445.268	0
445.276	0
445.284	0
445.292	0
445.3	0
445.308	0
445.317	0
445.325	0
445.337	0
445.345	0
445.353	0
445.361	0
445.37	0
445.378	0
445.386	0
445.394	0
457.186	0
457.195	0
457.203	0
457.211	0
457.22	0.0569921
457.228	0.259009
457.236	0.675593
457.245	1.14509
457.253	1.31923
457.262	0.904936
457.27	0.455855
457.278	0.0995946
457.286	0
457.294	0
457.303	0
457.311	0
473.217	0
473.226	0
473.234	0
473.243	0
473.252	0.16121
473.261	0.326639
473.27	0.52888
473.278	0.411768
473.287	0.270882
473.296	0.128228
473.305	0
473.314	0
473.322	0
473.331	0
473.622	0
473.631	0
473.64	0
473.649	0
473.657	0.131907
473.666	0.257759
473.675	0.323299
473.684	0.286156
473.693	0.182827
473.702	0
473.71	0
473.719	0
473.728	0
475.142	0
475.151	0
475.16	0
475.169	0
475.178	0.184679
475.187	0.333377
475.196	0.498181
475.204	0.459554
475.213	0.246066
475.222	0
475.231	0
475.24	0
475.249	0
488.237	0
488.246	0
488.255	0
488.264	0
488.274	0.228356
488.283	0.337363
488.292	0.371516
488.301	0.311719
488.311	0.202468
488.32	0
488.329	0
488.338	0
488.347	0
532.155	0
532.166	0
532.176	0
532.187	0
532.197	0.202145
532.208	0.315253
532.218	0.364905
532.229	0.316117
532.239	0.201312
532.25	0
532.26	0
532.271	0
532.281	0
578.248	0
578.26	0
578.272	0
578.284	0
578.295	0.111604
578.307	0.261655
578.319	0.442378
578.331	0.56352
578.343	0.383694
578.355	0.160659
578.367	0
578.379	0
578.391	0
578.403	0
597.736	0
597.749	0
597.761	0
597.774	0
597.786	0.184002
597.799	0.29058
597.811	0.333604
597.824	0.288107
597.836	0.18855
597.849	0
597.861	0
597.874	0
597.886	0
598.237	0
598.249	0
598.262	0
598.274	0
598.287	0.197654
598.299	0.424859
598.312	0.643715
598.324	0.558914
598.337	0.303988
598.349	0.0768729
598.362	0
598.374	0
598.387	0
598.399	0
653.26	0
653.275	0
653.289	0
653.303	0
653.317	0.170991
653.332	0.327379
653.346	0.522081
653.36	0.375536
653.375	0.172898
653.393	0
653.407	0
653.421	0
653.436	0
672.296	0
672.311	0
672.326	0
672.341	0
672.356	0.148257
672.371	0.418588
672.386	0.863619
672.401	1.34626
672.416	1.39359
672.431	0.882387
672.445	0.390878
672.46	0.0311306
672.471	0
672.486	0
672.501	0
672.516	0
673.308	0
673.322	0
673.337	0
673.352	0
673.367	0.209283
673.382	0.460801
673.397	0.698643
673.412	0.707927
673.427	0.428347
673.442	0.165535
673.457	0
673.472	0
673.487	0
673.502	0
678.766	0
678.781	0
678.796	0
678.811	0
678.827	0.204533
678.842	0.358986
678.857	0.524111
678.872	0.352329
678.887	0.232199
678.902	0
678.917	0
678.932	0
678.948	0
691.312	0
691.328	0
691.343	0
691.359	0
691.375	0.242602
691.39	0.328296
691.406	0.389217
691.421	0.376381
691.437	0.284019
691.452	0.167087
691.468	0
691.483	0
691.499	0
691.514	0
722.263	0
722.28	0
722.296	0
722.313	0
722.33	0.141509
722.346	0.274732
722.363	0.355176
722.379	0.332935
722.396	0.230751
722.413	0
722.429	0
722.446	0
722.462	0
730.317	0
730.334	0
730.351	0
730.368	0
730.385	0.187884
730.402	0.295063
730.418	0.347703
730.435	0.31357
730.452	0.221188
730.469	0
730.486	0
730.503	0
730.52	0
731.213	0
731.23	0
731.247	0
731.264	0
731.28	0.219498
731.297	0.305401
731.314	0.319705
731.331	0.254293
731.348	0.154542
731.365	0
731.382	0
731.399	0
731.416	0
750.251	0
750.269	0
750.286	0
750.304	0
750.321	0.183559
750.339	0.277397
750.357	0.328761
750.374	0.304326
750.392	0.214798
750.409	0
750.427	0
750.444	0
750.462	0
759.746	0
759.764	0
759.781	0
759.799	0
759.817	0.180487
759.835	0.297588
759.853	0.368478
759.871	0.347243
759.889	0.252437
759.907	0.143544
759.925	0
759.943	0
759.961	0
759.979	0
785.367	0
785.386	0
785.405	0
785.424	0
785.443	0.204601
785.461	0.329564
785.48	0.559297
785.499	0.606031
785.518	0.375275
785.537	0.1475
785.556	0
785.574	0
785.593	0
785.612	0
800.282	0
800.301	0
800.32	0
800.34	0
800.359	0.135452
800.379	0.27738
800.398	0.470281
800.417	0.569516
800.437	0.358956
800.456	0.206058
800.475	0
800.495	0
800.514	0
800.533	0
803.312	0
803.331	0
803.351	0
803.37	0
803.389	0.212255
803.409	0.322469
803.428	0.381095
803.448	0.359125
803.467	0.268143
803.487	0
803.506	0
803.526	0
803.545	0
808.302	0
808.321	0
808.341	0
808.361	0
808.38	0.235339
808.4	0.348025
808.419	0.388233
808.439	0.330257
808.459	0.214447
808.478	0
808.498	0
808.518	0
808.537	0
836.296	0
836.316	0
836.337	0
836.358	0
836.378	0.084304
836.399	0.349905
836.42	0.651462
836.44	0.885252
836.461	0.712737
836.482	0.404175
836.503	0.13657
836.523	0
836.544	0
836.565	0
836.585	0
836.792	0
836.813	0
836.834	0
836.855	0
836.875	0.17596
836.896	0.366106
836.917	0.668973
836.937	0.91708
836.958	0.74998
836.979	0.41371
837	0.0988192
837.02	0
837.041	0
837.062	0
837.082	0
848.278	0
848.299	0
848.32	0
848.341	0
848.362	0.174291
848.384	0.281429
848.405	0.534129
848.426	0.701118
848.447	0.522679
848.468	0.270585
848.489	0
848.51	0
848.532	0
848.553	0
848.785	0
848.807	0
848.828	0
848.849	0
848.87	0.216127
848.891	0.345108
848.912	0.411942
848.934	0.373009
848.955	0.256929
848.976	0
848.997	0
849.018	0
849.039	0
862.293	0
862.315	0
862.337	0
862.358	0
862.38	0.214338
862.402	0.322622
862.423	0.360857
862.445	0.298247
862.467	0.181274
862.488	0
862.51	0
862.532	0
862.553	0
900.379	0
900.402	0
900.425	0
900.448	0
900.471	0.273313
900.494	0.580392
900.517	0.705127
900.54	0.476566
900.563	0.202537
900.587	0
900.61	0
900.633	0
900.656	0
901.396	0
901.419	0
901.443	0
901.466	0
901.489	0.213508
901.512	0.333841
901.535	0.372363
901.558	0.299145
901.582	0.175191
901.605	0
901.628	0
901.651	0
901.674	0
915.284	0
915.308	0
915.331	0
915.355	0
915.379	0.186695
915.402	0.278201
915.426	0.316313
915.45	0.287878
915.473	0.211983
915.505	0
915.528	0
915.552	0
915.576	0
917.784	0
917.808	0
917.831	0
917.855	0
917.879	0.141064
917.903	0.318301
917.927	0.949
917.95	1.75487
917.974	2.47384
917.998	2.09537
918.022	1.22205
918.045	0.406583
918.069	0.0395886
918.093	0
918.117	0
918.14	0
918.164	0
918.283	0
918.307	0
918.331	0
918.355	0
918.379	0.127475
918.402	0.313329
918.426	0.897238
918.45	1.63928
918.474	2.32587
918.497	2.04501
918.521	1.21609
918.545	0.457766
918.569	0.0402173
918.589	0
918.613	0
918.637	0
918.661	0
918.804	0
918.828	0
918.851	0
918.875	0
918.899	0.140773
918.923	0.495913
918.947	0.948461
918.971	1.38743
918.994	1.26239
919.018	0.758653
919.042	0.299551
919.066	0.0273165
919.086	0
919.11	0
919.134	0
919.157	0
919.324	0
919.348	0
919.372	0
919.396	0
919.42	0.1369
919.443	0.311241
919.467	0.542862
919.491	0.545316
919.515	0.325197
919.539	0.115816
919.563	0
919.587	0
919.611	0
919.634	0
933.386	0
933.41	0
933.435	0
933.459	0
933.483	0.197279
933.508	0.292961
933.532	0.350315
933.557	0.326166
933.581	0.227863
933.605	0
933.63	0
933.654	0
933.679	0
934.362	0
934.387	0
934.411	0
934.436	0
934.46	0.103189
934.485	0.301071
934.509	0.501248
934.533	0.380276
934.558	0.233715
934.582	0
934.607	0
934.631	0
934.656	0
947.298	0
947.323	0
947.348	0
947.373	0
947.398	0.136525
947.423	0.362475
947.448	0.712099
947.473	1.05246
947.498	0.96489
947.523	0.558214
947.548	0.182186
947.573	0
947.598	0
947.623	0
947.648	0
948.347	0
948.372	0
948.397	0
948.422	0
948.447	0.265602
948.472	0.483618
948.497	0.588959
948.522	0.368668
948.547	0.211887
948.572	0
948.597	0
948.622	0
948.646	0
949.347	0
949.372	0
949.397	0
949.422	0
949.447	0.183259
949.472	0.315244
949.497	0.402386
949.522	0.388945
949.547	0.285443
949.572	0.157555
949.597	0
949.622	0
949.647	0
949.672	0
966.312	0
966.337	0
966.363	0
966.389	0
966.414	0.137092
966.44	0.271276
966.466	0.373869
966.492	0.387407
966.517	0.310369
966.543	0.19663
966.571	0
966.596	0
966.622	0
966.648	0
982.287	0
982.313	0
982.34	0
982.366	0
982.392	0.120877
982.419	0.388528
982.445	0.98625
982.471	1.64974
982.498	1.95524
982.524	1.39358
982.551	0.737157
982.577	0.198403
982.6	0
982.626	0
982.653	0
982.679	0
982.784	0
982.811	0
982.837	0
982.863	0
982.89	0.0948818
982.916	0.386894
982.942	1.0851
982.969	1.85481
982.995	2.34949
983.021	1.8059
983.048	1.04308
983.074	0.366958
983.101	0.0961451
983.14	0
983.167	0
983.193	0
983.22	0
983.299	0
983.325	0
983.351	0
983.378	0
983.404	0.125461
983.431	0.34139
983.457	0.782456
983.483	1.29017
983.51	1.53743
983.536	1.10076
983.563	0.57174
983.589	0.111581
983.603	0
983.63	0
983.656	0
983.683	0
1031.35	0
1031.38	0
1031.41	0
1031.44	0
1031.46	0.0890486
1031.49	0.298703
1031.52	0.622085
1031.55	0.939486
1031.58	0.840355
1031.61	0.474852
1031.63	0.141374
1031.66	0
1031.69	0
1031.72	0
1031.75	0
1032.4	0
1032.43	0
1032.46	0
1032.49	0
1032.51	0.254884
1032.54	0.451597
1032.57	0.557291
1032.6	0.360461
1032.63	0.209077
1032.67	0
1032.7	0
1032.72	0
1032.75	0
1038.83	0
1038.86	0
1038.88	0
1038.91	0
1038.94	0.247051
1038.97	0.711044
1039	1.41506
1039.03	2.17349
1039.06	2.20905
1039.09	1.41183
1039.11	0.658211
1039.14	0.101223
1039.17	0
1039.19	0
1039.22	0
1039.25	0
1039.31	0
1039.34	0
1039.37	0
1039.39	0
1039.42	0.146164
1039.45	0.3867
1039.48	1.14813
1039.51	2.08092
1039.54	2.90673
1039.57	2.47031
1039.6	1.4489
1039.62	0.515042
1039.65	0.0460956
1039.68	0
1039.71	0
1039.73	0
1039.76	0
1039.82	0
1039.85	0
1039.88	0
1039.91	0
1039.94	0.153233
1039.96	0.519774
1039.99	1.05183
1040.02	1.6403
1040.05	1.63993
1040.08	1.02762
1040.11	0.470885
1040.14	0.111849
1040.16	0
1040.19	0
1040.22	0
1040.25	0
1040.36	0
1040.39	0
1040.42	0
1040.45	0
1040.48	0.158843
1040.51	0.395341
1040.54	0.640584
1040.57	0.643988
1040.59	0.337498
1040.62	0.147674
1040.65	0
1040.68	0
1040.71	0
1040.74	0
1040.85	0
1040.88	0
1040.91	0
1040.94	0
1040.97	0.169501
1041	0.268031
1041.03	0.339249
1041.05	0.336153
1041.08	0.254261
1041.11	0
1041.14	0
1041.17	0
1041.2	0
1060.37	0
1060.4	0
1060.43	0
1060.46	0
1060.49	0.214727
1060.52	0.465002
1060.55	0.73731
1060.58	0.744867
1060.61	0.470441
1060.64	0.210785
1060.66	0
1060.69	0
1060.72	0
1060.75	0
1062.41	0
1062.44	0
1062.47	0
1062.5	0
1062.53	0.254605
1062.56	0.373631
1062.59	0.40397
1062.62	0.31945
1062.65	0.175877
1062.68	0
1062.71	0
1062.74	0
1062.77	0
1077.41	0
1077.44	0
1077.47	0
1077.5	0
1077.53	0.206678
1077.56	0.350607
1077.59	0.549485
1077.62	0.441397
1077.65	0.267023
1077.68	0
1077.71	0
1077.74	0
1077.77	0
1081.32	0
1081.35	0
1081.38	0
1081.41	0
1081.44	0.0702967
1081.47	0.276397
1081.51	0.535647
1081.54	0.756568
1081.57	0.617328
1081.6	0.337767
1081.63	0.205623
1081.66	0
1081.69	0
1081.72	0
1081.75	0
1082.36	0
1082.39	0
1082.42	0
1082.45	0
1082.48	0.170819
1082.51	0.404517
1082.54	0.612403
1082.57	0.513053
1082.6	0.209155
1082.63	0
1082.66	0
1082.69	0
1082.72	0
1095.36	0
1095.39	0
1095.42	0
1095.45	0
1095.48	0.266802
1095.52	0.901788
1095.55	1.59942
1095.58	2.1249
1095.61	1.68286
1095.64	0.973298
1095.67	0.322533
1095.7	0.0586848
1095.74	0
1095.77	0
1095.8	0
1095.83	0
1095.86	0
1095.89	0
1095.92	0
1095.95	0.0892467
1095.98	0.392263
1096.02	1.25725
1096.05	2.27385
1096.08	3.11579
1096.11	2.58427
1096.14	1.51906
1096.17	0.538046
1096.2	0.0752701
1096.24	0
1096.27	0
1096.3	0
1096.33	0
1096.36	0
1096.39	0
1096.42	0
1096.45	0
1096.48	0.246751
1096.52	0.743094
1096.55	1.33061
1096.58	1.83439
1096.61	1.57924
1096.64	0.934821
1096.67	0.35199
1096.7	0.015903
1096.73	0
1096.76	0
1096.79	0
1096.82	0
1096.88	0
1096.91	0
1096.94	0
1096.97	0
1097.01	0.186681
1097.04	0.291814
1097.07	0.358251
1097.1	0.361283
1097.13	0.307136
1097.16	0.222272
1097.19	0
1097.22	0
1097.25	0
1097.29	0
1097.38	0
1097.41	0
1097.44	0
1097.47	0
1097.5	0.113193
1097.53	0.30225
1097.57	0.571655
1097.6	0.596342
1097.63	0.354761
1097.66	0.118191
1097.7	0
1097.73	0
1097.76	0
1097.79	0
1130.85	0
1130.88	0
1130.92	0
1130.95	0
1130.98	0.189996
1131.01	0.63451
1131.05	1.50942
1131.08	2.49643
1131.11	2.91864
1131.14	2.04757
1131.18	1.04761
1131.21	0.213316
1131.23	0
1131.27	0
1131.3	0
1131.33	0
1131.36	0
1131.39	0
1131.43	0
1131.46	0.173767
1131.49	0.494474
1131.53	1.56643
1131.56	2.97303
1131.59	4.32314
1131.62	3.88719
1131.66	2.37783
1131.69	1.01313
1131.72	0.265597
1131.75	0
1131.78	0
1131.82	0
1131.85	0
1131.88	0
1131.91	0
1131.95	0
1131.98	0.145769
1132.01	0.705017
1132.05	1.71132
1132.08	2.81837
1132.11	3.09235
1132.14	2.06675
1132.17	1.04152
1132.21	0.248058
1132.24	0
1132.27	0
1132.31	0
1132.34	0
1132.37	0
1132.4	0
1132.44	0
1132.47	0
1132.5	0.217153
1132.54	0.554666
1132.57	0.951776
1132.6	1.23075
1132.63	0.957878
1132.66	0.528904
1132.7	0.14702
1132.73	0
1132.76	0
1132.8	0
1132.83	0
1135.74	0
1135.77	0
1135.8	0
1135.84	0
1135.87	0.167227
1135.9	0.278231
1135.93	0.3251
1135.97	0.278695
1136	0.178284
1136.03	0
1136.06	0
1136.1	0
1136.13	0
1183.46	0
1183.49	0
1183.53	0
1183.56	0
1183.6	0.183507
1183.63	0.444933
1183.67	0.752648
1183.7	0.982639
1183.73	0.863704
1183.77	0.533167
1183.81	0.234548
1183.84	0
1183.88	0
1183.91	0
1183.94	0
1184.36	0
1184.4	0
1184.43	0
1184.47	0
1184.5	0.203697
1184.54	0.416351
1184.57	0.612854
1184.61	0.337699
1184.64	0.201763
1184.68	0
1184.71	0
1184.75	0
1184.78	0
1185.37	0
1185.41	0
1185.44	0
1185.48	0
1185.51	0.150426
1185.55	0.512363
1185.58	0.90877
1185.62	0.925506
1185.65	0.158663
1185.73	0.0988846
1185.77	0.92151
1185.8	1.30812
1185.84	1.26136
1185.87	0.717156
1185.91	0.251143
1185.9	0
1185.93	0
1185.97	0
1186	0
1186.39	0
1186.42	0
1186.46	0
1186.49	0
1186.53	0.118138
1186.56	0.396842
1186.6	0.710761
1186.63	0.840431
1186.67	0.369176
1186.7	0.202214
1186.72	0
1186.76	0
1186.8	0
1186.83	0
1187.35	0
1187.39	0
1187.42	0
1187.46	0
1187.49	0.0520233
1187.53	0.750807
1187.56	2.11771
1187.6	3.61337
1187.63	4.88586
1187.67	4.50557
1187.7	3.10842
1187.74	1.74304
1187.78	0.710781
1187.81	0.0831408
1187.85	0
1187.88	0
1187.92	0
1187.95	0
1187.99	0
1188.03	0.00994106
1188.06	0.723343
1188.1	1.5039
1188.13	2.17828
1188.16	1.85157
1188.2	1.09062
1188.23	0.413937
1188.27	0.0348947
1188.32	0
1188.35	0
1188.39	0
1188.42	0
1188.46	0
1188.49	0
1188.53	0.217923
1188.56	0.703219
1188.6	1.40884
1188.63	2.15454
1188.67	2.12519
1188.7	1.32197
1188.74	0.597961
1188.77	0.0839532
1188.82	0
1188.85	0
1188.88	0
1188.92	0
1188.95	0
1188.99	0
1189.03	0.0908558
1189.06	0.300205
1189.1	0.735139
1189.13	1.21365
1189.16	1.33217
1189.2	0.877156
1189.24	0.410808
1189.27	0.0765517
1189.29	0
1189.33	0
1189.37	0
1189.4	0
1189.43	0
1189.47	0
1189.51	0
1189.54	0.107703
1189.58	0.323035
1189.61	0.564919
1189.64	0.690991
1189.68	0.467345
1189.72	0.207602
1189.76	0
1189.79	0
1189.83	0
1189.86	0
1194.34	0
1194.37	0
1194.41	0
1194.44	0
1194.48	0.0690571
1194.51	0.294465
1194.55	0.993731
1194.58	1.91525
1194.62	2.82718
1194.65	2.59864
1194.69	1.58423
1194.72	0.660791
1194.76	0.0991812
1194.79	0
1194.83	0
1194.86	0
1194.9	0
1195.36	0
1195.39	0
1195.43	0
1195.46	0
1195.5	0.179402
1195.53	0.522722
1195.57	1.2555
1195.6	2.05839
1195.64	2.27621
1195.67	1.5148
1195.71	0.736518
1195.74	0.129605
1195.78	0
1195.81	0
1195.85	0
1195.88	0
1196.38	0
1196.41	0
1196.45	0
1196.48	0
1196.52	0.125454
1196.56	0.399648
1196.59	0.715769
1196.63	0.905601
1196.66	0.66685
1196.7	0.35003
1196.73	0.0706642
1196.77	0
1196.8	0
1196.84	0
1196.88	0
1223.41	0
1223.45	0
1223.49	0
1223.53	0
1223.56	0.237602
1223.6	0.420855
1223.63	0.583338
1223.67	0.493779
1223.71	0.293215
1223.74	0.153737
1223.78	0
1223.82	0
1223.85	0
1223.89	0
1224.37	0
1224.4	0
1224.44	0
1224.48	0
1224.51	0.211643
1224.55	0.334261
1224.59	0.581535
1224.62	0.717714
1224.66	0.559989
1224.7	0.31164
1224.73	0.19951
1224.77	0
1224.81	0
1224.84	0
1224.88	0
1240.43	0
1240.47	0
1240.51	0
1240.54	0
1240.58	0.226032
1240.62	0.479863
1240.65	0.714565
1240.69	0.628582
1240.73	0.370132
1240.77	0.213822
1240.81	0
1240.84	0
1240.88	0
1240.92	0
1260.86	0
1260.9	0
1260.94	0
1260.98	0
1261.02	0.143639
1261.06	0.498887
1261.09	1.72107
1261.13	3.18998
1261.17	4.4234
1261.21	3.68797
1261.25	2.1803
1261.29	0.744124
1261.32	0.125719
1261.36	0
1261.4	0
1261.44	0
1261.48	0
1261.52	0.136662
1261.56	0.590877
1261.59	2.05194
1261.63	3.85789
1261.67	5.50276
1261.71	4.90768
1261.75	3.02176
1261.79	1.21846
1261.82	0.256218
1261.86	0
1261.9	0
1261.94	0
1261.98	0
1262.01	0.0747426
1262.05	0.388551
1262.09	1.47931
1262.13	2.91496
1262.17	4.28896
1262.21	3.98299
1262.24	2.47795
1262.28	1.03217
1262.32	0.225006
1262.37	0
1262.4	0
1262.44	0
1262.48	0
1262.52	0
1262.56	0.270457
1262.6	0.926216
1262.63	1.81762
1262.67	2.67241
1262.71	2.51527
1262.75	1.54896
1262.79	0.617261
1262.83	0.0594081
1262.86	0
1262.89	0
1262.93	0
1262.97	0
1263.01	0
1263.05	0
1263.09	0.251725
1263.12	0.591494
1263.16	0.891884
1263.2	0.92012
1263.24	0.590831
1263.28	0.259614
1263.32	0
1263.35	0
1263.39	0
1263.43	0
1301.94	0
1301.98	0
1302.02	0
1302.06	0
1302.1	0.203521
1302.14	0.319432
1302.18	0.394475
1302.22	0.405665
1302.26	0.295413
1302.3	0
1302.34	0
1302.38	0
1302.42	0
1307.42	0
1307.46	0
1307.5	0
1307.54	0
1307.58	0.150722
1307.62	0.548383
1307.66	1.04278
1307.7	1.45493
1307.74	1.22627
1307.79	0.725866
1307.83	0.270219
1307.87	0
1307.91	0
1307.95	0
1307.99	0
1308.44	0
1308.48	0
1308.52	0
1308.56	0
1308.6	0.295573
1308.64	0.681978
1308.68	1.12155
1308.72	1.24066
1308.76	0.819616
1308.8	0.388454
1308.84	0.0828984
1308.88	0
1308.92	0
1308.96	0
1309	0
1309.45	0
1309.49	0
1309.53	0
1309.57	0
1309.61	0.264191
1309.65	0.567207
1309.69	0.755659
1309.73	0.632438
1309.77	0.349318
1309.81	0.0841296
1309.87	0
1309.91	0
1309.95	0
1309.99	0
1310.44	0
1310.48	0
1310.52	0
1310.56	0
1310.6	0.272667
1310.64	0.877747
1310.68	1.61933
1310.72	2.29104
1310.76	2.00387
1310.81	1.18335
1310.85	0.418335
1310.89	0.0366416
1310.91	0
1310.95	0
1310.99	0
1311.04	0.0517275
1311.08	0.306015
1311.12	1.10702
1311.16	2.30448
1311.2	3.54736
1311.24	3.47118
1311.28	2.17799
1311.32	0.952825
1311.36	0.168321
1311.39	0
1311.44	0
1311.48	0
1311.52	0
1311.56	0.135015
1311.6	0.380889
1311.64	1.03489
1311.68	1.77195
1311.72	2.15989
1311.76	1.62531
1311.8	0.910925
1311.84	0.264856
1311.88	0
1311.92	0
1311.96	0
1312.01	0
1312.05	0
1312.09	0.0915815
1312.13	0.443684
1312.17	0.911021
1312.21	1.31392
1312.25	1.15969
1312.29	0.681188
1312.33	0.238675
1312.37	0
1312.41	0
1312.45	0
1312.49	0
1312.53	0
1312.57	0
1312.61	0.0924836
1312.65	0.328466
1312.7	0.570721
1312.74	0.69753
1312.78	0.557538
1312.82	0.293062
1312.86	0
1312.9	0
1312.94	0
1312.98	0
1337.37	0
1337.41	0
1337.45	0
1337.49	0
1337.54	0.120594
1337.58	0.521452
1337.62	1.15939
1337.66	1.85212
1337.7	1.87805
1337.75	1.19708
1337.79	0.563541
1337.83	0.144873
1337.87	0
1337.91	0
1337.95	0
1338	0
1338.37	0
1338.42	0
1338.46	0
1338.5	0
1338.54	0.0824123
1338.58	0.337912
1338.62	0.680246
1338.67	0.993527
1338.71	0.847706
1338.75	0.47473
1338.79	0.136825
1338.84	0
1338.88	0
1338.92	0
1338.96	0
1348.36	0
1348.4	0
1348.44	0
1348.48	0
1348.53	0.203734
1348.57	0.40658
1348.61	0.41298
1348.65	0.327698
1348.69	0.193207
1348.74	0
1348.78	0
1348.82	0
1348.87	0
1354.43	0
1354.48	0
1354.52	0
1354.56	0
1354.6	0.284905
1354.65	0.559016
1354.69	0.771482
1354.73	0.604875
1354.78	0.323749
1354.82	0.0733876
1354.86	0
1354.9	0
1354.95	0
1354.99	0
1383.42	0
1383.46	0
1383.51	0
1383.55	0
1383.6	0.195351
1383.64	0.305569
1383.68	0.368366
1383.73	0.354445
1383.77	0.268739
1383.82	0
1383.87	0
1383.91	0
1383.96	0
1384	0
1384.04	0
1384.09	0.204431
1384.13	0.834522
1384.18	2.21012
1384.22	3.71841
1384.27	4.38984
1384.31	3.06115
1384.35	1.59391
1384.4	0.411369
1384.44	0
1384.48	0
1384.52	0
1384.56	0.0604164
1384.61	0.811327
1384.65	2.59412
1384.7	4.65376
1384.74	6.44314
1384.78	5.33681
1384.83	3.17252
1384.87	1.25466
1384.92	0.266212
1384.96	0
1385	0
1385.05	0
1385.09	0.327553
1385.14	1.37317
1385.18	2.87962
1385.22	4.57614
1385.27	4.62056
1385.31	2.92212
1385.36	1.40183
1385.4	0.304605
1385.44	0
1385.49	0
1385.53	0
1385.58	0.163385
1385.62	0.763745
1385.66	1.77724
1385.71	2.92444
1385.75	3.41579
1385.8	2.4187
1385.84	1.30408
1385.88	0.398868
1385.93	0.0638236
1385.98	0
1386.02	0
1386.06	0
1386.11	0
1386.15	0.26043
1386.2	0.692664
1386.24	1.12046
1386.29	1.05852
1386.33	0.631135
1386.37	0.263685
1386.42	0
1386.46	0
1386.51	0
1386.55	0
1433.47	0
1433.51	0
1433.56	0
1433.61	0
1433.65	0.261302
1433.7	0.604893
1433.75	0.998052
1433.79	1.14077
1433.84	0.830355
1433.88	0.442594
1433.93	0.115391
1433.98	0
1434.02	0
1434.07	0
1434.12	0.043787
1434.16	0.453983
1434.21	1.12127
1434.26	1.86955
1434.3	1.99193
1434.35	1.28835
1434.39	0.628031
1434.44	0.108555
1434.49	0
1434.54	0
1434.59	0
1434.63	0.166681
1434.68	0.67201
1434.73	1.26447
1434.77	1.84011
1434.82	1.61805
1434.87	0.949824
1434.91	0.359298
1434.96	0.024715
1434.99	0
1435.04	0
1435.08	0
1435.13	0.0865825
1435.18	0.428243
1435.22	0.867489
1435.27	1.29107
1435.32	1.1487
1435.36	0.682012
1435.41	0.271948
1435.47	0
1435.51	0
1435.56	0
1435.61	0
1436.44	0
1436.49	0
1436.54	0
1436.58	0
1436.63	0.257211
1436.68	0.611392
1436.72	0.998383
1436.77	1.05042
1436.82	0.691467
1436.86	0.342407
1436.91	0.0884464
1436.96	0
1437	0
1437.05	0
1437.1	0
1437.47	0
1437.52	0
[truncated: 504 more rows]

## Sheet: Figure 3d KK202 b3 inter
m/z	Intensity (10e2)
395.009	0
395.015	0
395.022	0
395.029	0
444.246	0
444.254	0
444.262	0
444.27	0
444.278	0.200303
444.286	0.834808
444.294	1.58657
444.302	1.86075
444.31	1.22268
444.318	0.647507
444.326	0.481924
444.334	0.536368
444.342	0.985057
444.35	0.646029
444.358	0.189368
444.369	0
444.377	0
444.385	0
444.393	0
445.019	0
445.027	0
445.035	0
445.043	0
445.051	0
445.059	0
445.067	0
445.075	0
445.083	0
445.091	0
445.099	0
445.107	0
445.115	0
445.123	0
445.131	0
445.139	0
445.147	0
445.152	0
445.161	0
445.169	0
445.177	0
446.772	0
446.78	0
446.788	0
446.796	0
446.804	0.357258
446.812	0.49755
446.82	0.537762
446.829	0.450689
446.837	0.286024
446.845	0
446.853	0
446.861	0
446.869	0
449.254	0
449.262	0
449.271	0
449.279	0
449.287	0.28904
449.295	0.420596
449.303	0.45807
449.311	0.369879
449.32	0.205554
449.328	0
449.336	0
449.344	0
449.352	0
462.169	0
462.178	0
462.186	0
462.195	0
462.203	0.259673
462.212	0.380137
462.22	0.461193
462.228	0.453679
462.237	0.351176
462.245	0
462.253	0
462.262	0
462.271	0
524.571	0
524.582	0
524.592	0
524.602	0
524.612	0.295787
524.623	0.399651
524.633	0.439583
524.643	0.392574
524.654	0.284218
524.664	0
524.674	0
524.684	0
524.695	0
526.199	0
526.21	0
526.22	0
526.23	0
526.24	0.0640288
526.251	0.553091
526.261	1.19708
526.271	1.83965
526.282	1.69845
526.292	1.02908
526.302	0.420461
526.313	0.0934957
526.323	0
526.333	0
526.344	0
526.354	0
527.212	0
527.223	0
527.233	0
527.244	0
527.254	0.303626
527.264	0.46905
527.275	0.539498
527.285	0.443422
527.295	0.235734
527.306	0
527.316	0
527.326	0
527.337	0
613.247	0
613.26	0
613.273	0
613.286	0
613.299	0.324893
613.312	0.462575
613.325	0.491273
613.338	0.390173
613.351	0.223604
613.364	0
613.377	0
613.39	0
613.403	0
790.002	0
790.021	0
790.04	0
790.059	0
790.078	0.269973
790.097	0.45983
790.116	0.552139
790.135	0.4926
790.154	0.327722
790.173	0
790.192	0
790.211	0
790.23	0
802.301	0
802.32	0
802.339	0
802.359	0
802.378	0.261929
802.398	0.58564
802.417	0.917827
802.437	0.667453
802.456	0.284965
802.481	0
802.5	0
802.52	0
802.539	0
916.286	0
916.31	0
916.333	0
916.357	0
916.381	0.372952
916.405	1.16224
916.428	2.88919
916.452	4.84009
916.476	5.79537
916.5	4.15762
916.523	2.23974
916.547	0.546631
916.571	0
916.589	0
916.613	0
916.637	0
916.66	0
917.302	0
917.326	0
917.349	0
917.373	0
917.397	0.344237
917.421	1.09802
917.444	1.93922
917.468	2.48496
917.492	1.88881
917.516	1.05266
917.54	0.304969
917.563	0
917.587	0
917.611	0
917.635	0
918.325	0
918.348	0
918.372	0
918.396	0
918.42	0.34757
918.444	0.576645
918.467	0.848107
918.491	0.61052
918.515	0.411324
918.539	0.211545
918.558	0
918.582	0
918.606	0
918.63	0
1015.33	0
1015.36	0
1015.38	0
1015.41	0
1015.44	0.150115
1015.47	0.7757
1015.5	1.72543
1015.52	2.69991
1015.55	2.58751
1015.58	1.57803
1015.61	0.665653
1015.63	0.125204
1015.67	0
1015.69	0
1015.72	0
1015.75	0
1016.36	0
1016.39	0
1016.41	0
1016.44	0
1016.47	0.332697
1016.5	0.898014
1016.52	1.52607
1016.55	1.59285
1016.58	1.00599
1016.61	0.462786
1016.64	0.0905647
1016.66	0
1016.69	0
1016.72	0
1016.75	0
1056.31	0
1056.34	0
1056.37	0
1056.39	0
1056.42	0.304859
1056.45	0.456038
1056.48	0.520938
1056.51	0.466184
1056.54	0.324438
1056.58	0
1056.61	0
1056.63	0
1056.66	0
1162.33	0
1162.37	0
1162.4	0
1162.43	0
1162.47	0.193791
1162.5	0.847411
1162.53	2.94034
1162.57	5.56575
1162.6	8.01115
1162.64	6.98153
1162.67	4.21179
1162.7	1.63815
1162.74	0.388262
1162.77	0
1162.8	0
1162.83	0
1162.87	0
1163.34	0
1163.38	0
1163.41	0
1163.44	0
1163.48	0.161419
1163.51	0.94558
1163.55	2.40601
1163.58	4.03858
1163.61	4.67362
1163.65	3.29931
1163.68	1.78186
1163.71	0.527299
1163.75	0.128122
1163.78	0
1163.82	0
1163.85	0
1163.89	0
1164.4	0
1164.43	0
1164.46	0
1164.5	0
1164.53	0.197835
1164.57	0.501143
1164.6	0.647853
1164.63	0.511869
1164.67	0.284743
1164.7	0
1164.74	0
1164.77	0
1164.8	0
1171.36	0
1171.4	0
1171.43	0
1171.46	0
1171.5	0.312151
1171.53	0.468532
1171.57	0.531467
1171.6	0.455696
1171.64	0.2829
1171.68	0
1171.71	0
1171.75	0
1171.78	0
1233.37	0
1233.4	0
1233.44	0
1233.48	0
1233.52	0.200143
1233.55	0.787137
1233.59	1.78694
1233.63	2.88743
1233.66	3.04936
1233.7	1.98462
1233.74	0.950129
1233.78	0.213458
1233.81	0
1233.84	0
1233.88	0
1233.92	0
1234.4	0
1234.44	0
1234.47	0
1234.51	0
1234.55	0.253619
1234.58	0.720888
1234.62	1.26309
1234.66	1.4387
1234.69	0.926752
1234.73	0.405938
1234.77	0
1234.81	0
1234.84	0
1234.88	0
1279.88	0
1279.92	0
1279.96	0
1280	0
1280.04	0.362219
1280.08	0.538894
1280.12	0.897962
1280.15	0.959427
1280.19	0.56189
1280.23	0.302467
1280.27	0
1280.31	0
1280.35	0
1280.39	0
1280.43	0
1280.47	0
1280.51	0
1280.55	0.152363
1280.59	0.515887
1280.62	0.885382
1280.66	0.871285
1280.7	0.526571
1280.74	0.274182
1280.78	0
1280.82	0
1280.86	0
1280.9	0
1301.9	0
1301.94	0
1301.98	0
1302.02	0
1302.06	0.331098
1302.1	0.576478
1302.14	0.828483
1302.18	0.634101
1302.22	0.320917
1302.26	0
1302.3	0
1302.34	0
1302.38	0
1302.46	0
1302.5	0
1302.54	0
1302.58	0
1302.62	0.333921
1302.66	0.472994
1302.7	0.544496
1302.74	0.491949
1302.79	0.330118
1302.83	0
1302.87	0
1302.91	0
1302.95	0
1319.39	0
1319.44	0
1319.48	0
1319.52	0
1319.56	0.105617
1319.6	0.489232
1319.64	0.919528
1319.68	1.07944
1319.72	0.771433
1319.76	0.352826
1319.81	0
1319.85	0
1319.89	0
1319.93	0
1336.41	0
1336.45	0
1336.49	0
1336.53	0
1336.58	0.185711
1336.62	0.696952
1336.66	1.26171
1336.7	1.57621
1336.74	1.09466
1336.79	0.509738
1336.83	0.0638211
1336.87	0
1336.91	0
1336.95	0
1336.99	0
1337.04	0.208937
1337.08	0.790402
1337.12	1.62284
1337.16	2.5144
1337.2	2.4064
1337.24	1.48352
1337.29	0.67923
1337.33	0.172588
1337.38	0
1337.42	0
1337.46	0
1337.5	0
1337.55	0.151623
1337.59	0.716429
1337.63	1.44044
1337.67	2.13286
1337.71	1.88279
1337.76	1.0837
1337.8	0.362032
1337.83	0
1337.87	0
1337.91	0
1337.96	0
1338	0
1338.04	0
1338.08	0.372353
1338.12	0.903696
1338.17	1.41118
1338.21	1.3599
1338.25	0.865694
1338.29	0.417516
1338.33	0
1338.38	0
1338.42	0
1338.46	0
1393.42	0
1393.47	0
1393.51	0
1393.56	0
1393.6	0.456536
1393.64	1.03289
1393.69	1.69218
1393.73	1.73846
1393.78	1.03861
1393.82	0.421082
1393.87	0
1393.91	0
1393.96	0
1394	0
1394.05	0
1394.09	0.180271
1394.13	0.714654
1394.18	1.34335
1394.22	1.81371
1394.27	1.40142
1394.31	0.775835
1394.36	0.237828
1394.39	0
1394.44	0
1394.48	0
1394.53	0
1396.4	0
1396.44	0
1396.49	0
1396.53	0
1396.58	0.411343
1396.62	1.29452
1396.67	2.24072
1396.71	2.687
1396.76	1.89903
1396.8	0.992985
1396.84	0.251744
1396.88	0
1396.93	0
1396.97	0
1397.02	0
1397.38	0
1397.42	0
1397.47	0
1397.51	0
1397.56	0.102728
1397.6	0.727769
1397.64	1.45459
1397.69	2.08652
1397.73	1.75202
1397.78	1.01936
1397.82	0.379205
1397.88	0
1397.93	0
1397.97	0
1398.02	0
1433.52	0
1433.56	0
1433.61	0
1433.65	0
1433.7	0.428921
1433.75	0.602814
1433.79	0.639632
1433.84	0.515473
1433.89	0.317223
1433.93	0
1433.98	0
1434.03	0
1434.07	0
1449.48	0
1449.53	0
1449.58	0
1449.62	0
1449.67	0.372375
1449.72	0.780876
1449.76	0.9419
1449.81	0.547895
1449.86	0.244131
1449.91	0
1449.95	0
1450	0
1450.05	0
1450.09	0
1450.14	0.128469
1450.19	0.584233
1450.24	1.09516
1450.28	1.25751
1450.33	0.86547
1450.38	0.456397
1450.42	0
1450.47	0
1450.52	0
1450.57	0
1450.61	0.249458
1450.66	0.639393
1450.71	1.05167
1450.76	1.26212
1450.8	0.936795
1450.85	0.4921
1450.9	0.097697
1450.94	0
1450.99	0
1451.04	0
1451.09	0
1451.42	0
1451.46	0
1451.51	0
1451.56	0
1451.61	0.145322
1451.65	0.466351
1451.7	0.823568
1451.75	0.905672
1451.8	0.555397
1451.84	0.321817
1451.89	0
1451.94	0
1451.99	0
1452.03	0
1475.61	0
1475.65	0
1475.7	0
1475.75	0
1475.8	0.248419
1475.85	0.660172
1475.9	1.08756
1475.94	1.3311
1475.99	0.98928
1476.04	0.518986
1476.09	0.103331
1476.14	0
1476.19	0
1476.24	0
1476.28	0
1508.44	0
1508.49	0
1508.54	0
1508.59	0
1508.64	0.393424
1508.69	0.575386
1508.74	0.651743
1508.79	0.567961
1508.84	0.375418
1508.89	0
1508.94	0
1508.99	0
1509.04	0
1513.97	0
1514.02	0
1514.07	0
1514.12	0
1514.17	0.395948
1514.22	0.591063
1514.27	0.874978
1514.32	0.663087
1514.37	0.306453
1514.42	0
1514.47	0
1514.52	0
1514.57	0
1514.62	0
1514.67	0.241814
1514.72	0.493078
1514.77	0.906597
1514.82	0.891958
1514.87	0.539716
1514.92	0.311784
1514.98	0
1515.03	0
1515.08	0
1515.13	0
1525.38	0
1525.43	0
1525.48	0
1525.53	0
1525.58	0.113282
1525.63	0.549619
1525.68	1.22843
1525.73	1.97087
1525.79	1.9461
1525.84	1.20011
1525.89	0.516358
1525.94	0.107051
1525.98	0
1526.03	0
1526.08	0
1526.13	0
1526.38	0
1526.44	0
1526.49	0
1526.54	0
1526.59	0.143969
1526.64	0.777154
1526.69	1.62201
1526.74	2.45469
1526.79	2.24707
1526.84	1.36249
1526.89	0.570001
1526.95	0.127806
1527	0
1527.05	0
1527.1	0
1527.15	0
1527.41	0
1527.46	0
1527.51	0
1527.56	0
1527.61	0.198987
1527.66	0.693804
1527.72	1.24684
1527.77	1.65064
1527.82	1.32212
1527.87	0.75774
1527.92	0.26492
1527.97	0
1528.02	0
1528.07	0
1528.12	0
1540.46	0
1540.52	0
1540.57	0
1540.62	0
1540.67	0.271166
1540.72	0.478931
1540.78	0.598565
1540.83	0.529729
1540.88	0.312134
1540.93	0
1540.98	0
1541.03	0
1541.09	0
1574.48	0
1574.54	0
1574.59	0
1574.64	0
1574.7	0.252044
1574.75	0.599106
1574.8	0.904231
1574.86	0.854328
1574.91	0.53994
1574.96	0.408114
1575.02	0
1575.07	0
1575.12	0
1575.18	0.343415
1575.23	0.795037
1575.29	1.19042
1575.34	0.982454
1575.39	0.548411
1575.44	0.29525
1575.5	0
1575.55	0
1575.61	0
1575.66	0
1575.71	0.335932
1575.77	0.690087
1575.82	0.937678
1575.87	0.73876
1575.93	0.426306
1575.98	0
1576.03	0
1576.09	0
1576.14	0
1576.19	0.295233
1576.25	0.478411
1576.3	0.584553
1576.36	0.531996
1576.41	0.3634
1576.46	0
1576.52	0
1576.57	0
1576.62	0
1595.48	0
1595.54	0
1595.59	0
1595.64	0
1595.7	0.428278
1595.75	0.797083
1595.81	0.960472
1595.86	0.628521
1595.92	0.221396
1595.97	0
1596.03	0
1596.08	0
1596.13	0.220403
1596.19	0.579607
1596.24	1.02805
1596.3	1.40091
1596.35	1.23252
1596.41	0.700289
1596.46	0.210459
1596.52	0
1596.57	0
1596.63	0
1596.68	0.251993
1596.74	0.67732
1596.79	1.11999
1596.85	1.10565
1596.9	0.669762
1596.95	0.26884
1597.01	0
1597.06	0
1597.12	0
1597.17	0
1617.51	0
1617.57	0
1617.63	0
1617.68	0
1617.74	0.363825
1617.79	0.533054
1617.85	0.609108
1617.9	0.558469
1617.96	0.42678
1618.02	0
1618.07	0
1618.13	0
1618.18	0
1618.24	0.331191
1618.29	0.476119
1618.35	0.565388
1618.4	0.539857
1618.46	0.411156
1618.52	0
1618.57	0
1618.63	0
1618.68	0
1622.48	0
1622.54	0
1622.59	0
1622.65	0
1622.7	0.314466
1622.76	0.498055
1622.81	0.574278
1622.87	0.487555
1622.93	0.30642
1622.98	0
1623.04	0
1623.09	0
1623.15	0
1630.95	0
1631.01	0
1631.07	0
1631.12	0
1631.18	0.258401
1631.24	0.493683
1631.29	0.802539
1631.35	0.855195
1631.4	0.659632
1631.46	0.315784
1631.51	0
1631.56	0
1631.62	0
1631.68	0.532585
1631.73	1.77488
1631.79	3.12416
1631.85	3.85668
1631.9	3.04532
1631.96	1.74761
1632.02	0.696485
1632.07	0.271694
1632.14	0.380536
1632.19	1.39487
1632.25	3.14768
1632.31	5.17253
1632.36	5.61398
1632.42	3.76541
1632.48	1.989
1632.53	0.583638
1632.59	0.132869
1632.65	0.180409
1632.7	0.725351
1632.76	1.64001
1632.82	2.49012
1632.87	2.45751
1632.93	1.57219
1632.98	0.706641
1633.04	0.134961
1633.1	0
1633.15	0
1633.21	0.443847
1633.27	0.885109
1633.32	1.16614
1633.38	0.974208
1633.44	0.540259
1633.49	0.166733
1633.55	0
1633.61	0
1633.66	0
1633.72	0
1638.42	0
1638.47	0
1638.53	0
1638.59	0
1638.64	0.0734831
1638.7	0.483282
1638.76	0.94568
1638.81	1.307
1638.87	1.04861
1638.93	0.597301
1638.98	0.306743
1639.04	0
1639.1	0
1639.15	0
1639.21	0
1639.49	0
1639.55	0
1639.61	0
1639.67	0
1639.72	0.216689
1639.78	0.573662
1639.84	0.939997
1639.89	0.870155
1639.95	0.522239
1640.01	0.311241
1640.06	0
1640.12	0
1640.18	0
1640.23	0
1691.53	0
1691.59	0
1691.65	0
1691.71	0
1691.77	0.31637
1691.83	0.481571
1691.89	0.559107
1691.95	0.477635
1692.01	0.28993
1692.07	0
1692.12	0
1692.18	0
1692.24	0
1704.46	0
1704.52	0
1704.58	0
1704.64	0
1704.7	0.350953
1704.76	0.712785
1704.82	1.02021
1704.88	1.0408
1704.94	0.763156
1705	0.390314
1705.06	0
1705.12	0
1705.18	0.0901225
1705.24	0.658212
1705.3	1.39253
1705.36	2.14914
1705.42	1.91264
1705.48	1.1114
1705.54	0.441023
1705.6	0
1705.66	0.168318
1705.72	0.620583
1705.78	1.22256
1705.84	1.87941
1705.9	1.85462
1705.96	1.1698
1706.03	0.566986
1706.09	0.129555
1706.15	0
1706.21	0.180449
1706.27	0.683467
1706.33	1.25757
1706.39	1.69737
1706.45	1.39163
1706.51	0.798756
1706.57	0.289352
1706.63	0
1706.69	0
1706.75	0.191793
1706.81	0.509006
1706.87	0.648371
1706.93	0.48453
1706.99	0.238926
1707.05	0
1707.11	0
1707.17	0
1707.23	0
1753.97	0
1754.04	0
1754.1	0
1754.16	0
1754.22	0.215655
1754.29	0.548768
1754.35	0.979463
1754.41	1.26025
1754.47	1.05868
1754.54	0.642397
1754.6	0.263231
1754.66	0.215223
1754.73	0.686028
1754.79	2.08077
1754.85	3.72085
1754.91	4.78625
1754.98	3.58435
1755.04	2.00827
1755.1	0.619286
1755.17	0.344176
1755.23	0.941364
1755.29	2.57377
1755.36	4.42099
1755.42	5.60981
1755.48	4.1134
1755.55	2.32708
1755.61	0.753027
1755.67	0.305989
1755.73	0.685297
1755.8	1.80237
1755.86	3.01407
1755.92	3.45676
1755.98	2.45768
1756.05	1.27274
1756.11	0.436515
1756.17	0
1756.24	0.258756
1756.3	0.619522
1756.36	1.00245
1756.43	1.0426
1756.49	0.660921
1756.55	0.236091
1756.62	0
1756.68	0
1756.74	0
1756.8	0
1811.47	0
1811.53	0
1811.6	0
1811.66	0
1811.73	0.0577981
1811.8	0.567057
1811.86	1.26792
1811.93	1.988
1811.99	1.77604
1812.06	1.04496
1812.12	0.396502
1812.19	0
1812.26	0.290572
1812.32	0.706488
1812.39	1.11125
1812.45	1.12564
1812.52	0.696317
1812.59	0.278197
1812.65	0
1812.72	0
1812.79	0.340328
1812.85	0.716973
1812.92	1.15363
1812.98	1.07439
1813.05	0.591551
1813.12	0.194732
1813.18	0
1813.25	0
1813.31	0.273228
1813.38	0.566838
1813.45	0.818063
1813.51	0.639337
1813.58	0.475031
1813.64	0
1813.71	0
1813.78	0
1813.84	0
1893	0
1893.07	0
1893.14	0
1893.21	0
1893.28	0.48745
1893.36	1.36574
1893.42	2.28361
1893.5	2.32622
1893.57	1.53761
1893.64	0.748289
1893.71	0.31994
1893.78	0.601523
1893.85	1.57527
1893.92	2.64168
1893.99	3.0062
1894.06	1.97572
1894.13	0.976209
1894.2	0.254593
1894.27	0.392146
1894.34	1.26602
1894.41	2.20064
1894.48	2.7774
1894.55	1.98443
1894.62	1.01467
1894.69	0.273443
1894.77	0.267082
1894.84	0.793045
1894.91	1.45051
1894.98	1.95919
1895.05	1.63122
1895.12	0.873271
1895.19	0.258709
1895.26	0
1895.33	0
1895.4	0
1895.47	0
1942.06	0
1942.13	0
1942.21	0
1942.28	0
1942.35	0.427526
1942.43	0.618845
1942.5	0.822441
1942.57	0.582078
1942.65	0.256542
1942.72	0
1942.79	0
1942.87	0
1942.94	0
1944.55	0
1944.62	0
1944.7	0
1944.77	0
1944.85	0.300994
1944.92	0.553853
1944.99	0.788057
1945.07	0.617038
1945.14	0.432119
1945.21	0
1945.29	0
1945.36	0
1945.43	0
1949.03	0
1949.11	0
1949.18	0
1949.26	0
1949.33	0.341692
1949.4	1.24887
1949.48	2.10797
1949.55	2.12003
1949.62	1.46484
1949.7	0.655349
1949.77	0.293033
1949.84	1.40659
1949.92	3.25373
1949.99	4.7146
1950.07	4.24105
1950.14	2.63559
1950.21	1.00188
1950.29	0.724
1950.36	2.67042
1950.43	5.10872
1950.51	7.01231
1950.58	5.73008
1950.65	3.40746
1950.73	1.23707
1950.8	1.27428
1950.88	3.52027
1950.95	5.88772
1951.02	7.29223
1951.1	5.31354
1951.17	2.7912
1951.24	0.768795
1951.32	0.921746
1951.39	2.31748
1951.46	3.71266
1951.54	4.14849
1951.61	2.9604
1951.69	1.31021
1951.76	0.263661
1951.83	0.330988
1951.91	0.628289
1951.98	0.852891
1952.06	0.839035
1952.13	0.443083
1952.2	0
1952.28	0
1952.35	0
1952.42	0
2038.57	0
2038.65	0
2038.73	0
2038.81	0
1039.94	0.153233
1039.96	0.519774
1039.99	1.05183
1040.02	1.6403
1040.05	1.63993
1040.08	1.02762
1040.11	0.470885
1040.14	0.111849
1040.16	0
1040.19	0
1040.22	0
1040.25	0
1040.36	0
1040.39	0
1040.42	0
1040.45	0
1040.48	0.158843
1040.51	0.395341
1040.54	0.640584
1040.57	0.643988
1040.59	0.337498
1040.62	0.147674
1040.65	0
1040.68	0
1040.71	0
1040.74	0
1040.85	0
1040.88	0
1040.91	0
1040.94	0
1040.97	0.169501
1041	0.268031
1041.03	0.339249
1041.05	0.336153
1041.08	0.254261
1041.11	0
1041.14	0
1041.17	0
1041.2	0
1060.37	0
1060.4	0
1060.43	0
1060.46	0
1060.49	0.214727
1060.52	0.465002
1060.55	0.73731
1060.58	0.744867
1060.61	0.470441
1060.64	0.210785
1060.66	0
1060.69	0
1060.72	0
1060.75	0
1062.41	0
1062.44	0
1062.47	0
1062.5	0
1062.53	0.254605
1062.56	0.373631
1062.59	0.40397
1062.62	0.31945
1062.65	0.175877
1062.68	0
1062.71	0
1062.74	0
1062.77	0
1077.41	0
1077.44	0
1077.47	0
1077.5	0
1077.53	0.206678
1077.56	0.350607
1077.59	0.549485
1077.62	0.441397
1077.65	0.267023
1077.68	0
1077.71	0
1077.74	0
1077.77	0
1081.32	0
1081.35	0
1081.38	0
1081.41	0
1081.44	0.0702967
1081.47	0.276397
1081.51	0.535647
1081.54	0.756568
1081.57	0.617328
1081.6	0.337767
1081.63	0.205623
1081.66	0
1081.69	0
1081.72	0
1081.75	0
1082.36	0
1082.39	0
1082.42	0
1082.45	0
1082.48	0.170819
1082.51	0.404517
1082.54	0.612403
1082.57	0.513053
1082.6	0.209155
1082.63	0
1082.66	0
1082.69	0
1082.72	0
1095.36	0
1095.39	0
1095.42	0
1095.45	0
1095.48	0.266802
1095.52	0.901788
1095.55	1.59942
1095.58	2.1249
1095.61	1.68286
1095.64	0.973298
1095.67	0.322533
1095.7	0.0586848
1095.74	0
1095.77	0
1095.8	0
1095.83	0
1095.86	0
1095.89	0
1095.92	0
1095.95	0.0892467
1095.98	0.392263
1096.02	1.25725
1096.05	2.27385
1096.08	3.11579
1096.11	2.58427
1096.14	1.51906
1096.17	0.538046
1096.2	0.0752701
1096.24	0
1096.27	0
1096.3	0
1096.33	0
1096.36	0
1096.39	0
1096.42	0
1096.45	0
1096.48	0.246751
1096.52	0.743094
1096.55	1.33061
1096.58	1.83439
1096.61	1.57924
1096.64	0.934821
1096.67	0.35199
1096.7	0.015903
1096.73	0
1096.76	0
1096.79	0
1096.82	0
1096.88	0
1096.91	0
1096.94	0
1096.97	0
1097.01	0.186681
1097.04	0.291814
1097.07	0.358251
1097.1	0.361283
1097.13	0.307136
1097.16	0.222272
1097.19	0
1097.22	0
1097.25	0
1097.29	0
1097.38	0
1097.41	0
1097.44	0
1097.47	0
1097.5	0.113193
1097.53	0.30225
1097.57	0.571655
1097.6	0.596342
1097.63	0.354761
1097.66	0.118191
1097.7	0
1097.73	0
1097.76	0
1097.79	0
1130.85	0
1130.88	0
1130.92	0
1130.95	0
1130.98	0.189996
1131.01	0.63451
1131.05	1.50942
1131.08	2.49643
1131.11	2.91864
1131.14	2.04757
1131.18	1.04761
1131.21	0.213316
1131.23	0
1131.27	0
1131.3	0
1131.33	0
1131.36	0
1131.39	0
1131.43	0
1131.46	0.173767
1131.49	0.494474
1131.53	1.56643
1131.56	2.97303
1131.59	4.32314
1131.62	3.88719
1131.66	2.37783
1131.69	1.01313
1131.72	0.265597
1131.75	0
1131.78	0
1131.82	0
1131.85	0
1131.88	0
1131.91	0
1131.95	0
1131.98	0.145769
1132.01	0.705017
1132.05	1.71132
1132.08	2.81837
1132.11	3.09235
1132.14	2.06675
1132.17	1.04152
1132.21	0.248058
1132.24	0
1132.27	0
1132.31	0
1132.34	0
1132.37	0
1132.4	0
1132.44	0
1132.47	0
1132.5	0.217153
1132.54	0.554666
1132.57	0.951776
1132.6	1.23075
1132.63	0.957878
1132.66	0.528904
1132.7	0.14702
1132.73	0
1132.76	0
1132.8	0
1132.83	0
1135.74	0
1135.77	0
1135.8	0
1135.84	0
1135.87	0.167227
1135.9	0.278231
1135.93	0.3251
1135.97	0.278695
1136	0.178284
1136.03	0
1136.06	0
1136.1	0
1136.13	0
1183.46	0
1183.49	0
1183.53	0
1183.56	0
1183.6	0.183507
1183.63	0.444933
1183.67	0.752648
1183.7	0.982639
1183.73	0.863704
1183.77	0.533167
1183.81	0.234548
1183.84	0
1183.88	0
1183.91	0
1183.94	0
1184.36	0
1184.4	0
1184.43	0
1184.47	0
1184.5	0.203697
1184.54	0.416351
1184.57	0.612854
1184.61	0.337699
1184.64	0.201763
1184.68	0
1184.71	0
1184.75	0
1184.78	0
1185.37	0
1185.41	0
1185.44	0
1185.48	0
1185.51	0.150426
1185.55	0.512363
1185.58	0.90877
1185.62	0.925506
1185.65	0.158663
1185.73	0.0988846
1185.77	0.92151
1185.8	1.30812
1185.84	1.26136
1185.87	0.717156
1185.91	0.251143
1185.9	0
1185.93	0
1185.97	0
1186	0
1186.39	0
1186.42	0
1186.46	0
1186.49	0
1186.53	0.118138
1186.56	0.396842
1186.6	0.710761
1186.63	0.840431
1186.67	0.369176
1186.7	0.202214
1186.72	0
1186.76	0
1186.8	0
1186.83	0
1187.35	0
1187.39	0
1187.42	0
1187.46	0
1187.49	0.0520233
1187.53	0.750807
1187.56	2.11771
1187.6	3.61337
1187.63	4.88586
1187.67	4.50557
1187.7	3.10842
1187.74	1.74304
1187.78	0.710781
1187.81	0.0831408
1187.85	0
1187.88	0
1187.92	0
1187.95	0
1187.99	0
1188.03	0.00994106
1188.06	0.723343
1188.1	1.5039
1188.13	2.17828
1188.16	1.85157
1188.2	1.09062
1188.23	0.413937
1188.27	0.0348947
1188.32	0
1188.35	0
1188.39	0
1188.42	0
1188.46	0
1188.49	0
1188.53	0.217923
1188.56	0.703219
1188.6	1.40884
1188.63	2.15454
1188.67	2.12519
1188.7	1.32197
1188.74	0.597961
1188.77	0.0839532
1188.82	0
1188.85	0
1188.88	0
1188.92	0
1188.95	0
1188.99	0
1189.03	0.0908558
1189.06	0.300205
1189.1	0.735139
1189.13	1.21365
1189.16	1.33217
1189.2	0.877156
1189.24	0.410808
1189.27	0.0765517
1189.29	0
1189.33	0
1189.37	0
1189.4	0
1189.43	0
1189.47	0
1189.51	0
1189.54	0.107703
1189.58	0.323035
1189.61	0.564919
1189.64	0.690991
1189.68	0.467345
1189.72	0.207602
1189.76	0
1189.79	0
1189.83	0
1189.86	0
1194.34	0
1194.37	0
1194.41	0
1194.44	0
1194.48	0.0690571
1194.51	0.294465
1194.55	0.993731
1194.58	1.91525
1194.62	2.82718
1194.65	2.59864
1194.69	1.58423
1194.72	0.660791
1194.76	0.0991812
1194.79	0
1194.83	0
1194.86	0
1194.9	0
1195.36	0
1195.39	0
1195.43	0
1195.46	0
1195.5	0.179402
1195.53	0.522722
1195.57	1.2555
1195.6	2.05839
1195.64	2.27621
1195.67	1.5148
1195.71	0.736518
1195.74	0.129605
1195.78	0
1195.81	0
1195.85	0
1195.88	0
1196.38	0
1196.41	0
1196.45	0
1196.48	0
1196.52	0.125454
1196.56	0.399648
1196.59	0.715769
1196.63	0.905601
1196.66	0.66685
1196.7	0.35003
1196.73	0.0706642
1196.77	0
1196.8	0
1196.84	0
1196.88	0
1223.41	0
1223.45	0
1223.49	0
1223.53	0
1223.56	0.237602
1223.6	0.420855
1223.63	0.583338
1223.67	0.493779
1223.71	0.293215
1223.74	0.153737
1223.78	0
1223.82	0
1223.85	0
1223.89	0
1224.37	0
1224.4	0
1224.44	0
1224.48	0
1224.51	0.211643
1224.55	0.334261
1224.59	0.581535
1224.62	0.717714
1224.66	0.559989
1224.7	0.31164
1224.73	0.19951
1224.77	0
1224.81	0
1224.84	0
1224.88	0
1240.43	0
1240.47	0
1240.51	0
1240.54	0
1240.58	0.226032
1240.62	0.479863
1240.65	0.714565
1240.69	0.628582
1240.73	0.370132
1240.77	0.213822
1240.81	0
1240.84	0
1240.88	0
1240.92	0
1260.86	0
1260.9	0
1260.94	0
1260.98	0
1261.02	0.143639
1261.06	0.498887
1261.09	1.72107
1261.13	3.18998
1261.17	4.4234
1261.21	3.68797
1261.25	2.1803
1261.29	0.744124
1261.32	0.125719
1261.36	0
1261.4	0
1261.44	0
1261.48	0
1261.52	0.136662
1261.56	0.590877
1261.59	2.05194
1261.63	3.85789
1261.67	5.50276
1261.71	4.90768
1261.75	3.02176
1261.79	1.21846
1261.82	0.256218
1261.86	0
1261.9	0
1261.94	0
1261.98	0
1262.01	0.0747426
1262.05	0.388551
1262.09	1.47931
1262.13	2.91496
1262.17	4.28896
1262.21	3.98299
1262.24	2.47795
1262.28	1.03217
1262.32	0.225006
1262.37	0
1262.4	0
1262.44	0
1262.48	0
1262.52	0
1262.56	0.270457
1262.6	0.926216
1262.63	1.81762
1262.67	2.67241
1262.71	2.51527
1262.75	1.54896
1262.79	0.617261
1262.83	0.0594081
1262.86	0
1262.89	0
1262.93	0
1262.97	0
1263.01	0
1263.05	0
1263.09	0.251725
1263.12	0.591494
1263.16	0.891884
1263.2	0.92012
1263.24	0.590831
1263.28	0.259614
1263.32	0
1263.35	0
1263.39	0
1263.43	0
1301.94	0
1301.98	0
1302.02	0
1302.06	0
1302.1	0.203521
1302.14	0.319432
1302.18	0.394475
1302.22	0.405665
1302.26	0.295413
1302.3	0
1302.34	0
1302.38	0
1302.42	0
1307.42	0
1307.46	0
1307.5	0
1307.54	0
1307.58	0.150722
1307.62	0.548383
1307.66	1.04278
1307.7	1.45493
1307.74	1.22627
1307.79	0.725866
1307.83	0.270219
1307.87	0
1307.91	0
1307.95	0
1307.99	0
1308.44	0
1308.48	0
1308.52	0
1308.56	0
1308.6	0.295573
1308.64	0.681978
1308.68	1.12155
1308.72	1.24066
1308.76	0.819616
1308.8	0.388454
1308.84	0.0828984
1308.88	0
1308.92	0
1308.96	0
1309	0
1309.45	0
1309.49	0
1309.53	0
1309.57	0
1309.61	0.264191
1309.65	0.567207
1309.69	0.755659
1309.73	0.632438
1309.77	0.349318
1309.81	0.0841296
1309.87	0
1309.91	0
1309.95	0
1309.99	0
1310.44	0
1310.48	0
1310.52	0
1310.56	0
1310.6	0.272667
1310.64	0.877747
1310.68	1.61933
1310.72	2.29104
1310.76	2.00387
1310.81	1.18335
1310.85	0.418335
1310.89	0.0366416
1310.91	0
1310.95	0
1310.99	0
1311.04	0.0517275
1311.08	0.306015
1311.12	1.10702
1311.16	2.30448
1311.2	3.54736
1311.24	3.47118
1311.28	2.17799
1311.32	0.952825
1311.36	0.168321
1311.39	0
1311.44	0
1311.48	0
1311.52	0
1311.56	0.135015
1311.6	0.380889
1311.64	1.03489
1311.68	1.77195
1311.72	2.15989
1311.76	1.62531
1311.8	0.910925
1311.84	0.264856
1311.88	0
1311.92	0
1311.96	0
1312.01	0
1312.05	0
1312.09	0.0915815
1312.13	0.443684
1312.17	0.911021
1312.21	1.31392
1312.25	1.15969
1312.29	0.681188
1312.33	0.238675
1312.37	0
1312.41	0
1312.45	0
1312.49	0
1312.53	0
1312.57	0
1312.61	0.0924836
1312.65	0.328466
1312.7	0.570721
1312.74	0.69753
1312.78	0.557538
1312.82	0.293062
1312.86	0
1312.9	0
1312.94	0
1312.98	0
1337.37	0
1337.41	0
1337.45	0
1337.49	0
1337.54	0.120594
1337.58	0.521452
1337.62	1.15939
1337.66	1.85212
1337.7	1.87805
1337.75	1.19708
1337.79	0.563541
1337.83	0.144873
1337.87	0
1337.91	0
1337.95	0
1338	0
1338.37	0
1338.42	0
1338.46	0
1338.5	0
1338.54	0.0824123
1338.58	0.337912
1338.62	0.680246
1338.67	0.993527
1338.71	0.847706
1338.75	0.47473
1338.79	0.136825
1338.84	0
1338.88	0
1338.92	0
1338.96	0
1348.36	0
1348.4	0
1348.44	0
1348.48	0
1348.53	0.203734
1348.57	0.40658
1348.61	0.41298
1348.65	0.327698
1348.69	0.193207
1348.74	0
1348.78	0
1348.82	0
1348.87	0
1354.43	0
1354.48	0
1354.52	0
1354.56	0
1354.6	0.284905
1354.65	0.559016
1354.69	0.771482
1354.73	0.604875
1354.78	0.323749
1354.82	0.0733876
1354.86	0
1354.9	0
1354.95	0
1354.99	0
1383.42	0
1383.46	0
1383.51	0
1383.55	0
1383.6	0.195351
1383.64	0.305569
1383.68	0.368366
1383.73	0.354445
1383.77	0.268739
1383.82	0
1383.87	0
1383.91	0
1383.96	0
1384	0
1384.04	0
1384.09	0.204431
1384.13	0.834522
1384.18	2.21012
1384.22	3.71841
1384.27	4.38984
1384.31	3.06115
1384.35	1.59391
1384.4	0.411369
1384.44	0
1384.48	0
1384.52	0
1384.56	0.0604164
1384.61	0.811327
1384.65	2.59412
1384.7	4.65376
1384.74	6.44314
1384.78	5.33681
1384.83	3.17252
1384.87	1.25466
1384.92	0.266212
1384.96	0
1385	0
1385.05	0
1385.09	0.327553
1385.14	1.37317
1385.18	2.87962
1385.22	4.57614
1385.27	4.62056
1385.31	2.92212
1385.36	1.40183
1385.4	0.304605
1385.44	0
1385.49	0
1385.53	0
1385.58	0.163385
1385.62	0.763745
1385.66	1.77724
1385.71	2.92444
1385.75	3.41579
1385.8	2.4187
1385.84	1.30408
1385.88	0.398868
1385.93	0.0638236
1385.98	0
1386.02	0
1386.06	0
1386.11	0
1386.15	0.26043
1386.2	0.692664
1386.24	1.12046
1386.29	1.05852
1386.33	0.631135
1386.37	0.263685
1386.42	0
1386.46	0
1386.51	0
1386.55	0
1433.47	0
1433.51	0
1433.56	0
1433.61	0
1433.65	0.261302
1433.7	0.604893
1433.75	0.998052
1433.79	1.14077
1433.84	0.830355
1433.88	0.442594
1433.93	0.115391
1433.98	0
1434.02	0
1434.07	0
1434.12	0.043787
1434.16	0.453983
1434.21	1.12127
1434.26	1.86955
1434.3	1.99193
1434.35	1.28835
1434.39	0.628031
1434.44	0.108555
1434.49	0
1434.54	0
1434.59	0
1434.63	0.166681
1434.68	0.67201
1434.73	1.26447
1434.77	1.84011
1434.82	1.61805
1434.87	0.949824
1434.91	0.359298
1434.96	0.024715
1434.99	0
1435.04	0
1435.08	0
1435.13	0.0865825
1435.18	0.428243
1435.22	0.867489
1435.27	1.29107
1435.32	1.1487
1435.36	0.682012
1435.41	0.271948
1435.47	0
1435.51	0
1435.56	0
1435.61	0
1436.44	0
1436.49	0
1436.54	0
1436.58	0
1436.63	0.257211
1436.68	0.611392
1436.72	0.998383
1436.77	1.05042
1436.82	0.691467
1436.86	0.342407
1436.91	0.0884464
1436.96	0
1437	0
1437.05	0
1437.1	0
1437.47	0
1437.52	0
[truncated: 504 more rows]
