# Supplementary material for: Multiple functional neurosteroid binding sites on GABAA receptors
Source: PLoS Biol. 2019 Mar 7;17(3):e3000157. doi: 10.1371/journal.pbio.3000157 (PMC6424464; doi:10.1371/journal.pbio.3000157)
Supplement: S4 Data — Fig 4A. Summary of the photolabeling efficiency of different peptides by KK123, KK200, or KK20 in the presence or absence of 30 μM allopregnanolone, from three replicate experiments. Fig 4B. The magnitude of GABA-elicited currents (in μA) recorded from wild-type α1β3 GABAA receptors, mutant α1V227Wβ3, or α1N408A/Y411Fβ3 receptors in the presence or absence of allopregnanolone or propofol. Fig 4C. Summary of potentiation or direct activation of wild-type α1β3 GABAA receptors, mutant α1V227Wβ3, or α1N408A/Y411Fβ3 receptors by allopregnanolone or propofol in replicate samples. (XLSX) [file pbio.3000157.s013.xlsx]

## Sheet: Figure 4a
	3uM Photolabeling NS			3uM Photolabeling NS+30uM AlloP
KK123-1-Y412	0.82	0.25	1.23	0.13	0	0
KK123-3-Y442	0.17	0.5	0.45	0	0	0
KK202-3-VKA280	0.2	0.25	0.18	0.01	0	0
KK202-3-L294	0.3	0.27	0.32	0.01	0	0
KK200-3-G308	0.21	0.15	0.26	0	0	0

## Sheet: Figure 4b
a1V227Wb3															a1(N408A/Y411F)b3													WT
0.3 uM GABA			0.3 uM GABA+1uM AlloP				0.3 uM GABA			0.3 uM GABA+1oouM propofol					0.3 uM GABA			0.3 uM GABA+1uM AlloP				0.3 uM GABA			0.3 uM GABA+1oouM propofol			0.3 uM GABA			0.3 uM GABA+1 uM AlloP				0.3 uM GABA			0.3 uM GABA+100 uM Propofol
time	current (uA)		time	current (uA)			time	current (uA)		time	current (uA)				time	current (uA)		time	current (uA)			time	current (uA)		time	current (uA)		time	current (uA)		time	current (uA)			time	amplitude		time	amplitude
0	-5.42362		0	-2.56702			433.16	0.03834		0	-1.96037				106.74	-1.04984		0	-0.47456			0	9.64987		0	1.72314		100.02	-5.16296		0	-19.6244
0.01	-5.6135		0.01	-3.93432			433.17	-0.25562		0.01	-1.66216				106.75	-1.80759		0.01	-0.62685			0.01	8.2904		0.01	3.27226		100.03	-4.12666		0.01	-15.5264			97.2	-0.05151		0	3.88053
0.02	-5.09426		0.02	-5.38585			433.18	-0.53562		0.02	-1.34382				106.76	-2.41691		0.02	-0.88565			0.02	5.43436		0.02	4.66371		100.04	-1.71145		0.02	-11.6865			97.21	-0.05307		0.01	3.4861
0.03	-3.68349		0.03	-6.55614			433.19	-0.74677		0.03	-1.03086				106.77	-2.52904		0.03	-1.15264			0.03	2.37825		0.03	4.61602		100.05	0.02593		0.03	-9.69838			97.22	-0.154		0.02	3.12336
0.04	-1.50294		0.04	-6.5759			433.2	-0.77217		0.04	-0.80237				106.78	-1.93542		0.04	-1.17932			0.04	0.4575		0.04	2.6241		100.06	-0.01522		0.04	-10.5085			97.23	-0.21861		0.03	2.8792
0.05	0.65209		0.05	-4.64154			433.21	-0.58488		0.05	-0.67349				106.79	-0.80133		0.05	-0.77894			0.05	-0.12531		0.05	-0.09027		100.07	-1.3574		0.05	-12.9757			97.24	-0.15572		0.04	2.82071
0.06	1.50391		0.06	-1.34002			433.22	-0.31264		0.06	-0.11395				106.8	0.39838		0.06	-0.23104			0.06	0.15645		0.06	-1.46621		100.08	-3.18123		0.06	-14.0658			97.25	-0.0523		0.05	2.86519
0.07	0.51756		0.07	1.44844			433.23	-0.10455		0.07	0.04071				106.81	1.15808		0.07	0.10738			0.07	1.19855		0.07	-0.56278		100.09	-4.14487		0.07	-11.477			97.26	-0.05386		0.06	2.79181
0.08	-1.71333		0.08	1.89999			433.24	-0.0612		0.08	0.12858				106.82	1.20342		0.08	-0.20891			0.08	2.97615		0.08	1.59679		100.1	-2.26625		0.08	-5.9126			97.27	-0.14612		0.07	2.5407
0.09	-3.66758		0.09	0.39294			433.25	-0.20975		0.09	0.1097				106.83	0.58183		0.09	-0.52515			0.09	4.74442		0.09	2.98603		100.11	2.67456		0.09	-1.26082			97.28	-0.17918		0.08	1.82284
0.1	-4.55896		0.1	-1.41287			433.26	-0.46094		0.1	0.0919				106.84	-0.41896		0.1	-0.3506			0.1	5.50681		0.1	2.50007		100.12	7.73476		0.1	-0.94786			97.29	-0.01521		0.09	1.04329
0.11	-4.61666		0.11	-2.1053			433.27	-0.65178		0.11	0.10526				106.85	-1.4811		0.11	0.19638			0.11	4.74091		0.11	0.91621		100.13	9.82987		0.11	-4.40101			97.3	0.32216		0.1	0.54718
0.12	-4.32274		0.12	-1.40003			433.28	-0.65472		0.12	0.01158				106.86	-2.56271		0.12	0.58809			0.12	2.70772		0.12	-0.21286		100.14	8.34606		0.12	-7.88898			97.31	0.70786		0.11	0.50023
0.13	-3.8661		0.13	0.15488			433.29	-0.44693		0.13	-0.31608				106.87	-3.80564		0.13	0.54957			0.13	0.33605		0.13	-0.31806		100.15	4.55985		0.13	-8.07113			97.32	1.03046		0.12	0.73324
0.14	-3.25733		0.14	1.75297			433.3	-0.11276		0.14	-0.81816				106.88	-4.99613		0.14	0.25707			0.14	-1.17242		0.14	-0.0638		100.16	-0.07917		0.14	-3.96514			97.33	1.24704		0.13	0.91883
0.15	-2.53369		0.15	2.57606			433.31	0.2415		0.15	-1.29875				106.89	-5.53184		0.15	-0.00905			0.15	-1.30105		0.15	-0.21591		100.17	-4.13723		0.15	2.89397			97.34	1.40392		0.14	0.89654
0.16	-1.66546		0.16	2.15786			433.32	0.47496		0.16	-1.60151				106.9	-5.0775		0.16	-0.14829			0.16	-0.55968		0.16	-0.76251		100.18	-5.93918		0.16	9.09436			97.35	1.58638		0.15	0.73997
0.17	-0.53429		0.17	0.77762			433.33	0.41224		0.17	-1.63338				106.91	-4.0899		0.17	-0.19725			0.17	0.40782		0.17	-1.26843		100.19	-4.86436		0.17	11.5567			97.36	1.80034		0.16	0.57369
0.18	0.83742		0.18	-0.7033			433.34	0.06299		0.18	-1.35899				106.92	-3.31854		0.18	-0.20929			0.18	1.57072		0.18	-1.64892		100.2	-2.69284		0.18	10.7731			97.37	1.9148		0.17	0.40138
0.19	2.15265		0.19	-1.51641			433.35	-0.24466		0.19	-0.86849				106.93	-2.98938		0.19	-0.21241			0.19	3.04606		0.19	-2.3296		100.21	-2.25331		0.19	9.52906			97.38	1.73551		0.18	0.14135
0.2	3.06946		0.2	-1.42549			433.36	-0.16257		0.2	-0.35406				106.94	-2.69733		0.2	-0.21273			0.2	4.30802		0.2	-3.72387		100.22	-3.68783		0.2	8.5391			97.39	1.16784		0.19	-0.2449
0.21	3.40452		0.21	-0.85529			433.37	0.21533		0.21	0.02814				106.95	-1.97743		0.21	-0.21305			0.21	4.57404		0.21	-5.48587		100.23	-4.23444		0.21	6.00069			97.4	0.32192		0.2	-0.63999
0.22	3.15645		0.22	-0.45523			433.38	0.46042		0.22	0.24989				106.96	-0.79695		0.22	-0.21337			0.22	3.73519		0.22	-6.61931		100.24	-2.06805		0.22	1.77044			97.41	-0.47841		0.21	-0.81329
0.23	2.46847		0.23	-0.55199			433.39	0.31859		0.23	0.31822				106.97	0.47154		0.23	-0.21368			0.23	2.32375		0.23	-6.47254		100.25	0.91821		0.23	-1.24949			97.42	-0.88744		0.22	-0.6349
0.24	1.70246		0.24	-1.04054			433.4	-0.06934		0.24	0.17552				106.98	1.43327		0.24	-0.214			0.24	0.66919		0.24	-5.40354		100.26	2.04258		0.24	-0.3664			97.43	-0.81698		0.23	-0.21322
0.25	1.36543		0.25	-1.75831			433.41	-0.34642		0.25	-0.20409				106.99	1.96384		0.25	-0.21432			0.25	-1.1862		0.25	-4.33062		100.27	1.64813		0.25	3.36809			97.44	-0.45215		0.24	0.26473
0.26	1.71184		0.26	-2.58841			433.42	-0.27809		0.26	-0.67902				107	2.16269		0.26	-0.21464			0.26	-2.83564		0.26	-3.66978		100.28	1.74437		0.26	6.39554			97.45	-0.04685		0.25	0.73078
0.27	2.49889		0.27	-3.22021			433.43	0.06797		0.27	-1.04038				107.01	2.165		0.27	-0.21496			0.27	-3.42882		0.27	-2.70899		100.29	2.15524		0.27	6.56698			97.46	0.27935		0.26	1.20867
0.28	3.24206		0.28	-3.12157			433.44	0.42624		0.28	-1.23552				107.02	1.97707		0.28	-0.21527			0.28	-2.39696		0.28	-0.41387		100.3	0.71379		0.28	4.7898			97.47	0.58724		0.27	1.63034
0.29	3.63273		0.29	-2.0886			433.45	0.57308		0.29	-1.39385				107.03	1.51161		0.29	-0.21559			0.29	-0.033		0.29	3.18271		100.31	-3.16314		0.29	3.02211			97.48	0.9304		0.28	1.80733
0.3	3.57289		0.3	-0.72018			433.46	0.44326		0.3	-1.55237				107.04	0.75392		0.3	-0.21591			0.3	2.71887		0.3	6.50405		100.32	-7.70585		0.3	1.92716			97.49	1.19788		0.29	1.63544
0.31	2.95199		0.31	-0.07177			433.47	0.10446		0.31	-1.49302				107.05	-0.03027		0.31	-0.21623			0.31	4.86692		0.31	7.61526		100.33	-11.2047		0.31	1.21171			97.5	1.22202		0.3	1.24174
0.32	1.68151		0.32	-0.6382			433.48	-0.22194		0.32	-0.9823				107.06	-0.37384		0.32	-0.21655			0.32	5.72394		0.32	5.99816		100.34	-12.4786		0.32	0.60017			97.51	1.03955		0.31	0.86996
0.33	-0.05545		0.33	-1.78577			433.49	-0.29326		0.33	-0.11192				107.07	-0.04847		0.33	-0.21686			0.33	5.11241		0.33	2.95556		100.35	-10.3039		0.33	-0.05985			97.52	0.86935		0.32	0.66585
0.34	-1.66436		0.34	-2.30643			433.5	-0.13489		0.34	0.73756				107.08	0.67168		0.34	-0.21718			0.34	3.36952		0.34	0.23613		100.36	-4.99085		0.34	-1.47552			97.53	0.8297		0.33	0.66406
0.35	-2.48146		0.35	-1.50457			433.51	0.00072		0.35	1.18207				107.09	1.22649		0.35	-0.2175			0.35	1.06095		0.35	-1.361		100.37	0.70509		0.35	-3.83888			97.54	0.81843		0.34	0.87327
0.36	-2.35444		0.36	0.1956			433.52	-0.01201		0.36	1.03165				107.1	1.226		0.36	-0.21782			0.36	-1.38094		0.36	-2.02463		100.38	3.78085		0.36	-5.46479			97.55	0.70548		0.35	1.27444
0.37	-1.6843		0.37	1.72292			433.53	-0.04671		0.37	0.41532				107.11	0.67039		0.37	-0.21814			0.37	-3.93524		0.37	-2.22286		100.39	3.71004		0.37	-4.75382			97.56	0.53375		0.36	1.76423
0.38	-1.08941		0.38	2.31311			433.54	0.02328		0.38	-0.23383				107.12	-0.05069		0.38	-0.21845			0.38	-6.78468		0.38	-2.26352		100.4	2.5217		0.38	-3.0563			97.57	0.42752		0.37	2.1679
0.39	-0.94719		0.39	1.98054			433.55	0.19512		0.39	-0.4739				107.13	-0.39707		0.39	-0.21877			0.39	-9.83034		0.39	-2.2663		100.41	2.42394		0.39	-2.34061			97.58	0.45025		0.38	2.37321
0.4	-1.22392		0.4	1.16749			433.56	0.46316		0.4	-0.23046				107.14	-0.132		0.4	-0.21909			0.4	-12.3772		0.4	-2.2606		100.42	3.15019		0.4	-1.97989			97.59	0.63283		0.39	2.38003
0.41	-1.60102		0.41	0.08419			433.57	0.78383		0.41	0.21951				107.15	0.38613		0.41	-0.21941			0.41	-13.3922		0.41	-2.2549		100.43	2.56542		0.41	-0.93371			97.6	0.93864		0.4	2.20277
0.42	-1.75805		0.42	-1.38809			433.58	0.98956		0.42	0.5353				107.16	0.47304		0.42	-0.21973			0.42	-12.3941		0.42	-2.2492		100.44	-0.12093		0.42	-0.48861			97.61	1.19746		0.41	1.89654
0.43	-1.57427		0.43	-3.18136			433.59	0.94392		0.43	0.55276				107.17	-0.28472		0.43	-0.22004			0.43	-9.89824		0.43	-2.2435		100.45	-3.38153		0.43	-2.34079			97.62	1.22879		0.42	1.63572
0.44	-1.13325		0.44	-4.739			433.6	0.69838		0.44	0.32187				107.18	-1.62408		0.44	-0.22036			0.44	-7.0201		0.44	-2.25514		100.46	-6.10063		0.44	-5.68715			97.63	1.06927		0.43	1.60244
0.45	-0.64503		0.45	-5.35658			433.61	0.43643		0.45	0.03142				107.19	-2.68829		0.45	-0.22068			0.45	-4.56511		0.45	-2.31257		100.47	-7.79645		0.45	-8.50991			97.64	0.96841		0.44	1.75995
0.46	-0.31281		0.46	-4.73752			433.62	0.3114		0.46	-0.10748				107.2	-2.6742		0.46	-0.221			0.46	-2.72124		0.46	-2.50894		100.48	-6.85795		0.46	-10.1607			97.65	1.07042		0.45	1.85021
0.47	-0.14672		0.47	-3.18121			433.63	0.34623		0.47	0.06291				107.21	-1.54487		0.47	-0.22132			0.47	-1.31881		0.47	-2.98844		100.49	-2.44442		0.47	-10.9745			97.66	1.22682		0.46	1.72348
0.48	-0.02373		0.48	-1.38082			433.64	0.4256		0.48	0.53983				107.22	-0.00429		0.48	-0.22163			0.48	-0.35453		0.48	-3.80314		100.5	2.98461		0.48	-10.339			97.67	1.19639		0.47	1.4869
0.49	0.17876		0.49	0.11025			433.65	0.38396		0.49	1.10836				107.23	1.20311		0.49	-0.22195			0.49	-0.13943		0.49	-4.76595		100.51	6.4224		0.49	-7.52106			97.68	0.93738		0.48	1.35083
0.5	0.599		0.5	1.2727			433.66	0.21332		0.5	1.49584				107.24	1.80943		0.5	-0.22227			0.5	-0.90321		0.5	-5.49077		100.52	7.52835		0.5	-3.20737			97.69	0.63272		0.49	1.37096
0.51	1.24308		0.51	2.34964			433.67	0.05909		0.51	1.55479				107.25	1.87217		0.51	-0.22259			0.51	-2.31274		0.51	-5.63399		100.53	7.34868		0.51	0.74766			97.7	0.45702		0.5	1.45804
0.52	1.83027		0.52	3.35359			433.68	0.01795		0.52	1.2452				107.26	1.48147		0.52	-0.22291			0.52	-3.45162		0.52	-4.95836		100.54	6.08999		0.52	3.25904			97.71	0.45546		0.51	1.58321
0.53	2.08141		0.53	3.98995			433.69	0.10551		0.53	0.59341				107.27	0.74111		0.53	-0.20589			0.53	-3.34182		0.53	-3.31341		100.55	3.97438		0.53	4.58476			97.72	0.63219		0.52	1.79083
0.54	2.18801		0.54	4.00808			433.7	0.33341		0.54	-0.16306				107.28	-0.0402		0.54	-0.14304			0.54	-1.76868		0.54	-0.95567		100.56	1.94895		0.54	4.89366			97.73	0.92793		0.53	2.11772
0.55	2.60828		0.55	3.45645			433.71	0.62068		0.55	-0.56738				107.29	-0.38377		0.55	0.05867			0.55	0.27409		0.55	1.18014		100.57	0.69142		0.55	3.92817			97.74	1.15512		0.54	2.53476
0.56	3.31632		0.56	2.71919			433.72	0.77163		0.56	-0.32727				107.3	-0.04107		0.56	0.52625			0.56	1.11168		0.56	2.08671		100.58	0.24244		0.56	2.11196			97.75	1.08551		0.55	2.97011
0.57	3.64067		0.57	2.32817			433.73	0.73487		0.57	0.37651				107.31	0.74226		0.57	1.28319			0.57	-0.06706		0.57	1.69573		100.59	0.1636		0.57	0.47675			97.76	0.69204		0.56	3.36779
0.58	3.07506		0.58	2.47277			433.74	0.69734		0.58	1.06272				107.32	1.49909		0.58	2.06663			0.58	-2.30564		0.58	0.97208		100.6	-0.52041		0.58	-0.49082			97.77	0.21251		0.57	3.71305
0.59	1.91665		0.59	2.78946			433.75	0.78754		0.59	1.34052				107.33	1.94915		0.59	2.40945			0.59	-3.67375		0.59	0.82151		100.61	-2.87198		0.59	-0.68876			97.78	-0.07732		0.58	4.01559
0.6	0.80704		0.6	2.7902			433.76	0.92169		0.6	1.15485				107.34	2.0703		0.6	2.06599			0.6	-3.11902		0.6	1.16449		100.62	-6.34227		0.6	0.07819			97.79	-0.08388		0.59	4.21974
0.61	-0.04433		0.61	2.47502			433.77	0.99471		0.61	0.68666				107.35	1.86779		0.61	1.28192			0.61	-1.46615		0.61	1.02961		100.63	-8.69477		0.61	1.87143			97.8	0.08893		0.6	4.24816
0.62	-0.90651		0.62	2.31737			433.78	0.98862		0.62	0.1546				107.36	1.21196		0.62	0.52434			0.62	-0.50388		0.62	-0.39823		100.64	-8.37355		0.62	3.94644			97.81	0.31405		0.61	4.15293
0.63	-2.01334		0.63	2.64389			433.79	0.86691		0.63	-0.28986				107.37	-0.01076		0.63	0.05613			0.63	-1.12641		0.63	-2.75937		100.65	-5.99609		0.63	4.66894			97.82	0.59039		0.62	4.08798
0.64	-3.16086		0.64	3.14304			433.8	0.60076		0.64	-0.52982				107.38	-1.55221		0.64	-0.14622			0.64	-2.58686		0.64	-4.57765		100.66	-3.35362		0.64	3.39331			97.83	0.92635		0.63	4.14936
0.65	-3.7401		0.65	3.09031			433.81	0.24526		0.65	-0.4443				107.39	-2.67954		0.65	-0.20971			0.65	-3.41964		0.65	-4.30829		100.67	-1.57031		0.65	1.52723			97.84	1.1837		0.64	4.25103
0.66	-3.41579		0.66	1.86654			433.82	-0.08368		0.66	-0.01279				107.4	-2.67997		0.66	-0.22455			0.66	-2.89616		0.66	-1.63382		100.68	-0.17472		0.66	0.4429			97.85	1.18488		0.65	4.2479
0.67	-2.71424		0.67	-0.6095			433.83	-0.24113		0.67	0.55135				107.41	-1.55351		0.67	-0.21034			0.67	-1.5109		0.67	1.94735		100.69	2.07053		0.67	-0.27504			97.86	0.93308		0.66	4.13674
0.68	-2.36795		0.68	-3.67224			433.84	-0.15474		0.68	0.9187				107.42	-0.03026		0.68	-0.14749			0.68	-0.2679		0.68	4.10976		100.7	5.09805		0.68	-1.43618			97.87	0.62988		0.67	4.03016
0.69	-2.48074		0.69	-6.06231			433.85	0.09631		0.69	0.96399				107.43	1.1313		0.69	0.05422			0.69	0.35556		0.69	3.67834		100.71	6.82106		0.69	-2.72761			97.88	0.44552		0.68	3.95891
0.7	-2.74981		0.7	-6.6671			433.86	0.4286		0.7	0.8748				107.44	1.59876		0.7	0.5218			0.7	0.66524		0.7	1.44189		100.72	5.14398		0.7	-3.61003			97.89	0.42101		0.69	3.72562
0.71	-3.13273		0.71	-5.46943			433.87	0.8311		0.71	0.88005				107.45	1.39563		0.71	1.27874			0.71	1.02311		0.71	-1.16609		100.73	-0.10524		0.71	-4.3466			97.9	0.52839		0.7	3.10988
0.72	-3.74311		0.72	-3.62112			433.88	1.22668		0.72	0.97612				107.46	0.71557		0.72	2.06218			0.72	1.21766		0.72	-3.45505		100.74	-6.97299		0.72	-5.16628			97.91	0.69114		0.71	2.23688
0.73	-4.43268		0.73	-2.39528			433.89	1.39256		0.73	0.95666				107.47	-0.05128		0.73	2.405			0.73	0.7847		0.73	-5.282		100.75	-12.2505		0.73	-5.87066			97.92	0.77362		0.72	1.6071
0.74	-4.75082		0.74	-2.03111			433.9	1.22661		0.74	0.69394				107.48	-0.39198		0.74	2.06154			0.74	-0.2223		0.74	-6.40012		100.76	-13.5977		0.74	-6.32127			97.93	0.68216		0.73	1.66849
0.75	-4.44347		0.75	-1.83799			433.91	0.90627		0.75	0.29694				107.49	-0.04927		0.75	1.27747			0.75	-0.92752		0.75	-6.6576		100.77	-11.3224		0.75	-7.10467			97.94	0.47735		0.74	2.33357
0.76	-3.79032		0.76	-1.16577			433.92	0.68973		0.76	-0.06305				107.5	0.71671		0.76	0.50256			0.76	-0.33316		0.76	-6.2564		100.78	-7.70229		0.76	-8.79385			97.95	0.23134		0.75	3.10101
0.77	-3.29782		0.77	0.06474			433.93	0.65181		0.77	-0.31766				107.51	1.41037		0.77	-0.02877			0.77	1.75048		0.77	-5.35702		100.79	-4.94645		0.77	-10.6928			97.96	-0.11244		0.76	3.6024
0.78	-3.11386		0.78	1.4518			433.94	0.71193		0.78	-0.42287				107.52	1.67575		0.78	-0.4332			0.78	4.48308		0.78	-3.9307		100.8	-3.81084		0.78	-11.388			97.97	-0.63476		0.77	3.83945
0.79	-2.93724		0.79	2.42391			433.95	0.82333		0.79	-0.26996				107.53	1.40951		0.79	-0.96452			0.79	6.60675		0.79	-2.11593		100.81	-2.90341		0.79	-10.3948			97.98	-1.30191		0.78	3.92372
0.8	-2.44538		0.8	2.62671			433.96	0.97164		0.8	0.13519				107.54	0.69759		0.8	-1.73669			0.8	7.23235		0.8	-0.41389		100.82	-0.02074		0.8	-8.57589			97.99	-1.89276		0.79	3.7901
0.81	-1.80658		0.81	2.16975			433.97	1.01281		0.81	0.58116				107.55	-0.13524		0.81	-2.52357			0.81	6.23672		0.81	0.68536		100.83	4.37552		0.81	-6.53319			98	-2.05094		0.8	3.29301
0.82	-1.55972		0.82	1.49846			433.98	0.75331		0.82	0.85476				107.56	-0.67797		0.82	-2.86703			0.82	4.22835		0.82	1.22274		100.84	6.68984		0.82	-3.89866			98.01	-1.5409		0.81	2.48794
0.83	-2.05306		0.83	0.8858			433.99	0.28033		0.83	0.87183				107.57	-0.80315		0.83	-2.52421			0.83	2.18327		0.83	1.73292		100.85	4.67301		0.83	-1.04922			98.02	-0.5418		0.82	1.70704
0.84	-3.09422		0.84	0.21377			434	-0.03592		0.84	0.68196				107.58	-0.7771		0.84	-1.75804			0.84	0.81286		0.84	2.53692		100.86	0.31347		0.84	0.00267			98.03	0.34892		0.83	1.30224
0.85	-4.12537		0.85	-0.65676			434.01	0.05155		0.85	0.42939				107.59	-0.80402		0.85	-1.06421			0.85	0.28208		0.85	3.2045		100.87	-2.90685		0.85	-2.18727			98.04	0.62384		0.84	1.36845
0.86	-4.53888		0.86	-1.60552			434.02	0.42017		0.86	0.24616				107.6	-0.69709		0.86	-0.79878			0.86	0.47985		0.86	3.04281		100.88	-4.00721		0.86	-6.01396			98.05	0.29556		0.85	1.72561
0.87	-4.02386		0.87	-2.2768			434.03	0.79514		0.87	0.16918				107.61	-0.21547		0.87	-1.06485			0.87	1.22511		0.87	2.00207		100.89	-3.81487		0.87	-8.40104			98.06	-0.27332		0.86	2.09046
0.88	-2.71529		0.88	-2.41501			434.04	0.99335		0.88	0.14171				107.62	0.429		0.88	-1.75938			0.88	2.21401		0.88	0.91949		100.9	-2.66962		0.88	-8.24954			98.07	-0.79002		0.87	2.2871
0.89	-1.00047		0.89	-2.07394			434.05	0.95074		0.89	0.1413				107.63	0.73246		0.89	-2.52898			0.89	3.09493		0.89	0.83503		100.91	-0.83254		0.89	-7.21429			98.08	-1.18099		0.88	2.28385
0.9	0.72451		0.9	-1.50814			434.06	0.68625		0.9	0.18619				107.64	0.44541		0.9	-2.86957			0.9	3.76226		0.9	2.15318		100.92	0.37595		0.9	-6.71983			98.09	-1.41588		0.89	2.0837
0.91	2.02805		0.91	-0.92503			434.07	0.36044		0.91	0.22777				107.65	-0.13669		0.91	-2.52675			0.91	4.35476		0.91	4.21851		100.93	0.40773		0.91	-6.31774			98.1	-1.45346		0.9	1.70795
0.92	2.51994		0.92	-0.48645			434.08	0.2359		0.92	0.18028				107.66	-0.41715		0.92	-1.74325			0.92	4.91017		0.92	5.61661		100.94	1.51972		0.92	-5.29127			98.11	-1.36151		0.91	1.32299
0.93	2.04915		0.93	-0.40551			434.09	0.48206		0.93	0.04256				107.67	-0.05992		0.93	-0.98631			0.93	5.03876		0.93	5.29652		100.95	5.96813		0.93	-4.34797			98.12	-1.29862		0.92	1.17649
0.94	0.81808		0.94	-0.83596			434.1	0.98779		0.94	-0.06176				107.68	0.72627		0.94	-0.53613			0.94	4.15982		0.94	3.51496		100.96	12.1285		0.94	-3.70323			98.13	-1.36183		0.93	1.41323
0.95	-0.68097		0.95	-1.4991			434.11	1.48512		0.95	-0.03708				107.69	1.48311		0.95	-0.39747			0.95	2.31054		0.95	1.64384		100.97	15.1908		0.95	-1.78862			98.14	-1.45689		0.94	1.93476
0.96	-1.87841		0.96	-1.86075			434.12	1.75159		0.96	0.09971				107.7	1.93317		0.96	-0.53676			0.96	0.54368		0.96	0.95541		100.98	12.666		0.96	1.84822			98.15	-1.42403		0.95	2.45165
0.97	-2.29595		0.97	-1.58343			434.13	1.65136		0.97	0.27742				107.71	2.07166		0.97	-0.99039			0.97	0.27125		0.97	1.8057		100.99	6.9447		0.97	4.59104			98.16	-1.2138		0.96	2.67154
0.98	-1.80058		0.98	-0.67132			434.14	1.23805		0.98	0.40161				107.72	1.93231		0.98	-1.74522			0.98	2.13145		0.98	3.50115		101	2.12508		0.98	4.05433			98.17	-0.88394		0.97	2.47957
0.99	-0.87247		0.99	0.66622			434.15	0.86595		0.99	0.40793				107.73	1.47851		0.99	-2.52929			0.99	5.6551		0.99	4.81242		101.01	-0.14615		0.99	1.32863			98.18	-0.45887		0.98	2.03735
1	-0.35119		1	2.01583			434.16	0.94316		1	0.31601				107.74	0.72368		1	-2.87275			1	9.61		1	4.75654		101.02	-0.21446		1	-1.4514			98.19	0.09481		0.99	1.67522
1.01	-0.61806		1.01	2.70282			434.17	1.4733		1.01	0.17204				107.75	-0.0605		1.01	-2.52993			1.01	12.4929		1.01	3.28652		101.03	1.87229		1.01	-4.08173			98.2	0.7473		1	1.67349
1.02	-1.12038		1.02	2.21867			434.18	2.00589		1.02	0.04535				107.76	-0.40407		1.02	-1.74643			1.02	13.1615		1.02	1.20831		101.04	6.3416		1.02	-6.97322			98.21	1.30213		1.01	2.0406
1.03	-1.05115		1.03	0.7636			434.19	2.05019		1.03	0.0255				107.77	-0.0787		1.03	-0.98949			1.03	11.5455		1.03	-0.32995		101.05	11.7806		1.03	-9.13948			98.22	1.52475		1.02	2.51233
1.04	-0.31119		1.04	-0.92225			434.2	1.52858		1.04	0.09735				107.78	0.64145		1.04	-0.52197			1.04	8.51754		1.04	-0.57713		101.06	15.3131		1.04	-9.01328			98.23	1.30322		1.03	2.8076
1.05	0.49323		1.05	-2.18585			434.21	0.84759		1.05	0.15064				107.79	1.19625		1.05	-0.3202			1.05	5.10809		1.05	0.31264		101.07	15.1993		1.05	-6.44709			98.24	0.75393		1.04	2.84371
1.06	0.92329		1.06	-2.78905			434.22	0.49004		1.06	0.16488				107.8	1.17843		1.06	-0.25741			1.06	1.98187		1.06	1.43795		101.08	11.9865		1.06	-2.65742			98.25	0.12688		1.05	2.77003
1.07	1.19024		1.07	-2.80055			434.23	0.5777		1.07	0.15713				107.81	0.55965		1.07	-0.2432			1.07	-0.33588		1.07	2.09561		101.09	7.48585		1.07	0.98101			98.26	-0.36052		1.06	2.77685
1.08	1.59982		1.08	-2.25846			434.24	0.87308		1.08	0.04314				107.82	-0.38079		1.08	-0.24071			1.08	-1.19457		1.08	2.38999		101.1	3.09982		1.08	3.55687			98.27	-0.65023		1.07	2.87718
1.09	1.99662		1.09	-1.17438			434.25	1.13379		1.09	-0.23413				107.83	-1.2409		1.09	-0.24103			1.09	-0.38872		1.09	2.8578		101.11	-0.4843		1.09	4.41116			98.28	-0.83563		1.08	2.9313
1.1	1.99989		1.1	0.15256			434.26	1.29977		1.1	-0.58933				107.84	-1.85461		1.1	-0.24135			1.1	1.23172		1.1	3.55222		101.12	-2.42184		1.1	2.9719			98.29	-1.02573		1.09	2.84345
1.11	1.62697		1.11	1.14198			434.27	1.3429		1.11	-0.93233				107.85	-2.32294		1.11	-0.24167			1.11	2.23915		1.11	3.80818		101.13	-1.56773		1.11	-0.22744			98.3	-1.25483		1.1	2.66869
1.12	1.2871		1.12	1.44228			434.28	1.21035		1.12	-1.22249				107.86	-2.66651		1.12	-0.24199			1.12	1.77512		1.12	3.17906		101.14	1.94044		1.12	-3.52342			98.31	-1.43528		1.11	2.53544
1.13	1.2114		1.13	1.25619			434.29	0.95505		1.13	-1.41002				107.87	-2.63972		1.13	-0.2423			1.13	0.25891		1.13	2.20382		101.15	6.15511		1.13	-5.56114			98.32	-1.45973		1.12	2.48958
1.14	1.17524		1.14	0.89139			434.3	0.73529		1.14	-1.45184				107.88	-1.99745		1.14	-0.24262			1.14	-1.09251		1.14	1.85982		101.16	8.76265		1.14	-6.10016			98.33	-1.36498		1.13	2.53046
1.15	0.88966		1.15	0.43879			434.31	0.63301		1.15	-1.32999				107.89	-0.85164		1.15	-0.22561			1.15	-1.27532		1.15	2.32908		101.17	8.85794		1.15	-5.13747			98.34	-1.30209		1.14	2.65429
1.16	0.34768		1.16	-0.08833			434.32	0.67087		1.16	-1.02924				107.9	0.35087		1.16	-0.16275			1.16	-0.05419		1.16	2.79176		101.18	7.0757		1.16	-2.8291			98.35	-1.3653		1.15	2.79978
1.17	-0.32895		1.17	-0.54276			434.33	0.90638		1.17	-0.57936				107.91	1.11057		1.17	0.03896			1.17	2.13261		1.17	2.38179		101.19	4.68427		1.17	-0.1674			98.36	-1.46903		1.16	2.81734
1.18	-1.01977		1.18	-0.71969			434.34	1.27031		1.18	-0.13173				107.92	1.15591		1.18	0.50653			1.18	4.50926		1.18	1.18769		101.2	2.41777		1.18	0.98451			98.37	-1.46778		1.17	2.62543
1.19	-1.38903		1.19	-0.54131			434.35	1.50642		1.19	0.0828				107.93	0.55166		1.19	1.26348			1.19	6.32843		1.19	0.0242		101.21	-0.07171		1.19	-0.34397			98.38	-1.35851		1.18	2.38548
1.2	-0.97819		1.2	-0.1027			434.36	1.39896		1.2	-0.06782				107.94	-0.36863		1.2	2.04691			1.2	7.28546		1.2	-0.71102		101.22	-3.53382		1.2	-2.52239			98.39	-1.26259		1.19	2.40341
1.21	0.13467		1.21	0.38293			434.37	1.00899		1.21	-0.4779				107.95	-1.16558		1.21	2.38973			1.21	7.50509		1.21	-1.40246		101.23	-7.16122		1.21	-3.14904			98.4	-1.21618		1.2	2.82368
1.22	1.21109		1.22	0.71256			434.38	0.59997		1.22	-0.87431				107.96	-1.57726		1.22	2.04628			1.22	7.15715		1.22	-2.46309		101.24	-8.57306		1.22	-2.21185			98.41	-1.05435		1.21	3.4635
1.23	1.47736		1.23	0.8762			434.39	0.35658		1.23	-1.02815				107.97	-1.59503		1.23	1.26221			1.23	6.36089		1.23	-3.65401		101.25	-6.86531		1.23	-1.54685			98.42	-0.57349		1.22	3.99754
1.24	0.82124		1.24	0.99663			434.4	0.25235		1.24	-0.89009				107.98	-1.24451		1.24	0.50463			1.24	5.36075		1.24	-4.39617		101.26	-4.47672		1.24	-1.85902			98.43	0.16164		1.23	4.2709
1.25	-0.27586		1.25	1.19659			434.41	0.22575		1.25	-0.56297				107.99	-0.63599		1.25	0.03641			1.25	4.46009		1.25	-4.37441		101.27	-4.03377		1.25	-2.24175			98.44	0.81639		1.24	4.28865
1.26	-1.30551		1.26	1.61429			434.42	0.31615		1.26	-0.23838				108	-0.11848		1.26	-0.16593			1.26	3.73007		1.26	-3.65775		101.28	-4.81238		1.26	-2.06169			98.45	1.1147		1.25	4.05157
1.27	-2.06939		1.27	2.23844			434.43	0.52579		1.27	-0.04154				108.01	-0.05574		1.27	-0.22942			1.27	2.90127		1.27	-2.26307		101.29	-4.67433		1.27	-1.29414			98.46	1.15726		1.26	3.55192
1.28	-2.50393		1.28	2.76003			434.44	0.69704		1.28	0.06957				108.02	-0.35756		1.28	-0.24427			1.28	1.75216		1.28	-0.1439		101.3	-3.66262		1.28	0.16348			98.47	1.3219		1.27	2.85012
1.29	-2.39329		1.29	2.82391			434.45	0.73529		1.29	0.15929				108.03	-0.49624		1.29	-0.24739			1.29	0.47996		1.29	2.24538		101.31	-2.8968		1.29	2.11869			98.48	1.80111		1.28	2.13514
1.3	-1.49381		1.3	2.52322			434.46	0.81182		1.3	0.13876				108.04	-0.09042		1.3	-0.23038			1.3	-0.31437		1.3	3.74286		101.32	-1.92788		1.3	3.36126			98.49	2.32787		1.29	1.66326
1.31	-0.05203		1.31	2.38575			434.47	1.09363		1.31	-0.12035				108.05	0.70749		1.31	-0.16752			1.31	-0.16604		1.31	3.47075		101.33	0.41525		1.31	2.02869			98.5	2.39967		1.3	1.62858
1.32	1.1605		1.32	2.77541			434.48	1.50482		1.32	-0.53835				108.06	1.46712		1.32	0.03419			1.32	0.74046		1.32	1.79091		101.34	3.59568		1.32	-1.85352			98.51	1.82737		1.31	1.97976
1.33	1.43245		1.33	3.49398			434.49	1.81729		1.33	-0.87705				108.07	1.93453		1.33	0.50176			1.33	1.74592		1.33	0.00904		101.35	5.01931		1.33	-5.36008			98.52	0.95454		1.32	2.41852
1.34	0.64907		1.34	3.97223			434.5	1.81736		1.34	-0.98273				108.08	2.13618		1.34	1.25871			1.34	2.29134		1.34	-0.75239		101.36	3.13698		1.34	-6.10159			98.53	0.27737		1.33	2.60406
1.35	-0.71103		1.35	3.70777			434.51	1.43569		1.35	-0.90532				108.09	2.19886		1.35	2.04214			1.35	2.25797		1.35	-0.45004		101.37	-0.22125		1.35	-4.63987			98.54	0.00531		1.34	2.3834
1.36	-2.03002		1.36	2.48341			434.52	0.81856		1.36	-0.76384				108.1	2.21296		1.36	2.38496			1.36	2.1		1.36	0.22822		101.38	-2.09889		1.36	-2.53947			98.55	-0.0239		1.35	1.86153
1.37	-2.83782		1.37	0.53838			434.53	0.23191		1.37	-0.56055				108.11	2.21539		1.37	2.04151			1.37	2.42633		1.37	0.68444		101.39	-1.93496		1.37	-0.56678			98.56	-0.06428		1.36	1.34369
1.38	-2.89482		1.38	-1.33054			434.54	-0.13062		1.38	-0.25901				108.12	2.21496		1.38	1.25744			1.38	3.24981		1.38	0.90209		101.4	-0.45884		1.38	0.72398			98.57	-0.17388		1.37	1.12767
1.39	-2.2826		1.39	-2.12811			434.55	-0.24501		1.39	-0.00777				108.13	2.21453		1.39	0.49986			1.39	3.8926		1.39	1.22188		101.41	2.33326		1.39	0.75031			98.58	-0.23123		1.38	1.34879
1.4	-1.34726		1.4	-1.40673			434.56	-0.19231		1.4	-0.02098				108.14	2.2141		1.4	0.03164			1.4	3.87798		1.4	1.82887		101.42	6.05139		1.4	0.05329			98.59	-0.13672		1.39	1.89601
1.41	-0.46981		1.41	0.25878			434.57	-0.09078		1.41	-0.22638				108.15	2.21366		1.41	-0.1707			1.41	3.44117		1.41	2.53567		101.43	9.04896		1.41	-0.03124			98.6	0.06765		1.4	2.51257
1.42	0.21791		1.42	1.72012			434.58	-0.00253		1.42	-0.2891				108.16	2.21323		1.42	-0.23419			1.42	3.21503		1.42	3.12883		101.44	10.5871		1.42	1.07072			98.61	0.30871		1.41	2.95769
1.43	0.88595		1.43	2.12555			434.59	0.12478		1.43	-0.04137				108.17	2.19547		1.43	-0.26637			1.43	3.59179		1.43	3.80478		101.45	10.9588		1.43	2.53083			98.62	0.61806		1.42	3.11282
1.44	1.71478		1.44	1.40562			434.6	0.38725		1.44	0.35021				108.18	2.13186		1.44	-0.34994			1.44	4.43455		1.44	4.98921		101.46	9.77466		1.44	3.57706			98.63	1.04631		1.43	2.95271
1.45	2.50181		1.45	0.11788			434.61	0.78116		1.45	0.6034				108.19	1.92941		1.45	-0.65012			1.45	5.34894		1.45	6.70145		101.47	6.84645		1.45	4.43372			98.64	1.51465		1.44	2.50537
1.46	2.77995		1.46	-0.99884			434.62	1.16385		1.46	0.55338				108.2	1.46108		1.46	-1.44665			1.46	6.12287		1.46	8.41615		101.48	3.76612		1.46	5.17695			98.65	1.82517		1.45	1.88389
1.47	2.24318		1.47	-1.32391			434.63	1.38042		1.47	0.19583				108.21	0.70338		1.47	-3.09357			1.47	6.7564		1.47	9.49636		101.49	2.05733		1.47	4.79514			98.66	1.8236		1.46	1.32583
1.48	0.99762		1.48	-0.56307			434.64	1.39093		1.48	-0.33457				108.22	-0.09814		1.48	-5.6338			1.48	7.09976		1.48	9.62082		101.5	0.79038		1.48	2.84168			98.67	1.51559		1.47	1.071
1.49	-0.52163		1.49	1.03246			434.65	1.24002		1.49	-0.8512				108.23	-0.50488		1.49	-8.49496			1.49	6.90731		1.49	8.79161		101.51	-1.8885		1.49	0.78772			98.68	1.04552		1.48	1.18096
1.5	-1.76482		1.5	2.7763			434.66	0.95718		1.5	-1.26118				108.24	-0.3642		1.5	-10.5939			1.5	6.10165		1.5	7.13871		101.52	-5.22252		1.5	-0.15978			98.69	0.61549		1.49	1.47142
1.51	-2.3213		1.51	4.06531			434.67	0.5506		1.51	-1.51873				108.25	-0.06611		1.51	-11.1129			1.51	4.89228		1.51	4.86042		101.53	-6.11682		1.51	-1.03171			98.7	0.30869		1.5	1.6398
1.52	-2.10914		1.52	4.73316			434.68	0.03055		1.52	-1.51885				108.26	-0.12971		1.52	-10.1375			1.52	3.7182		1.52	2.22651		101.54	-3.2849		1.52	-2.73167			98.71	0.06592		1.51	1.56892
1.53	-1.53348		1.53	4.93877			434.69	-0.58648		1.53	-1.22835				108.27	-0.64809		1.53	-8.44558			1.53	3.02991		1.53	-0.23498		101.55	0.67639		1.53	-4.03146			98.72	-0.13742		1.52	1.43926
1.54	-1.24081		1.54	4.81509			434.7	-1.14725		1.54	-0.85728				108.28	-1.25747		1.54	-6.71945			1.54	2.85459		1.54	-1.76502		101.56	2.00691		1.54	-3.52609			98.73	-0.23359		1.53	1.53855
1.55	-1.53493		1.55	4.34799			434.71	-1.38859		1.55	-0.65682				108.29	-1.62624		1.55	-5.12388			1.55	2.8639		1.55	-2.1202		101.57	-0.04889		1.55	-2.1431			98.74	-0.17796		1.54	1.93728
1.56	-2.1082		1.56	3.53117			434.72	-1.1853		1.56	-0.65851				108.3	-1.67526		1.56	-3.66363			1.56	2.82035		1.56	-2.09414		101.58	-2.79072		1.56	-2.0131			98.75	-0.07595		1.55	2.41627
1.57	-2.38211		1.57	2.546			434.73	-0.67118		1.57	-0.71381				108.31	-1.46079		1.57	-2.48866			1.57	2.86984		1.57	-2.92403		101.59	-3.53213		1.57	-3.74772			98.76	-0.07751		1.56	2.70427
1.58	-2.0292		1.58	1.71847			434.74	-0.07902		1.58	-0.67731				108.32	-1.11814		1.58	-1.64834			1.58	3.13993		1.58	-4.895		101.6	-2.81013		1.58	-5.58047			98.77	-0.17844		1.57	2.70884
1.59	-1.23412		1.59	1.24191			434.75	0.48589		1.59	-0.48329				108.33	-0.89		1.59	-0.87272			1.59	3.3071		1.59	-6.92905		101.61	-3.1989		1.59	-5.55046			98.78	-0.24305		1.58	2.54274
1.6	-0.48811		1.6	1.04056			434.76	0.9841		1.6	-0.12697				108.34	-0.87108		1.6	0.07362			1.6	2.77413		1.6	-7.71782		101.62	-5.74027		1.6	-4.14313			98.79	-0.18015		1.59	2.34723
1.61	-0.07075		1.61	0.98759			434.77	1.29735		1.61	0.31939				108.35	-0.79546		1.61	0.83466			1.61	1.45039		1.61	-6.94103		101.63	-9.03105		1.61	-3.69141			98.8	-0.07673		1.6	2.16997
1.62	0.000823		1.62	1.02474			434.78	1.31148		1.62	0.66604				108.36	-0.44988		1.62	0.78575			1.62	-0.0781		1.62	-5.27692		101.64	-11.2336		1.62	-5.3712			98.81	-0.0783		1.61	2.07474
1.63	-0.21313		1.63	1.14706			434.79	1.06896		1.63	0.71543				108.37	-0.07129		1.63	-0.12661			1.63	-1.05013		1.63	-3.63219		101.65	-11.4398		1.63	-7.60985			98.82	-0.17922		1.62	2.21687
1.64	-0.55583		1.64	1.35984			434.8	0.73866		1.64	0.45271				108.38	-0.05719		1.64	-1.34214			1.64	-1.05493		1.64	-2.5254		101.66	-9.55346		1.64	-8.33258			98.83	-0.23517		1.63	2.68378
1.65	-0.77314		1.65	1.51616			434.81	0.44361		1.65	0.10551				108.39	-0.38807		1.65	-2.40215			1.65	-0.10994		1.65	-2.03264		101.67	-6.50135		1.65	-7.22057			98.84	-0.14933		1.64	3.2697
1.66	-0.79432		1.66	1.26314			434.82	0.18176		1.66	-0.0699				108.4	-0.59273		1.66	-3.23786			1.66	1.30569		1.66	-1.91803		101.68	-4.0202		1.66	-5.14295			98.85	0.02343		1.65	3.64517
1.67	-0.86999		1.67	0.46276			434.83	-0.06827		1.67	-0.00382				108.41	-0.38893		1.67	-3.83199			1.67	2.27875		1.67	-1.66567		101.69	-2.82966		1.67	-2.86433			98.86	0.15486		1.66	3.68281
1.68	-1.20467		1.68	-0.44629			434.84	-0.21421		1.68	0.18327				108.42	-0.05892		1.68	-4.11923			1.68	2.00816		1.68	-0.56886		101.7	-1.78194		1.68	-1.15987			98.87	0.19865		1.67	3.48504
1.69	-1.58562		1.69	-0.92791			434.85	-0.14783		1.69	0.306				108.43	-0.05655		1.69	-4.07377			1.69	0.59425		1.69	1.75376		101.71	-0.38379		1.69	-1.25521			98.88	0.15595		1.68	3.19932
1.7	-1.59971		1.7	-1.02534			434.86	0.05897		1.7	0.23497				108.44	-0.3729		1.7	-3.66558			1.7	-0.95794		1.7	4.42956		101.72	0.1356		1.7	-3.34888			98.89	0.03012		1.69	2.90768
1.71	-1.27533		1.71	-1.21219			434.87	0.24546		1.71	-0.013				108.45	-0.51438		1.71	-2.91517			1.71	-1.67687		1.71	5.6123		101.73	-0.75812		1.71	-5.79			98.9	-0.10865		1.7	2.69416
1.72	-1.1188		1.72	-1.61294			434.88	0.39328		1.72	-0.26391				108.46	-0.10856		1.72	-2.1144			1.72	-1.44309		1.72	4.20169		101.74	-1.66896		1.72	-6.93886			98.91	-0.0966		1.71	2.62194
1.73	-1.44417		1.73	-1.8258			434.89	0.58769		1.73	-0.35065				108.47	0.68935		1.73	-1.68167			1.73	-0.75157		1.73	1.21432		101.75	-1.63937		1.73	-6.50711			98.92	0.19438		1.72	2.58097
1.74	-1.98338		1.74	-1.63823			434.9	0.82779		1.74	-0.25468				108.48	1.44898		1.74	-1.69169			1.74	0.05581		1.74	-1.18342		101.76	-1.29374		1.74	-4.93335			98.93	0.66639		1.73	2.29867
1.75	-2.13852		1.75	-1.36075			434.91	0.94446		1.75	-0.13088				108.49	1.89905		1.75	-1.61834			1.75	0.86421		1.75	-1.76083		101.77	-1.77227		1.75	-3.07848			98.94	1.03373		1.74	1.58967
1.76	-1.58288		1.76	-1.49103			434.92	0.75341		1.76	-0.12427				108.5	2.03754		1.76	-0.75392			1.76	1.44555		1.76	-0.90298		101.78	-2.90906		1.76	-2.36303			98.95	1.03504		1.75	0.61279
1.77	-0.70052		1.77	-2.06918			434.93	0.27896		1.77	-0.19236				108.51	1.89819		1.77	0.87925			1.77	1.52342		1.77	0.5159		101.79	-3.29888		1.77	-3.87002			98.96	0.66592		1.76	-0.18496
1.78	-0.37849		1.78	-2.50682			434.94	-0.24802		1.78	-0.19512				108.52	1.44439		1.78	2.13986			1.78	1.2424		1.78	2.07613		101.8	-2.31006		1.78	-6.68872			98.97	0.19219		1.77	-0.4647
1.79	-1.09589		1.79	-2.13856			434.95	-0.59034		1.79	-0.12171				108.53	0.68956		1.79	1.73482			1.79	1.16752		1.79	3.664		101.81	-1.04555		1.79	-8.4993			98.98	-0.1049		1.78	-0.23901
1.8	-2.30969		1.8	-0.95923			434.96	-0.63315		1.8	-0.05806				108.54	-0.09462		1.8	-0.26367			1.8	1.75874		1.8	5.11733		101.82	-0.02335		1.8	-8.31367			98.99	-0.14308		1.79	0.27209
1.81	-2.88531		1.81	0.2779			434.97	-0.37878		1.81	-0.02616				108.55	-0.43819		1.81	-2.26197			1.81	2.94464		1.81	6.28671		101.83	1.75389		1.81	-7.60119			99	-0.07122		1.8	0.8815
1.82	-2.20534		1.82	0.72441			434.98	0.033		1.82	0.01825				108.56	-0.09549		1.82	-2.68429			1.82	4.197		1.82	7.17348		101.84	4.29502		1.82	-7.97778			99.01	-0.08005		1.81	1.47512
1.83	-0.72264		1.83	0.1289			434.99	0.40475		1.83	0.08883				108.57	0.6705		1.83	-1.49247			1.83	4.7616		1.83	7.74095		101.85	5.54555		1.83	-8.64936			99.02	-0.18238		1.82	1.93183
1.84	0.67407		1.84	-0.93415			435	0.67092		1.84	0.15384				108.58	1.36416		1.84	-0.05571			1.84	4.03611		1.84	7.6311		101.86	3.55881		1.84	-7.72797			99.03	-0.24699		1.83	2.22252
1.85	1.58655		1.85	-1.66165			435.01	0.83779		1.85	0.13009				108.59	1.62954		1.85	0.32629			1.85	2.07635		1.85	6.33915		101.87	-1.0651		1.85	-5.02362			99.04	-0.1841		1.84	2.38651
1.86	2.26915		1.86	-1.73418			435.02	0.83316		1.86	-0.01496				108.6	1.3633		1.86	-0.42366			1.86	-0.10275		1.86	3.96176		101.88	-5.97594		1.86	-1.78258			99.05	-0.08934		1.85	2.42348
1.87	2.90444		1.87	-1.34141			435.03	0.61702		1.87	-0.10395				108.61	0.66871		1.87	-1.4368			1.87	-1.22683		1.87	1.36473		101.89	-9.15042		1.87	1.93576			99.06	-0.12252		1.86	2.27203
1.88	3.25085		1.88	-0.75547			435.04	0.34462		1.88	0.07132				108.62	-0.10095		1.88	-1.88102			1.88	-0.84194		1.88	-0.69745		101.9	-9.70085		1.88	6.57537			99.07	-0.3244		1.87	1.96721
1.89	3.07727		1.89	-0.11197			435.05	0.26559		1.89	0.38721				108.63	-0.44165		1.89	-1.66186			1.89	0.33111		1.89	-2.00529		101.91	-7.87961		1.89	10.1469			99.08	-0.62296		1.88	1.71371
1.9	2.44065		1.9	0.49711			435.06	0.41302		1.9	0.4742				108.64	-0.09894		1.9	-1.25306			1.9	1.13919		1.9	-2.43462		101.92	-4.79646		1.9	9.25098			99.09	-0.93873		1.89	1.68739
1.91	1.44737		1.91	1.02602			435.07	0.59209		1.91	0.18052				108.65	0.68438		1.91	-0.77541			1.91	1.09916		1.91	-1.97812		101.93	-1.58761		1.91	4.06056			99.1	-1.22722		1.9	1.89593
1.92	0.26217		1.92	1.57983			435.08	0.6152		1.92	-0.26814				108.66	1.44121		1.92	0.24759			1.92	0.76351		1.92	-1.25084		101.94	1.14385		1.92	-1.3893			99.11	-1.40035		1.91	2.2183
1.93	-0.58118		1.93	2.19229			435.09	0.47786		1.93	-0.5296				108.67	1.90861		1.93	2.1924			1.93	0.8679		1.93	-1.27711		101.95	2.97983		1.93	-3.92986			99.12	-1.3297		1.92	2.44424
1.94	-0.45355		1.94	2.50614			435.1	0.28291		1.94	-0.44857				108.68	2.11027		1.94	4.58008			1.94	1.33246		1.94	-2.52274		101.96	3.6816		1.94	-3.8973			99.13	-1.00241		1.93	2.36402
1.95	0.64482		1.95	2.02452			435.11	0.06764		1.95	-0.12662				108.69	2.17295		1.95	6.32091			1.95	1.6107		1.95	-4.27457		101.97	3.28825		1.95	-2.96145			99.14	-0.56085		1.94	1.92913
1.96	1.93566		1.96	0.68402			435.12	-0.19225		1.96	0.2049				108.7	2.18704		1.96	6.62303			1.96	1.64317		1.96	-5.24534		101.98	2.02493		1.96	-1.87698			99.15	-0.22355		1.95	1.36973
1.97	2.47955		1.97	-0.98767			435.13	-0.40391		1.97	0.33446				108.71	2.18948		1.97	5.66629			1.97	1.82437		1.97	-4.58474		101.99	0.97362		1.97	-0.36638			99.16	-0.1241		1.96	1.06637
1.98	1.84717		1.98	-2.41411			435.14	-0.34427		1.98	0.16178				108.72	2.18905		1.98	4.36836			1.98	2.20082		1.98	-2.63818		102	1.71524		1.98	1.49377			99.17	-0.19341		1.97	1.19209
1.99	0.30946		1.99	-3.50026			435.15	0.05824		1.99	-0.23844				108.73	2.18861		1.99	3.67383			1.99	2.34868		1.99	-0.80196		102.01	4.59438		1.99	3.40778			99.18	-0.25076		1.98	1.62481
2	-1.40651		2	-4.3708			435.16	0.52217		2	-0.64941				108.74	2.17085		2	3.96581			2	1.95057		2	-0.28067		102.02	7.31064		2	5.22118			99.19	-0.19513		1.99	2.13596
2.01	-2.6284		2.01	-4.88809			435.17	0.74137		2.01	-0.87727				108.75	2.10724		2.01	4.93967			2.01	1.15532		2.01	-0.81456		102.03	6.75048		2.01	6.3894			99.2	-0.12332		2	2.53823
2.02	-3.11685		2.02	-4.68523			435.18	0.71732		2.02	-0.86323				108.76	1.90479		2.02	5.90609			2.02	0.38752		2.02	-1.22422		102.04	2.49787		2.02	6.03782			99.21	-0.21717		2.01	2.71772
2.03	-2.96466		2.03	-3.63551			435.19	0.57695		2.03	-0.64304				108.77	1.43646		2.03	6.18013			2.03	-0.09235		2.03	-1.12249		102.05	-2.93043		2.03	4.43111			99.22	-0.52043		2.02	2.65862
2.04	-2.42357		2.04	-2.00623			435.2	0.28405		2.04	-0.34268				108.78	0.67876		2.04	5.40802			2.04	-0.35451		2.04	-1.45182		102.06	-6.8062		2.04	2.30144			99.23	-0.85408		2.03	2.46097
2.05	-1.91169		2.05	-0.20078			435.21	-0.18083		2.05	-0.12669				108.79	-0.12275		2.05	3.81011			2.05	-0.62743		2.05	-2.90321		102.07	-7.99607		2.05	-0.92737			99.24	-0.9262		2.04	2.21938
2.06	-1.86262		2.06	1.37101			435.22	-0.57627		2.06	-0.07017				108.8	-0.5295		2.06	2.04935			2.06	-1.10447		2.06	-4.52182		102.08	-6.39052		2.06	-5.2116			99.25	-0.54635		2.05	1.90808
2.07	-2.21451		2.07	2.21586			435.23	-0.64564		2.07	-0.1283				108.81	-0.38882		2.07	0.69765			2.07	-1.86151		2.07	-4.57563		102.09	-2.65314		2.07	-8.25971			99.26	0.14856		2.06	1.46923
2.08	-2.48327		2.08	1.95083			435.24	-0.45065		2.08	-0.21593				108.82	-0.07339		2.08	-0.1892			2.08	-2.63567		2.08	-2.6327		102.1	1.12993		2.08	-7.84213			99.27	0.75576		2.07	0.96726
2.09	-2.35408		2.09	0.69363			435.25	-0.24013		2.09	-0.21097				108.83	-0.07382		2.09	-0.92536			2.09	-2.89299		2.09	-0.10313		102.11	2.54895		2.09	-4.45225			99.28	0.91149		2.08	0.55391
2.1	-1.89561		2.1	-0.90042			435.26	-0.10862		2.1	-0.00153				108.84	-0.39017		2.1	-1.76064			2.1	-2.28161		2.1	1.24283		102.12	1.3192		2.1	-0.64604			99.29	0.59608		2.09	0.31091
2.11	-1.30991		2.11	-2.12194			435.27	0.04017		2.11	0.36993				108.85	-0.53166		2.11	-2.5621			2.11	-0.83562		2.11	0.6429		102.13	-0.55773		2.11	0.81976			99.3	0.07877		2.1	0.20665
2.12	-0.72427		2.12	-2.72291			435.28	0.28565		2.12	0.74569				108.86	-0.12584		2.12	-2.90837			2.12	1.18679		2.12	-1.39244		102.14	-1.04264		2.12	-0.97032			99.31	-0.34546		2.11	0.18198
2.13	-0.31468		2.13	-2.79038			435.29	0.59118		2.13	1.02935				108.87	0.67207		2.13	-2.56555			2.13	3.32501		2.13	-3.6321		102.15	-0.26247		2.13	-3.81797			99.32	-0.52695		2.12	0.20448
2.14	-0.25114		2.14	-2.40225			435.3	0.89496		2.14	1.15296				108.88	1.43171		2.14	-1.78205			2.14	5.05041		2.14	-4.96041		102.16	-0.02704		2.14	-4.45752			99.33	-0.477		2.13	0.30236
2.15	-0.45206		2.15	-1.65371			435.31	1.1418		2.15	1.00694				108.89	1.88178		2.15	-1.02511			2.15	6.07195		2.15	-4.88597		102.17	-1.3434		2.15	-2.09081			99.34	-0.28843		2.14	0.54313
2.16	-0.63815		2.16	-0.85975			435.32	1.29919		2.16	0.64441				108.9	2.02026		2.16	-0.55759			2.16	6.54024		2.16	-3.66752		102.18	-3.42291		2.16	1.53417			99.35	-0.11696		2.15	0.95156
2.17	-0.71071		2.17	-0.43821			435.33	1.34838		2.17	0.30835				108.91	1.88091		2.17	-0.35582			2.17	6.79862		2.17	-1.98467		102.19	-5.56062		2.17	4.75156			99.36	-0.08556		2.16	1.45143
2.18	-0.96828		2.18	-0.50747			435.34	1.25821		2.18	0.12922				108.92	1.40978		2.18	-0.29303			2.18	6.85924		2.18	-0.53977		102.2	-7.94061		2.18	6.98049			99.37	-0.14908		2.17	1.89532
2.19	-1.72511		2.19	-0.60836			435.35	1.06013		2.19	0.03964				108.93	0.59178		2.19	-0.27882			2.19	6.66748		2.19	0.31071		102.21	-10.262		2.19	7.95592			99.38	-0.11127		2.18	2.23325
2.2	-2.70697		2.2	-0.07945			435.36	0.95717		2.2	0.02604				108.94	-0.41176		2.2	-0.27633			2.2	6.58118		2.2	0.56115		102.22	-11.5955		2.2	7.70056			99.39	0.18557		2.19	2.56637
2.21	-3.15853		2.21	1.18713			435.37	1.13624		2.21	0.18862				108.95	-1.2864		2.21	-0.27665			2.21	6.96093		2.21	0.28275		102.23	-11.9107		2.21	6.61727			99.4	0.66765		2.2	2.9701
2.22	-2.64015		2.22	2.52966			435.38	1.53835		2.22	0.53742				108.96	-1.90298		2.22	-0.27697			2.22	7.57634		2.22	-0.83925		102.24	-11.9857		2.22	4.97181			99.41	1.05794		2.21	3.34203
2.23	-1.50709		2.23	3.10011			435.39	1.92817		2.23	0.86181				108.97	-2.37131		2.23	-0.27728			2.23	7.81515		2.23	-3.2597		102.25	-11.8491		2.23	2.46375			99.42	1.13725		2.22	3.4423
2.24	-0.48359		2.24	2.53117			435.4	2.13663		2.24	0.94078				108.98	-2.73222		2.24	-0.2776			2.24	7.36048		2.24	-6.99391		102.26	-10.9229		2.24	-0.87973			99.43	0.93268		2.23	3.13143
2.25	0.05817		2.25	1.17559			435.41	2.10017		2.25	0.81927				108.99	-2.7686		2.25	-0.27792			2.25	6.31144		2.25	-10.9833		102.27	-9.45111		2.25	-3.77459			99.44	0.70474		2.24	2.55884
2.26	0.09788		2.26	-0.13818			435.42	1.85766		2.26	0.6795				109	-2.32836		2.26	-0.27824			2.26	4.98651		2.26	-13.4976		102.28	-8.26344		2.26	-5.15153			99.45	0.66345		2.25	2.06279
2.27	-0.35219		2.27	-0.80734			435.43	1.5169		2.27	0.57313				109.01	-1.63311		2.27	-0.27856			2.27	3.84711		2.27	-13.5314		102.29	-7.28936		2.27	-5.95866			99.46	0.80654		2.26	1.81742
2.28	-1.2989		2.28	-0.94774			435.44	1.14822		2.28	0.47427				109.02	-1.12469		2.28	-0.27887			2.28	3.37766		2.28	-11.8436		102.3	-5.9582		2.28	-7.50591			99.47	0.9965		2.27	1.67653
2.29	-2.53928		2.29	-1.10331			435.45	0.78823		2.29	0.41331				109.03	-0.94672		2.29	-0.27919			2.29	3.74317		2.29	-9.96865		102.31	-4.57046		2.29	-8.83449			99.48	1.07191		2.28	1.47022
2.3	-3.63357		2.3	-1.35065			435.46	0.53839		2.3	0.4168				109.04	-0.75928		2.3	-0.27951			2.3	4.57346		2.3	-8.63437		102.32	-4.37147		2.3	-8.02604			99.49	0.95597		2.29	1.27159
2.31	-4.07894		2.31	-1.25189			435.47	0.51638		2.31	0.47263				109.05	-0.19996		2.31	-0.29716			2.31	5.15257		2.31	-7.31091		102.33	-5.70983		2.31	-5.69003			99.5	0.66608		2.3	1.2612
2.32	-3.62986		2.32	-0.636			435.48	0.66879		2.32	0.58442				109.06	0.632		2.32	-0.36059			2.32	4.8776		2.32	-5.1725		102.34	-7.17002		2.32	-4.75941			99.51	0.29452		2.31	1.42458
2.33	-2.52335		2.33	-0.08357			435.49	0.81222		2.33	0.76486				109.07	1.34019		2.33	-0.54566			2.33	3.83421		2.33	-2.19537		102.35	-7.22829		2.33	-6.08643			99.52	-0.00874		2.32	1.5249
2.34	-1.25906		2.34	-0.44553			435.5	0.88406		2.34	0.94911				109.08	1.59104		2.34	-0.95064			2.34	2.82813		2.34	0.6851		102.36	-5.82648		2.34	-6.96673			99.53	-0.07341		2.33	1.42107
2.35	-0.21087		2.35	-1.96597			435.51	0.9892		2.35	1.01305				109.09	1.24429		2.35	-1.50626			2.35	2.75805		2.35	2.2539		102.37	-3.23573		2.35	-5.12693			99.54	0.19187		2.34	1.26266
2.36	0.59145		2.36	-4.01802			435.52	1.24035		2.36	0.89564				109.1	0.26718		2.36	-1.82243			2.36	3.80785		2.36	1.76109		102.38	0.53205		2.36	-1.00273			99.55	0.66669		2.35	1.29103
2.37	1.47323		2.37	-5.73667			435.53	1.57811		2.37	0.64904				109.11	-1.23557		2.37	-1.40863			2.37	5.40992		2.37	-0.86173		102.39	4.39156		2.37	4.17532			99.56	1.05557		2.36	1.55694
2.38	2.77277		2.38	-6.73478			435.54	1.75639		2.38	0.39286				109.12	-3.00346		2.38	-0.28205			2.38	6.62517		2.38	-4.68315		102.4	6.31043		2.38	9.32911			99.57	1.12621		2.37	1.89116
2.39	4.33445		2.39	-7.15271			435.55	1.61642		2.39	0.23033				109.13	-4.66967		2.39	0.84458			2.39	6.71543		2.39	-7.92471		102.41	5.9739		2.39	12.3123			99.58	0.89876		2.38	2.17465
2.4	5.47682		2.4	-7.26372			435.56	1.33426		2.4	0.18685				109.14	-5.7705		2.4	1.25839			2.4	5.72922		2.4	-9.03845		102.42	5.32102		2.4	10.8486			99.59	0.5927		2.39	2.43104
2.41	5.53099		2.41	-7.21153			435.57	1.17593		2.41	0.23047				109.15	-5.79742		2.41	0.94215			2.41	4.45639		2.41	-7.95515		102.43	5.71533		2.41	4.93431			99.6	0.38679		2.4	2.70049
2.42	4.53176		2.42	-6.95121			435.58	1.14718		2.42	0.31824				109.16	-4.54621		2.42	0.3866			2.42	3.54398		2.42	-5.91945		102.44	6.55366		2.42	-2.87738			99.61	0.29294		2.41	2.92765
2.43	3.20609		2.43	-6.28055			435.59	1.10213		2.43	0.36636				109.17	-2.46039		2.43	-0.01845			2.43	2.961		2.43	-4.03294		102.45	6.91739		2.43	-9.52422			99.62	0.26733		2.42	3.01473
2.44	2.12245		2.44	-5.05471			435.6	1.01509		2.44	0.25501				109.18	-0.38881		2.44	-0.20633			2.44	2.45242		2.44	-2.50687		102.46	6.86159		2.44	-13.1585			99.63	0.29403		2.43	2.92414
2.45	1.15621		2.45	-3.49559			435.61	0.91017		2.45	-0.00459				109.19	1.05247		2.45	-0.26695			2.45	2.14938		2.45	-1.10933		102.47	6.78095		2.45	-13.2784			99.64	0.39489		2.44	2.70336
2.46	-0.04575		2.46	-2.28745			435.62	0.74686		2.46	-0.25843				109.2	1.77061		2.46	-0.28179			2.46	2.37843		2.46	0.22225		102.48	6.85833		2.46	-10.5466			99.65	0.63338		2.45	2.45914
2.47	-1.29572		2.47	-2.02151			435.63	0.53159		2.47	-0.43062				109.21	1.98673		2.47	-0.28492			2.47	3.00077		2.47	1.51779		102.49	7.17975		2.47	-7.13025			99.66	1.03727		2.46	2.3016
2.48	-2.06417		2.48	-2.46041			435.64	0.36476		2.48	-0.59705				109.22	1.84738		2.48	-0.28523			2.48	3.23454		2.48	2.86347		102.5	7.59396		2.48	-5.21415			99.67	1.49988		2.47	2.24988
2.49	-2.14269		2.49	-2.71248			435.65	0.28768		2.49	-0.74825				109.23	1.33322		2.49	-0.28555			2.49	2.59931		2.49	4.09835		102.51	7.69874		2.49	-5.01162			99.68	1.80026		2.48	2.28936
2.5	-1.74736		2.5	-2.19373			435.66	0.19361		2.5	-0.71683				109.24	0.37637		2.5	-0.28587			2.5	1.63374		2.5	4.61931		102.52	6.65036		2.5	-5.23478			99.69	1.77575		2.49	2.41318
2.51	-1.15885		2.51	-1.26816			435.67	0.03459		2.51	-0.44157				109.25	-0.87572		2.51	-0.28619			2.51	1.33224		2.51	4.04379		102.53	3.17915		2.51	-5.11263			99.7	1.3984		2.5	2.55001
2.52	-0.53027		2.52	-0.75802			435.68	-0.01886		2.52	-0.10956				109.26	-1.97655		2.52	-0.30384			2.52	1.9501		2.52	2.66969		102.54	-2.49542		2.52	-4.87577			99.71	0.79533		2.51	2.53601
2.53	0.03559		2.53	-1.11491			435.69	0.24458		2.53	0.0784				109.27	-2.43493		2.53	-0.36727			2.53	2.73843		2.53	1.02382		102.55	-7.83476		2.53	-4.63074			99.72	0.22059		2.52	2.24303
2.54	0.42812		2.54	-2.11002			435.7	0.8135		2.54	0.11304				109.28	-2.05792		2.54	-0.56967			2.54	2.84694		2.54	-0.66565		102.56	-10.4631		2.54	-3.54624			99.73	-0.09939		2.53	1.7692
2.55	0.73596		2.55	-3.13205			435.71	1.37635		2.55	0.14329				109.29	-1.15997		2.55	-1.03783			2.55	2.28754		2.55	-2.1743		102.57	-10.4122		2.55	-0.9956			99.74	-0.11322		2.54	1.40846
2.56	1.12476		2.56	-3.56252			435.72	1.5441		2.56	0.30928				109.3	-0.37665		2.56	-1.79547			2.56	1.91761		2.56	-3.01488		102.58	-9.02627		2.56	2.13809			99.75	0.05819		2.55	1.43689
2.57	1.63401		2.57	-3.11321			435.73	1.23733		2.57	0.55838				109.31	-0.17506		2.57	-2.59687			2.57	2.47755		2.57	-2.81026		102.59	-6.83805		2.57	4.07458			99.76	0.28331		2.56	1.90507
2.58	2.1439		2.58	-2.02662			435.74	0.75243		2.58	0.72075				109.32	-0.42824		2.58	-3.00344			2.58	3.86536		2.58	-1.6745		102.6	-3.78536		2.58	4.25864			99.77	0.55965		2.57	2.61069
2.59	2.51467		2.59	-0.82794			435.75	0.37203		2.59	0.69016				109.33	-0.5552		2.59	-2.86271			2.59	5.29487		2.59	-0.07946		102.61	-0.74268		2.59	3.3722			99.78	0.88694		2.58	3.27595
2.6	2.73987		2.6	-0.01904			435.76	0.13752		2.6	0.48076				109.34	-0.14657		2.6	-2.54705			2.6	5.87499		2.6	1.58768		102.62	0.88835		2.6	1.69682			99.79	1.12134		2.59	3.67236
2.61	2.85773		2.61	0.16926			435.77	0.00116		2.61	0.14196				109.35	0.65134		2.61	-2.54742			2.61	5.18298		2.61	3.11727		102.63	0.48138		2.61	-1.26989			99.8	1.05319		2.6	3.66917
2.62	2.68257		2.62	-0.17597			435.78	-0.02573		2.62	-0.19078				109.36	1.41098		2.62	-2.86372			2.62	3.45743		2.62	4.53111		102.64	-1.90126		2.62	-5.57036			99.81	0.65972		2.61	3.27059
2.63	1.89189		2.63	-0.81794			435.79	0.06077		2.63	-0.25087				109.37	1.87838		2.63	-3.00503			2.63	1.30699		2.63	5.72717		102.65	-5.7604		2.63	-9.86476			99.82	0.1802		2.62	2.60035
2.64	0.46368		2.64	-1.66479			435.8	0.21737		2.64	0.07684				109.38	2.08003		2.64	-2.5991			2.64	-0.58715		2.64	6.39292		102.66	-8.80528		2.64	-12.4924			99.83	-0.1183		2.63	1.88397
2.65	-1.05493		2.65	-2.78917			435.81	0.43414		2.65	0.49918				109.39	2.14271		2.65	-1.80114			2.65	-1.72111		2.65	6.35035		102.67	-8.11779		2.65	-12.499			99.84	-0.15648		2.64	1.38194
2.66	-2.02261		2.66	-4.13951			435.82	0.74065		2.66	0.62835				109.4	2.15681		2.66	-1.04132			2.66	-1.82042		2.66	6.12756		102.68	-3.62492		2.66	-10.051			99.85	-0.08462		2.65	1.24618
2.67	-2.33446		2.67	-5.38758			435.83	1.00351		2.67	0.45333				109.41	2.15924		2.67	-0.57381			2.67	-0.9878		2.67	6.5747		102.69	1.57414		2.67	-5.9618			99.86	-0.09344		2.66	1.37214
2.68	-2.3556		2.68	-6.09826			435.84	1.01851		2.68	0.2367				109.42	2.14148		2.68	-0.37204			2.68	0.3658		2.68	7.91018		102.7	5.05331		2.68	-1.23976			99.87	-0.19578		2.67	1.4638
2.69	-2.32508		2.69	-5.96145			435.85	0.79807		2.69	0.0938				109.43	2.07788		2.69	-0.30925			2.69	1.90807		2.69	9.34607		102.71	7.02822		2.69	3.04088			99.88	-0.26039		2.68	1.35856
2.7	-1.99502		2.7	-4.93486			435.86	0.5663		2.7	-0.01472				109.44	1.85808		2.7	-0.29504			2.7	3.55895		2.7	9.96044		102.72	8.22024		2.7	5.53151			99.89	-0.19749		2.69	1.19149
2.71	-0.96929		2.71	-3.39588			435.87	0.47301		2.71	-0.06484				109.45	1.32658		2.71	-0.29255			2.71	5.19285		2.71	9.54678		102.73	7.98729		2.71	5.4448			99.9	-0.09408		2.7	1.1883
2.72	0.70644		2.72	-2.06332			435.88	0.49983		2.72	-0.02844				109.46	0.34953		2.72	-0.29287			2.72	6.34209		2.72	8.64325		102.74	5.40791		2.72	3.92872			99.91	-0.09564		2.71	1.35314
2.73	2.47015		2.73	-1.53445			435.89	0.62685		2.73	0.07426				109.47	-0.96572		2.73	-0.29318			2.73	6.56888		2.73	7.58923		102.75	1.33592		2.73	2.78389			99.92	-0.19656		2.72	1.45346
2.74	3.7645		2.74	-1.70125			435.9	0.81637		2.74	0.19406				109.48	-2.26858		2.74	-0.2935			2.74	5.76605		2.74	6.03297		102.76	-1.67803		2.74	1.81061			99.93	-0.26117		2.73	1.34963
2.75	4.45222		2.75	-1.9726			435.91	0.94192		2.75	0.30868				109.49	-3.19486		2.75	-0.29382			2.75	4.15195		2.75	3.7506		102.77	-1.64989		2.75	-0.34163			99.94	-0.19828		2.74	1.19989
2.76	4.72353		2.76	-2.03345			435.92	0.8872		2.76	0.40211				109.5	-3.57511		2.76	-0.29414			2.76	2.23512		2.76	1.35096		102.78	0.60584		2.76	-3.73527			99.95	-0.09486		2.75	1.25981
2.77	4.78707		2.77	-2.04256			435.93	0.67028		2.77	0.40697				109.51	-3.46092		2.77	-0.29446			2.77	0.7312		2.77	-0.42557		102.79	2.76337		2.77	-7.35722			99.96	-0.09642		2.76	1.62674
2.78	4.7272		2.78	-2.19936			435.94	0.42151		2.78	0.23878				109.52	-3.02074		2.78	-0.29477			2.78	0.08647		2.78	-1.55423		102.8	3.51013		2.78	-10.4737			99.97	-0.19735		2.77	2.1949
2.79	4.46814		2.79	-2.33686			435.95	0.27841		2.79	-0.05138				109.53	-2.476		2.79	-0.29509			2.79	0.03477		2.79	-2.46429		102.81	3.00302		2.79	-12.8076			99.98	-0.26196		2.78	2.84839
2.8	3.80146		2.8	-2.08823			435.96	0.30446		2.8	-0.26596				109.54	-1.94537		2.8	-0.29541			2.8	-0.1087		2.8	-3.29285		102.82	1.36178		2.8	-13.7932			99.99	-0.19907		2.79	3.47374
2.81	2.57961		2.81	-1.26202			435.97	0.46829		2.81	-0.32575				109.55	-1.31513		2.81	-0.29573			2.81	-0.6444		2.81	-3.81276		102.83	-1.52564		2.81	-12.4995			100	-0.09565		2.8	3.84524
2.82	1.04186		2.82	-0.06337			435.98	0.63095		2.82	-0.38183				109.56	-0.4386		2.82	-0.29605			2.82	-0.89626		2.82	-3.92575		102.84	-4.87873		2.82	-8.97303			100.01	-0.09721		2.81	3.75935
2.83	-0.08179		2.83	1.04061			435.99	0.63102		2.83	-0.55793				109.57	0.56133		2.83	-0.29636			2.83	0.11451		2.83	-3.8907		102.85	-7.07011		2.83	-5.31149			100.02	-0.19814		2.82	3.27819
2.84	-0.11324		2.84	1.55023			436	0.44974		2.84	-0.74985				109.58	1.38414		2.84	-0.29668			2.84	2.55633		2.84	-3.92887		102.86	-6.94859		2.84	-3.96045			100.03	-0.25408		2.83	2.69468
2.85	0.89073		2.85	1.32465			436.01	0.24961		2.85	-0.78191				109.59	1.84874		2.85	-0.297			2.85	5.39028		2.85	-3.86157		102.87	-4.43565		2.85	-4.95997			100.04	-0.15957		2.84	2.2178
2.86	2.03091		2.86	0.77049			436.02	0.17848		2.86	-0.63555				109.6	1.99003		2.86	-0.29732			2.86	7.26085		2.86	-3.51274		102.88	-0.58507		2.86	-6.44343			100.05	0.0448		2.85	1.80549
2.87	2.30618		2.87	0.53264			436.03	0.1763		2.87	-0.4637				109.61	1.85068		2.87	-0.29764			2.87	7.62225		2.87	-3.12798		102.89	3.09971		2.87	-7.77315			100.06	0.27718		2.86	1.33502
2.88	1.38444		2.88	0.95953			436.04	0.12285		2.88	-0.42086				109.62	1.39688		2.88	-0.29795			2.88	6.78697		2.88	-3.10777		102.9	5.35582		2.88	-9.55953			100.07	0.55492		2.87	0.82584
2.89	-0.17986		2.89	1.80994			436.05	0.04167		2.89	-0.52352				109.63	0.64205		2.89	-0.29827			2.89	5.27731		2.89	-3.4325		102.91	5.06956		2.89	-11.4838			100.08	0.89088		2.88	0.41103
2.9	-1.45515		2.9	2.39524			436.06	0.00179		2.9	-0.65577				109.64	-0.15947		2.9	-0.29859			2.9	3.41909		2.9	-3.64834		102.92	2.22391		2.9	-12.6853			100.09	1.1569		2.89	0.16804
2.91	-1.97339		2.91	2.11287			436.07	-0.05488		2.91	-0.73431				109.65	-0.56621		2.91	-0.29891			2.91	1.61589		2.91	-3.48423		102.93	-1.35101		2.91	-13.0429			100.1	1.1897		2.9	0.06377
2.92	-1.9581		2.92	1.04043			436.08	-0.20648		2.92	-0.78151				109.66	-0.42553		2.92	-0.29923			2.92	0.40679		2.92	-3.28703		102.94	-3.4219		2.92	-12.5569			100.11	1.03018		2.91	0.03043
2.93	-1.64773		2.93	-0.08862			436.09	-0.29733		2.93	-0.79872				109.67	-0.1101		2.93	-0.29954			2.93	0.15093		2.93	-3.5443		102.95	-3.48361		2.93	-10.9999			100.12	0.92931		2.92	0.02138
2.94	-0.97389		2.94	-0.57021			436.1	-0.04248		2.94	-0.69582				109.68	-0.11053		2.94	-0.29986			2.94	0.74878		2.94	-4.12657		102.96	-1.73847		2.94	-9.09412			100.13	1.02266		2.93	0.01819
2.95	-0.10951		2.95	-0.45051			436.11	0.57878		2.95	-0.41684				109.69	-0.44422		2.95	-0.30018			2.95	1.80178		2.95	-4.20799		102.97	1.72994		2.95	-8.06394			100.14	1.15611		2.94	0.01641
2.96	0.31857		2.96	-0.35962			436.12	1.21976		2.96	-0.0363				109.7	-0.64887		2.96	-0.3005			2.96	2.91975		2.96	-3.09017		102.98	5.45623		2.96	-7.93979			100.15	1.05634		2.95	0.01462
2.97	-0.02813		2.97	-0.702			436.13	1.48828		2.97	0.34424				109.71	-0.44508		2.97	-0.30082			2.97	3.75457		2.97	-0.92997		102.99	6.98626		2.97	-7.67339			100.16	0.65567		2.96	0.0215
2.98	-0.67827		2.98	-1.22927			436.14	1.29431		2.98	0.67742				109.72	-0.11507		2.98	-0.30113			2.98	3.89819		2.98	1.48425		103	5.82808		2.98	-6.62806			100.17	0.17468		2.97	0.05127
2.99	-0.89506		2.99	-1.30644			436.15	0.85521		2.99	0.91548				109.73	-0.11269		2.99	-0.30145			2.99	3.26013		2.99	3.40919		103.01	2.93123		2.99	-5.30404			100.18	-0.12382		2.98	0.15056
3	-0.50754		3	-0.4708			436.16	0.4295		3	1.02385				109.74	-0.42904		3	-0.30177			3	2.38471		3	4.25242		103.02	-1.56557		3	-4.95045			100.19	-0.162		2.99	0.38266
3.01	0.05091		3.01	1.14206			436.17	0.14011		3.01	1.02324				109.75	-0.57053		3.01	-0.30209			3.01	1.84171		3.01	3.58759		103.03	-7.23943		3.01	-6.25265			100.2	-0.09014		3	0.75954
3.02	0.40797		3.02	2.88874			436.18	0.04135		3.02	0.8818				109.76	-0.16471		3.02	-0.28507			3.02	1.45889		3.02	1.60204		103.04	-11.6518		3.02	-8.39072			100.21	-0.09896		3.01	1.15832
3.03	0.44765		3.03	4.17775			436.19	0.17764		3.03	0.52455				109.77	0.6332		3.03	-0.22222			3.03	0.51833		3.03	-0.69974		103.05	-12.5231		3.03	-10.1459			100.22	-0.20129		3.02	1.35966
3.04	0.16778		3.04	4.86294			436.2	0.46599		3.04	0.03458				109.78	1.39284		3.04	-0.02051			3.04	-1.33067		3.04	-2.05458		103.06	-10.4376		3.04	-10.7879			100.23	-0.2659		3.03	1.28738
3.05	-0.37698		3.05	5.13168			436.21	0.66859		3.05	-0.34318				109.79	1.84291		3.05	0.44707			3.05	-3.6512		3.05	-1.8475		103.07	-7.61572		3.05	-9.52574			100.24	-0.20301		3.04	1.12758
3.06	-1.07955		3.06	5.21009			436.22	0.64581		3.06	-0.48373				109.8	1.98139		3.06	1.20401			3.06	-5.46065		3.06	-0.3639		103.08	-5.94818		3.06	-6.07962			100.25	-0.09959		3.05	1.12579
3.07	-1.93843		3.07	5.22816			436.23	0.50046		3.07	-0.47341				109.81	1.84204		3.07	1.98745			3.07	-5.95471		3.07	1.5904		103.09	-6.29303		3.07	-1.86539			100.26	-0.10115		3.06	1.28196
3.08	-3.0457		3.08	5.23174			436.24	0.34447		3.08	-0.39833				109.82	1.38824		3.08	2.33027			3.08	-4.96815		3.08	3.21015		103.1	-8.35407		3.08	0.87255			100.27	-0.20208		3.07	1.35073
3.09	-4.33039		3.09	5.23248			436.25	0.14483		3.09	-0.21272				109.83	0.63341		3.09	1.98681			3.09	-3.15191		3.09	4.07515		103.11	-10.6038		3.09	1.60366			100.28	-0.25802		3.08	1.14582
3.1	-5.40857		3.1	5.23322			436.26	-0.06272		3.1	0.09097				109.84	-0.15077		3.1	1.20274			3.1	-1.56923		3.1	4.217		103.12	-10.8685		3.1	1.36701			100.29	-0.17218		3.09	0.74487
3.11	-5.75777		3.11	5.21663			436.27	-0.09264		3.11	0.29758				109.85	-0.51168		3.11	0.44516			3.11	-0.94049		3.11	4.03301		103.13	-7.80461		3.11	0.83119			100.3	0.000571588		3.1	0.36301
3.12	-5.18483		3.12	5.13689			436.28	0.13214		3.12	0.14902				109.86	-0.23214		3.12	-0.02305			3.12	-1.14507		3.12	3.83947		103.14	-2.33855		3.12	-0.37012			100.31	0.13201		3.11	0.12734
3.13	-4.05979		3.13	4.8724			436.29	0.43084		3.13	-0.28909				109.87	0.34915		3.13	-0.2254			3.13	-1.49676		3.13	3.51837		103.15	2.49837		3.13	-2.7588			100.32	0.17579		3.12	0.02448
3.14	-3.08286		3.14	4.20322			436.3	0.53852		3.14	-0.68384				109.88	0.63809		3.14	-0.28889			3.14	-1.44105		3.14	2.6938		103.16	3.83516		3.14	-5.89769			100.33	0.12443		3.13	-0.00886
3.15	-2.6354		3.15	2.97886			436.31	0.36241		3.15	-0.82938				109.89	0.34823		3.15	-0.30373			3.15	-0.71763		3.15	1.32163		103.17	1.85179		3.15	-8.58463			100.34	-0.03302		3.14	-0.01791
3.16	-2.48351		3.16	1.43853			436.32	0.03914		3.16	-0.80597				109.9	-0.23387		3.16	-0.30686			3.16	0.70038		3.16	0.03724		103.18	-0.61434		3.16	-10.3263			100.35	-0.27274		3.15	-0.0211
3.17	-2.26869		3.17	0.29501			436.33	-0.25396		3.17	-0.7308				109.91	-0.51433		3.17	-0.30718			3.17	2.67129		3.17	-0.36642		103.19	-1.94793		3.17	-11.5126			100.36	-0.49464		3.16	-0.02288
3.18	-1.9563		3.18	0.23261			436.34	-0.42743		3.18	-0.61012				109.92	-0.17443		3.18	-0.30749			3.18	4.64756		3.18	0.32242		103.2	-3.21054		3.18	-11.7516			100.37	-0.58232		3.17	-0.02467
3.19	-1.50235		3.19	1.14085			436.35	-0.38948		3.19	-0.47011				109.93	0.54859		3.19	-0.30781			3.19	5.68001		3.19	1.46035		103.21	-5.25522		3.19	-9.56076			100.38	-0.50221		3.18	-0.02646
3.2	-0.62648		3.2	2.15166			436.36	-0.05425		3.2	-0.35861				109.94	1.10339		3.2	-0.30813			3.2	5.035		3.2	1.88259		103.22	-6.88287		3.2	-4.85843			100.39	-0.30639		3.19	-0.02824
3.21	0.62816		3.21	2.41818			436.37	0.48448		3.21	-0.18959				109.95	1.1029		3.21	-0.30845			3.21	3.05657		3.21	0.55265		103.23	-6.72565		3.21	0.08099			100.4	-0.13351		3.2	-0.03003
3.22	1.5483		3.22	1.81989			436.38	0.95408		3.22	0.19847				109.96	0.54729		3.22	-0.30877			3.22	0.97005		3.22	-2.68032		103.24	-4.91239		3.22	2.83469			100.41	-0.10212		3.21	-0.02315
3.23	1.31543		3.23	0.90495			436.39	1.19741		3.23	0.69151				109.97	-0.17378		3.23	-0.30908			3.23	-0.06228		3.23	-6.71382		103.25	-2.44462		3.23	2.53714			100.42	-0.16563		3.22	0.00662
3.24	-0.21667		3.24	0.26012			436.4	1.29201		3.24	0.93845				109.98	-0.52016		3.24	-0.3094			3.24	0.28605		3.24	-9.83427		103.26	-0.31242		3.24	-0.56332			100.43	-0.12782		3.23	0.10591
3.25	-2.31764		3.25	-0.0142			436.41	1.31082		3.25	0.81479				109.99	-0.23775		3.25	-0.30972			3.25	1.50116		3.25	-11.1513		103.27	1.34392		3.25	-5.24408			100.44	0.16035		3.24	0.34668
3.26	-3.85819		3.26	-0.33743			436.42	1.21635		3.26	0.54924				110	0.34354		3.26	-0.31004			3.26	2.55128		3.26	-11.2023		103.28	3.30031		3.26	-9.29043			100.45	0.61082		3.25	0.74644
3.27	-4.12012		3.27	-1.11129			436.43	1.03019		3.27	0.40234				110.01	0.63248		3.27	-0.31036			3.27	2.56199		3.27	-10.9532		103.29	5.59898		3.27	-10.9783			100.46	0.90015		3.26	1.20608
3.28	-3.30606		3.28	-2.11586			436.44	0.89051		3.28	0.41384				110.02	0.34262		3.28	-0.31067			3.28	1.52341		3.28	-10.5206		103.3	7.46193		3.28	-10.3124			100.47	0.73684		3.27	1.50868
3.29	-2.39528		3.29	-2.65049			436.45	0.90054		3.29	0.48207				110.03	-0.23948		3.29	-0.31099			3.29	0.11164		3.29	-9.32844		103.31	9.03855		3.29	-8.56229			100.48	0.12206		3.28	1.48004
3.3	-2.27043		3.3	-2.38245			436.46	1.00529		3.3	0.56388				110.04	-0.51994		3.3	-0.31131			3.3	-1.09185		3.3	-7.15227		103.32	10.7597		3.3	-7.01706			100.49	-0.60753		3.29	1.09959
3.31	-2.94352		3.31	-1.85873			436.47	1.11297		3.31	0.66454				110.05	-0.16271		3.31	-0.31163			3.31	-2.03958		3.31	-4.69036		103.33	11.7785		3.31	-5.9275			100.5	-1.08589		3.3	0.49887
3.32	-3.70953		3.32	-1.84346			436.48	1.24419		3.32	0.74108				110.06	0.62348		3.32	-0.31195			3.32	-2.81972		3.32	-2.9573		103.34	11.7552		3.32	-4.28187			100.51	-1.24212		3.31	-0.07995
3.33	-4.06713		3.33	-2.31425			436.49	1.51974		3.33	0.76576				110.07	1.36298		3.33	-0.31226			3.33	-3.26217		3.33	-2.34679		103.35	12.0653		3.33	-1.45366			100.52	-1.25454		3.32	-0.40314
3.34	-4.12544		3.34	-2.44471			436.5	1.92196		3.34	0.80274				110.08	1.76721		3.34	-0.31258			3.34	-3.22118		3.34	-2.48468		103.36	13.0504		3.34	1.32425			100.53	-1.24976		3.33	-0.41451
3.35	-4.04322		3.35	-1.64569			436.51	2.18931		3.35	0.86307				110.09	1.76684		3.35	-0.3129			3.35	-2.77862		3.35	-2.88137		103.37	12.2209		3.35	1.86158			100.54	-1.11814		3.34	-0.24729
3.36	-3.61313		3.36	-0.35021			436.52	2.16769		3.36	0.74048				110.1	1.36162		3.36	-0.31322			3.36	-1.85696		3.36	-3.13331		103.38	7.48809		3.36	-0.58917			100.55	-0.71669		3.35	-0.01653
3.37	-2.62402		3.37	0.45168			436.53	2.06268		3.37	0.23548				110.11	0.61845		3.37	-0.31354			3.37	-0.14925		3.37	-2.85868		103.39	0.54223		3.37	-4.06926			100.56	-0.15483		3.36	0.29369
3.38	-1.41616		3.38	0.34137			436.54	2.06216		3.38	-0.46787				110.12	-0.1802		3.38	-0.31385			3.38	2.16864		3.38	-1.87662		103.4	-5.15071		3.38	-5.48679			100.57	0.21397		3.37	0.72641
3.39	-0.57518		3.39	-0.05175			436.55	2.00998		3.39	-0.89085				110.13	-0.58694		3.39	-0.31417			3.39	4.17931		3.39	-0.56147		103.41	-8.30296		3.39	-4.09186			100.58	0.1239		3.38	1.22341
3.4	-0.24512		3.4	0.21141			436.56	1.73739		3.4	-0.72847				110.14	-0.44626		3.4	-0.31449			3.4	5.07321		3.4	0.46665		103.42	-9.7932		3.4	-2.48324			100.59	-0.34983		3.39	1.62854
3.41	-0.0097		3.41	1.35637			436.57	1.40464		3.41	-0.15389				110.15	-0.13083		3.41	-0.31481			3.41	4.90209		3.41	0.85583		103.43	-10.2689		3.41	-3.02389			100.6	-0.9159		3.4	1.82518
3.42	0.51188		3.42	2.7134			436.58	1.2676		3.42	0.387				110.16	-0.13127		3.42	-0.31513			3.42	4.19085		3.42	0.56136		103.44	-9.40645		3.42	-5.03671			100.61	-1.29136		3.41	1.79178
3.43	1.22813		3.43	3.45694			436.59	1.37528		3.43	0.59284				110.17	-0.44762		3.43	-0.31544			3.43	3.25251		3.43	-0.24161		103.45	-7.23235		3.43	-5.92004			100.62	-1.31453		3.42	1.48189
3.44	1.74316		3.44	3.28987			436.6	1.54136		3.44	0.50219				110.18	-0.5891		3.44	-0.31576			3.44	2.0282		3.44	-1.0317		103.46	-5.13787		3.44	-3.98168			100.63	-1.01739		3.43	0.84064
3.45	1.90744		3.45	2.48946			436.61	1.48303		3.45	0.30079				110.19	-0.18328		3.45	-0.31608			3.45	0.45127		3.45	-1.10051		103.47	-4.99045		3.45	-0.19785			100.64	-0.5831		3.44	-0.03267
3.46	2.01807		3.46	1.47433			436.62	1.06444		3.46	0.08778				110.2	0.61463		3.46	-0.3164			3.46	-1.31601		3.46	-0.29683		103.48	-6.95148		3.46	2.54218			100.65	-0.24719		3.45	-0.83652
3.47	2.29853		3.47	0.32788			436.63	0.44468		3.47	-0.06938				110.21	1.35693		3.47	-0.31672			3.47	-2.92125		3.47	0.69969		103.49	-9.09925		3.47	2.73697			100.66	-0.14774		3.46	-1.25109
3.48	2.41851		3.48	-1.17623			436.64	-0.04939		3.48	-0.10622				110.22	1.76116		3.48	-0.31703			3.48	-3.78467		3.48	1.11386		103.5	-10.2123		3.48	1.34959			100.67	-0.21705		3.47	-1.18372
3.49	1.74899		3.49	-3.03548			436.65	-0.24249		3.49	-0.06601				110.23	1.76079		3.49	-0.31735			3.49	-3.1995		3.49	0.91354		103.51	-10.629		3.49	0.05047			100.68	-0.2744		3.48	-0.82521
3.5	0.15094		3.5	-4.7952			436.66	-0.19487		3.5	-0.05344				110.24	1.35557		3.5	-0.31767			3.5	-0.70576		3.5	0.56388		103.52	-10.4834		3.5	-0.3267			100.69	-0.21877		3.49	-0.44693
3.51	-1.74731		3.51	-5.88062			436.67	0.00168		3.51	-0.06138				110.25	0.6124		3.51	-0.31799			3.51	3.40009		3.51	0.25219		103.53	-9.73048		3.51	-0.000775			100.7	-0.14697		3.5	-0.18462
3.52	-3.01308		3.52	-6.03616			436.68	0.29208		3.52	0.00637				110.26	-0.16891		3.52	-0.31831			3.52	8.12621		3.52	-0.371		103.54	-8.7628		3.52	0.5072			100.71	-0.24948		3.51	0.02435
3.53	-3.2339		3.53	-5.3441			436.69	0.5817		3.53	0.09941				110.27	-0.52982		3.53	-0.31862			3.53	12.4218		3.53	-1.64086		103.55	-7.52162		3.53	1.52906			100.72	-0.58436		3.52	0.31956
3.54	-2.81473		3.54	-4.16941			436.7	0.69661		3.54	0.05925				110.28	-0.25028		3.54	-0.31894			3.54	15.4852		3.54	-3.18286		103.56	-5.40392		3.54	3.37849			100.73	-1.01896		3.53	0.80477
3.55	-2.45129		3.55	-3.0856			436.71	0.5705		3.55	-0.06715				110.29	0.33101		3.55	-0.31926			3.55	16.7736		3.55	-4.16584		103.57	-2.95614		3.55	4.57395			100.74	-1.31636		3.54	1.43018
3.56	-2.48387		3.56	-2.62969			436.72	0.30445		3.56	-0.07664				110.3	0.61995		3.56	-0.31958			3.56	15.7976		3.56	-4.27569		103.58	-1.66076		3.56	3.20574			100.75	-1.28356		3.55	1.97863
3.57	-2.778		3.57	-2.98915			436.73	0.04221		3.57	0.08808				110.31	0.34742		3.57	-0.3199			3.57	12.3001		3.57	-4.0172		103.59	-1.67898		3.57	-0.10021			100.76	-0.8796		3.56	2.19712
3.58	-3.02601		3.58	-3.84089			436.74	-0.09571		3.58	0.29313				110.32	-0.17156		3.58	-0.32021			3.58	6.94414		3.58	-3.99163		103.6	-1.61993		3.58	-3.1365			100.77	-0.20996		3.57	1.975
3.59	-3.10788		3.59	-4.48502			436.75	-0.0641		3.59	0.43783				110.33	-0.24994		3.59	-0.32053			3.59	1.64748		3.59	-4.25328		103.61	-0.90836		3.59	-4.67292			100.78	0.49594		3.58	1.42304
3.6	-3.00213		3.6	-4.42056			436.76	0.09729		3.6	0.54259				110.34	0.57519		3.6	-0.32085			3.6	-1.38852		3.6	-4.59574		103.62	-0.76578		3.6	-4.46321			100.79	0.96434		3.59	0.79546
3.61	-2.66707		3.61	-3.86031			436.77	0.29843		3.61	0.59285				110.35	2.10125		3.61	-0.32117			3.61	-1.49919		3.61	-4.91994		103.63	-2.59626		3.61	-2.58012			100.8	0.99721		3.6	0.314
3.62	-2.12144		3.62	-3.64335			436.78	0.44879		3.62	0.48082				110.36	3.57872		3.62	-0.32149			3.62	0.1437		3.62	-5.02063		103.64	-5.45084		3.62	-0.37607			100.81	0.63529		3.61	0.04671
3.63	-1.4726		3.63	-4.27292			436.79	0.44055		3.63	0.20354				110.37	4.18724		3.63	-0.3218			3.63	2.09948		3.63	-4.47122		103.65	-6.40507		3.63	0.31892			100.82	0.16303		3.62	-0.06335
3.64	-0.82662		3.64	-5.22577			436.8	0.19179		3.64	-0.05				110.38	3.57786		3.64	-0.32212			3.64	3.90964		3.64	-2.92662		103.66	-4.06321		3.64	-0.52461			100.83	-0.1254		3.63	-0.09816
3.65	-0.24382		3.65	-5.44909			436.81	-0.16986		3.65	-0.08713				110.39	2.09952		3.65	-0.32244			3.65	5.54071		3.65	-0.70781		103.67	-0.57918		3.65	-1.18872			100.84	-0.13196		3.64	-0.10721
3.66	0.10549		3.66	-4.5576			436.82	-0.3696		3.66	0.10503				110.4	0.5726		3.66	-0.32276			3.66	6.496		3.66	1.19658		103.68	1.01549		3.66	-0.54175			100.85	0.04085		3.65	-0.11906
3.67	-0.01566		3.67	-3.08658			436.83	-0.28711		3.67	0.39758				110.41	-0.236		3.67	-0.32308			3.67	6.14267		3.67	1.86517		103.69	0.24812		3.67	0.60723			100.86	0.26598		3.66	-0.15241
3.68	-0.62137		3.68	-1.70944			436.84	-0.06244		3.68	0.62968				110.42	-0.09538		3.68	-0.32339			3.68	4.51127		3.68	1.22323		103.7	-1.195		3.68	1.18272			100.87	0.54231		3.67	-0.25527
3.69	-1.37997		3.69	-0.58044			436.85	0.14954		3.69	0.72575				110.43	0.62483		3.69	-0.32371			3.69	2.4028		3.69	0.14091		103.71	-2.16259		3.69	1.70263			100.88	0.87827		3.68	-0.491
3.7	-1.83156		3.7	0.47246			436.86	0.36074		3.7	0.77934				110.44	1.36714		3.7	-0.32403			3.7	0.65858		3.7	-0.43014		103.72	-2.54769		3.7	3.06538			100.89	1.14429		3.69	-0.87139
3.71	-1.89448		3.71	1.4631			436.87	0.5779		3.71	0.89308				110.45	1.83173		3.71	-0.32435			3.71	-0.51873		3.71	-0.29607		103.73	-1.87512		3.71	4.62542			100.9	1.17709		3.7	-1.26508
3.72	-2.03796		3.72	2.22623			436.88	0.71556		3.72	0.99842				110.46	2.03339		3.72	-0.32467			3.72	-1.27432		3.72	-0.01742		103.74	0.48099		3.72	5.51563			100.91	1.02623		3.71	-1.43837
3.73	-2.78909		3.73	2.80726			436.89	0.73066		3.73	0.91588				110.47	2.07873		3.73	-0.32498			3.73	-1.26353		3.73	-0.15529		103.75	3.12384		3.73	6.01409			100.92	0.95698		3.72	-1.26865
3.74	-3.89357		3.74	3.47337			436.9	0.65612		3.74	0.55316				110.48	2.01232		3.74	-0.3253			3.74	0.16273		3.74	-0.54349		103.76	3.38351		3.74	6.60314			100.93	1.15995		3.73	-0.87853
3.75	-4.36933		3.75	4.06722			436.91	0.56927		3.75	0.02725				110.49	1.73223		3.75	-0.32562			3.75	3.07388		3.75	-0.60088		103.77	0.35128		3.75	7.55037			100.94	1.55896		3.74	-0.49299
3.76	-3.63117		3.76	3.77054			436.92	0.57539		3.76	-0.38801				110.5	0.9987		3.76	-0.32594			3.76	6.53068		3.76	-0.0655		103.78	-4.15852		3.76	9.04704			100.95	1.93014		3.75	-0.23794
3.77	-2.09958		3.77	1.9889			436.93	0.70651		3.77	-0.46391				110.51	-0.42891		3.77	-0.32626			3.77	9.16596		3.77	0.72681		103.79	-7.2516		3.77	10.5336			100.96	2.12365		3.76	-0.06919
3.78	-0.73009		3.78	-0.67546			436.94	0.87191		3.78	-0.18113				110.52	-2.43826		3.78	-0.32657			3.78	10.4579		3.78	1.31492		103.8	-7.01503		3.78	10.688			100.97	2.09194		3.77	0.09339
3.79	-0.1172		3.79	-2.78831			436.95	0.9583		3.79	0.31162				110.53	-4.32284		3.79	-0.32689			3.79	10.8259		3.79	1.5744		103.81	-3.66112		3.79	8.73232			100.98	1.77983		3.78	0.23492
3.8	-0.19184		3.8	-3.25543			436.96	0.92175		3.8	0.83923				110.54	-5.12436		3.8	-0.32721			3.8	10.5332		3.8	1.61169		103.82	0.49016		3.8	5.38601			100.99	1.14271		3.79	0.21629
3.81	-0.48846		3.81	-2.1033			436.97	0.77953		3.81	1.25346				110.55	-4.42155		3.81	-0.32753			3.81	9.29333		3.81	1.57767		103.83	3.06685		3.81	2.04421			101	0.27243		3.8	-0.10691
3.82	-0.56786		3.82	-0.27864			436.98	0.64004		3.82	1.42658				110.56	-2.80302		3.82	-0.32785			3.82	7.17885		3.82	1.76174		103.84	3.89747		3.82	-0.85287			101.01	-0.53375		3.81	-0.68579
3.83	-0.17919		3.83	1.14394			436.99	0.6279		3.83	1.32128				110.57	-1.46447		3.83	-0.32816			3.83	5.0569		3.83	2.5011		103.85	3.96625		3.83	-3.56234			101.02	-0.94419		3.82	-1.29518
3.84	0.72973		3.84	1.78524			437	0.70638		3.84	1.01461				110.58	-1.2802		3.84	-0.32848			3.84	3.88507		3.84	3.73625		103.86	3.37528		3.84	-5.668			101.03	-0.8824		3.83	-1.70712
3.85	1.97519		3.85	1.98835			437.01	0.68692		3.85	0.60287				110.59	-2.15173		3.85	-0.3288			3.85	3.90111		3.85	4.77856		103.87	2.03797		3.85	-6.07732			101.04	-0.55785		3.84	-1.83683
3.86	3.09119		3.86	2.12962			437.02	0.42731		3.86	0.11241				110.6	-3.20136		3.86	-0.31178			3.86	4.55933		3.86	4.93488		103.88	0.69427		3.86	-4.08649			101.05	-0.29378		3.85	-1.76813
3.87	3.58305		3.87	2.15688			437.03	-0.00221		3.87	-0.43068				110.61	-3.58924		3.87	-0.24893			3.87	4.89283		3.87	4.25249		103.89	0.74609		3.87	-0.66177			101.06	-0.3341		3.86	-1.68715
3.88	3.29982		3.88	1.86584			437.04	-0.42187		3.88	-0.87807				110.62	-3.20265		3.88	-0.04722			3.88	4.04653		3.88	3.40845		103.9	3.3576		3.88	1.7757			101.07	-0.73978		3.87	-1.68655
3.89	2.53381		3.89	1.24375			437.05	-0.7346		3.89	-1.05153				110.63	-2.44301		3.89	0.42036			3.89	1.86551		3.89	2.77074		103.91	7.87203		3.89	1.81853			101.08	-1.40973		3.88	-1.65166
3.9	1.77463		3.9	0.28202			437.06	-0.89694		3.9	-0.87939				110.64	-1.57876		3.9	1.1773			3.9	-0.96841		3.9	1.98178		103.92	11.5619		3.9	0.63449			101.09	-2.11601		3.89	-1.48053
3.91	1.29786		3.91	-1.16176			437.07	-0.83652		3.91	-0.4552				110.65	-0.6293		3.91	1.96074			3.91	-3.61767		3.91	0.62189		103.93	12.4471		3.91	0.60822			101.1	-2.576		3.9	-1.2928
3.92	1.0388		3.92	-3.00651			437.08	-0.54651		3.92	-0.027				110.66	0.21719		3.92	2.32089			3.92	-5.72457		3.92	-1.03497		103.94	11.1345		3.92	1.98108			101.11	-2.57757		3.91	-1.2786
3.93	0.78621		3.93	-4.74606			437.09	-0.19049		3.93	0.16418				110.67	0.56649		3.93	2.0406			3.93	-7.05333		3.93	-2.21014		103.95	8.84669		3.93	2.73003			101.12	-2.11508		3.92	-1.40538
3.94	0.358		3.94	-5.78567			437.1	-0.01503		3.94	0.11992				110.68	0.2308		3.94	1.45856			3.94	-7.01804		3.94	-2.53406		103.96	6.05787		3.94	1.41813			101.13	-1.40912		3.93	-1.37665
3.95	-0.27435		3.95	-5.78493			437.11	-0.0761		3.95	0.04343				110.69	-0.55052		3.95	1.16887			3.95	-5.23548		3.95	-2.41451		103.97	3.16423		3.95	-1.35593			101.14	-0.74235		3.94	-0.94142
3.96	-0.84279		3.96	-4.74665			437.12	-0.13854		3.96	0.04574				110.7	-1.29888		3.96	1.45792			3.96	-2.32227		3.96	-2.4546		103.98	0.598		3.96	-4.10584			101.15	-0.33558		3.95	-0.16538
3.97	-1.02711		3.97	-3.0173			437.13	0.01524		3.97	0.12687				110.71	-1.69891		3.97	2.03933			3.97	0.44129		3.97	-2.69886		103.99	-1.66366		3.97	-5.96934			101.16	-0.30553		3.96	0.60475
3.98	-0.93449		3.98	-1.23705			437.14	0.26238		3.98	0.36278				110.72	-1.69647		3.98	2.31898			3.98	2.08871		3.98	-2.57185		104	-3.8956		3.98	-7.09251			101.17	-0.60158		3.97	0.99981
3.99	-0.96588		3.99	-0.01405			437.15	0.34262		3.99	0.79879				110.73	-1.28278		3.99	1.961			3.99	2.33962		3.99	-1.48995		104.01	-5.70303		3.99	-7.8704			101.18	-1.03613		3.98	0.89591
4	-1.17822		4	0.40084			437.16	0.32354		4	1.24808				110.74	-0.47224		4	1.17412			4	1.37709		4	0.53917		104.02	-6.57269		4	-8.08227			101.19	-1.36374		3.99	0.43276
4.01	-1.39159		4.01	0.00479			437.17	0.50857		4.01	1.42491				110.75	0.51317		4.01	0.41654			4.01	-0.33394		4.01	2.82866		104.03	-6.98981		4.01	-7.08816			101.2	-1.44056		4	-0.17437
4.02	-1.76963		4.02	-1.13912			437.18	0.95014		4.02	1.25857				110.76	1.33318		4.02	-0.05167			4.02	-2.1104		4.02	4.36601		104.04	-7.47223		4.02	-4.70195			101.21	-1.30216		4.01	-0.77857
4.03	-2.71109		4.03	-2.67			437.19	1.36651		4.03	0.89478				110.77	1.8151		4.03	-0.25402			4.03	-3.31514		4.03	4.37171		104.05	-7.59959		4.03	-1.80892			101.22	-1.11214		4.02	-1.24178
4.04	-4.06341		4.04	-3.78825			437.2	1.47215		4.04	0.47825				110.78	2.01957		4.04	-0.31751			4.04	-3.66591		4.04	2.84577		104.06	-6.62712		4.04	0.15315			101.23	-1.03203		4.03	-1.34556
4.05	-5.01876		4.05	-3.7847			437.21	1.2102		4.05	0.10703				110.79	2.06491		4.05	-0.33235			4.05	-3.03215		4.05	0.56768		104.07	-4.27894		4.05	0.36573			101.24	-1.11392		4.04	-0.94915
4.06	-5.04066		4.06	-2.66494			437.22	0.69942		4.06	-0.13284				110.8	1.9985		4.06	-0.33548			4.06	-1.27581		4.06	-1.4327		104.08	-1.34053		4.06	-0.83818			101.25	-1.30133		4.05	-0.1905
4.07	-4.31022		4.07	-1.13539			437.23	0.18718		4.07	-0.2564				110.81	1.71841		4.07	-0.3358			4.07	1.48058		4.07	-2.44007		104.09	0.64137		4.07	-2.64294			101.26	-1.43424		4.06	0.538
4.08	-3.34698		4.08	0.03011			437.24	-0.04332		4.08	-0.37049				110.82	0.98488		4.08	-0.33611			4.08	4.5387		4.08	-2.37378		104.1	1.18122		4.08	-4.25753			101.27	-1.32472		4.07	0.8091
4.09	-2.59301		4.09	0.50814			437.25	0.05851		4.09	-0.51241				110.83	-0.44274		4.09	-0.33643			4.09	6.94209		4.09	-1.72508		104.11	1.30555		4.09	-5.26874			101.28	-0.8864		4.08	0.40174
4.1	-2.35176		4.1	0.37449			437.26	0.23885		4.1	-0.58548				110.84	-2.45208		4.1	-0.31942			4.1	8.05289		4.1	-1.16418		104.12	1.05286		4.1	-5.33703			101.29	-0.17928		4.09	-0.57289
4.11	-2.66572		4.11	-0.09951			437.27	0.22358		4.11	-0.49303				110.85	-4.33667		4.11	-0.25656			4.11	7.80001		4.11	-1.09817		104.13	-0.99121		4.11	-3.30081			101.3	0.63764		4.1	-1.71658
4.12	-3.14151		4.12	-0.40529			437.28	-0.00887		4.12	-0.25878				110.86	-5.12085		4.12	-0.05485			4.12	6.51229		4.12	-1.46294		104.14	-4.33127		4.12	1.34099			101.31	1.36295		4.11	-2.51433
4.13	-3.17645		4.13	0.000178			437.29	-0.21174		4.13	0.04784				110.87	-4.33753		4.13	0.41272			4.13	4.60827		4.13	-1.73848		104.15	-5.7106		4.13	6.07839			101.32	1.84381		4.12	-2.61713
4.14	-2.57695		4.14	1.05017			437.3	-0.1064		4.14	0.40084				110.88	-2.47114		4.14	1.16967			4.14	2.40953		4.14	-1.37993		104.16	-3.09918		4.14	7.8837			101.33	2.0068		4.13	-2.08699
4.15	-1.89726		4.15	1.92204			437.31	0.37511		4.15	0.74359				110.89	-0.52583		4.15	1.9531			4.15	0.27457		4.15	-0.30822		104.17	1.74331		4.15	7.33467			101.34	1.85075		4.14	-1.32553
4.16	-1.8454		4.16	1.73522			437.32	1.01971		4.16	0.90489				110.9	0.69889		4.16	2.29592			4.16	-1.27077		4.16	1.00287		104.18	5.65139		4.16	7.22017			101.35	1.404		4.15	-0.71617
4.17	-2.36508		4.17	0.39984			437.33	1.52641		4.17	0.75203				110.91	0.96366		4.17	1.95247			4.17	-1.80438		4.17	2.15343		104.19	7.95128		4.17	8.38904			101.36	0.77659		4.16	-0.383
4.18	-2.69222		4.18	-1.20105			437.34	1.75392		4.18	0.33853				110.92	0.46836		4.18	1.1684			4.18	-1.46635		4.18	3.0503		104.2	9.69713		4.18	9.54623			101.37	0.19598		4.17	-0.25216
4.19	-2.3759		4.19	-1.86068			437.35	1.71951		4.19	-0.11765				110.93	-0.29856		4.19	0.41082			4.19	-0.77484		4.19	3.48442		104.21	10.1577		4.19	9.78065			101.38	-0.1254		4.18	-0.21512
4.2	-1.89823		4.2	-0.91988			437.36	1.50698		4.2	-0.38623				110.94	-0.82682		4.2	-0.0574			4.2	-0.07735		4.2	3.04397		104.22	7.19105		4.2	8.79306			101.39	-0.1479		4.19	-0.21691
4.21	-2.07968		4.21	1.23367			437.37	1.27062		4.21	-0.34466				110.95	-0.96647		4.21	-0.25974			4.21	0.51387		4.21	1.76868		104.23	1.00108		4.21	6.11018			101.4	-0.0081		4.2	-0.24885
4.22	-3.01583		4.22	3.53272			437.38	1.21043		4.22	0.01157				110.96	-1.00359		4.22	-0.32323			4.22	0.9274		4.22	0.29754		104.24	-5.25417		4.22	1.22091			101.41	0.11607		4.21	-0.35171
4.23	-3.90099		4.23	4.98716			437.39	1.34995		4.23	0.57179				110.97	-1.23254		4.23	-0.33808			4.23	1.18141		4.23	-0.73666		104.25	-8.79668		4.23	-4.4492			101.42	0.15845		4.22	-0.58744
4.24	-3.90056		4.24	5.28032			437.4	1.42209		4.24	1.07968				110.98	-1.57617		4.24	-0.3412			4.24	1.42838		4.24	-1.30406		104.26	-9.22839		4.24	-7.36196			101.43	0.10709		4.23	-0.96783
4.25	-3.00882		4.25	4.8745			437.41	1.16981		4.25	1.26969				110.99	-1.80597		4.25	-0.34152			4.25	1.58108		4.25	-1.96632		104.27	-7.55499		4.25	-5.74379			101.44	-0.05036		4.24	-1.36152
4.26	-2.08072		4.26	4.51507			437.42	0.69546		4.26	1.09105				111	-1.8064		4.26	-0.34184			4.26	1.36924		4.26	-3.13301		104.28	-5.17285		4.26	-2.53375			101.45	-0.29008		4.25	-1.53481
4.27	-1.95302		4.27	4.54233			437.43	0.33674		4.27	0.79317				111.01	-1.58021		4.27	-0.34216			4.27	0.95432		4.27	-4.40799		104.29	-3.82086		4.27	-1.58295			101.46	-0.51198		4.26	-1.36509
4.28	-2.62611		4.28	4.77217			437.44	0.26502		4.28	0.67879				111.02	-1.23476		4.28	-0.34247			4.28	0.99398		4.28	-4.89435		104.3	-4.57666		4.28	-3.2864			101.47	-0.59966		4.27	-0.97497
4.29	-3.40949		4.29	4.81927			437.45	0.3732		4.29	0.77447				111.03	-1.00661		4.29	-0.34279			4.29	1.81186		4.29	-4.1322		104.31	-6.34385		4.29	-5.388			101.48	-0.51956		4.28	-0.58943
4.3	-3.84757		4.3	4.41064			437.46	0.50979		4.3	0.83147				111.04	-0.97036		4.3	-0.34311			4.3	3.03874		4.3	-2.36352		104.32	-6.97434		4.3	-6.1409			101.49	-0.3324		4.29	-0.32571
4.31	-4.15368		4.31	3.43751			437.47	0.63944		4.31	0.72373				111.05	-0.84891		4.31	-0.34343			4.31	4.34959		4.31	-0.24861		104.33	-6.06562		4.31	-5.40358			101.5	-0.19114		4.3	-0.12541
4.32	-4.69567		4.32	1.99623			437.48	0.69273		4.32	0.68181				111.06	-0.38181		4.32	-0.34375			4.32	5.77043		4.32	1.21545		104.34	-5.42326		4.32	-4.0888			101.51	-0.26936		4.31	0.14691
4.33	-5.33439		4.33	0.41424			437.49	0.55793		4.33	0.91616				111.07	0.18215		4.33	-0.32673			4.33	7.13092		4.33	1.05953		104.35	-6.30629		4.33	-2.77073			101.52	-0.59843		4.32	0.55394
4.34	-5.55735		4.34	-0.86344			437.5	0.30868		4.34	1.20393				111.08	0.22042		4.34	-0.26388			4.34	7.85553		4.34	-0.72202		104.36	-7.49578		4.34	-1.37294			101.53	-1.03157		4.33	1.01498
4.35	-5.00238		4.35	-1.47107			437.51	0.1399		4.35	1.18183				111.09	-0.73656		4.35	-0.06217			4.35	7.43304		4.35	-2.76015		104.37	-6.91869		4.35	0.30788			101.54	-1.33764		4.34	1.31758
4.36	-3.74743		4.36	-1.38298			437.52	0.06721		4.36	0.8278				111.1	-2.56115		4.36	0.40541			4.36	5.80469		4.36	-3.50888		104.38	-3.9612		4.36	2.54177			101.55	-1.33646		4.35	1.28027
4.37	-2.22166		4.37	-1.01255			437.53	-0.05841		4.37	0.4143				111.11	-4.4458		4.37	1.16235			4.37	3.37677		4.37	-2.711		104.39	0.16904		4.37	5.10847			101.56	-1.03345		4.36	0.86827
4.38	-0.95457		4.38	-0.80976			437.54	-0.25444		4.38	0.06613				111.12	-5.41748		4.38	1.94579			4.38	0.87096		4.38	-1.45156		104.4	2.97968		4.38	6.83501			101.57	-0.59776		4.37	0.1578
4.39	-0.3458		4.39	-0.6477			437.55	-0.34236		4.39	-0.2589				111.13	-5.11652		4.39	2.28861			4.39	-0.84704		4.39	-0.95562		104.41	2.5163		4.39	6.88562			101.58	-0.27052		4.38	-0.68651
4.4	-0.4298		4.4	0.03749			437.56	-0.22052		4.4	-0.4394				111.14	-4.05323		4.4	1.94515			4.4	-1.24812		4.4	-1.5146		104.42	-0.64233		4.4	6.6031			101.59	-0.19402		4.39	-1.48938
4.41	-0.79622		4.41	1.43318			437.57	-0.00512		4.41	-0.26725				111.15	-3.04787		4.41	1.16108			4.41	-0.59168		4.41	-2.62915		104.43	-4.33277		4.41	7.62994			101.6	-0.34133		4.4	-2.13527
4.42	-0.99504		4.42	3.05261			437.58	0.15706		4.42	0.18721				111.16	-2.49532		4.42	0.4035			4.42	0.39722		4.42	-3.70779		104.44	-7.6478		4.42	9.02796			101.61	-0.56329		4.41	-2.54978
4.43	-1.15308		4.43	4.27847			437.59	0.26044		4.43	0.62205				111.17	-2.39614		4.43	-0.06471			4.43	1.36696		4.43	-4.27634		104.45	-10.7773		4.43	7.7863			101.62	-0.74466		4.42	-2.6491
4.44	-1.81689		4.44	4.8715			437.6	0.38433		4.44	0.88159				111.18	-2.64792		4.44	-0.26706			4.44	2.6533		4.44	-3.89432		104.46	-13.1452		4.44	2.56976			101.63	-0.88844		4.43	-2.39258
4.45	-3.1281		4.45	4.87221			437.61	0.52805		4.45	1.03381				111.19	-3.13034		4.45	-0.33055			4.45	4.5135		4.45	-2.26924		104.47	-13.3878		4.45	-4.46898			101.64	-1.03966		4.44	-1.92098
4.46	-4.47835		4.46	4.28069			437.62	0.60107		4.46	1.10381				111.2	-3.61729		4.46	-0.34539			4.46	6.47555		4.46	0.40232		104.48	-10.4736		4.46	-9.84063			101.65	-1.15773		4.45	-1.53367
4.47	-5.04758		4.47	3.07367			437.63	0.56705		4.47	0.99626				111.21	-3.9315		4.47	-0.34852			4.47	7.69102		4.47	3.407		104.49	-4.46016		4.47	-11.3627			101.66	-1.07263		4.46	-1.46453
4.48	-4.47458		4.48	1.53617			437.64	0.46682		4.48	0.65766				111.22	-4.02001		4.48	-0.34883			4.48	7.70394		4.48	5.91435		104.5	2.70149		4.48	-8.31348			101.67	-0.61746		4.47	-1.70246
4.49	-3.13238		4.49	0.39265			437.65	0.25341		4.49	0.22004				111.23	-3.85473		4.49	-0.34915			4.49	6.72536		4.49	7.16466		104.51	7.55384		4.49	-1.47052			101.68	0.10315		4.48	-2.03305
4.5	-1.8604		4.5	0.33025			437.66	-0.15971		4.5	-0.10538				111.24	-3.35095		4.5	-0.34947			4.5	5.25453		4.5	6.54087		104.52	7.67759		4.5	6.27149			101.69	0.71621		4.49	-2.30998
4.51	-1.32609		4.51	1.25583			437.67	-0.71228		4.51	-0.22435				111.25	-2.4602		4.51	-0.34979			4.51	3.57687		4.51	4.06577		104.53	3.56778		4.51	11.0197			101.7	0.88201		4.5	-2.53845
4.52	-1.43018		4.52	2.32978			437.68	-1.19307		4.52	-0.10817				111.26	-1.40888		4.52	-0.35011			4.52	1.60439		4.52	0.96318		104.54	-1.7756		4.52	11.2025			101.71	0.58955		4.51	-2.70167
4.53	-1.51422		4.53	2.79838			437.69	-1.43392		4.53	0.22941				111.27	-0.76161		4.53	-0.35042			4.53	-0.68402		4.53	-0.84462		104.55	-5.44089		4.53	9.112			101.72	0.14158		4.52	-2.65829
4.54	-1.15041		4.54	2.68526			437.7	-1.35339		4.54	0.61375				111.28	-1.01338		4.54	-0.35074			4.54	-2.78398		4.54	-0.40584		104.56	-6.77088		4.54	8.23977			101.73	-0.14099		4.53	-2.24626
4.55	-0.53874		4.55	2.60806			437.71	-0.97373		4.55	0.7649				111.29	-2.02101		4.55	-0.35106			4.55	-3.86051		4.55	1.29518		104.57	-7.05454		4.55	9.47067			101.74	-0.15482		4.54	-1.45532
4.56	-0.19233		4.56	3.01227			437.72	-0.47533		4.56	0.63899				111.3	-2.93172		4.56	-0.35138			4.56	-3.23039		4.56	2.38219		104.58	-7.64347		4.56	11.0268			101.75	-0.01362		4.55	-0.52351
4.57	-0.33664		4.57	3.75099			437.73	-0.11716		4.57	0.50157				111.31	-2.86624		4.57	-0.3517			4.57	-0.74352		4.57	1.62376		104.59	-8.71275		4.57	11.3223			101.76	0.11922		4.56	0.1832
4.58	-0.62258		4.58	4.30971			437.74	0.00967		4.58	0.55115				111.32	-1.72519		4.58	-0.35201			4.58	3.13111		4.58	-0.84945		104.6	-9.85597		4.58	10.3861			101.77	0.19322		4.57	0.36403
4.59	-0.49593		4.59	4.29315			437.75	0.05954		4.59	0.68374				111.33	-0.1818		4.59	-0.35233			4.59	7.06828		4.59	-3.98587		104.61	-10.4401		4.59	8.82894			101.78	0.2428		4.58	0.0202
4.6	0.2354		4.6	3.67557			437.76	0.16351		4.6	0.66545				111.34	1.04293		4.6	-0.35265			4.6	9.21002		4.6	-6.48117		104.62	-9.25517		4.6	6.60636			101.79	0.31931		4.59	-0.59981
4.61	1.32769		4.61	2.73622			437.77	0.21142		4.61	0.39834				111.35	1.71242		4.61	-0.35297			4.61	8.66262		4.61	-7.44056		104.63	-5.60015		4.61	3.44013			101.8	0.45825		4.6	-1.26438
4.62	2.49948		4.62	1.86003			437.78	0.04821		4.62	-0.02532				111.36	1.95985		4.62	-0.35329			4.62	6.54392		4.62	-6.85857		104.64	-1.152		4.62	0.04431			101.81	0.6282		4.61	-1.85137
4.63	3.46473		4.63	1.18423			437.79	-0.21266		4.63	-0.43824				111.37	1.97388		4.63	-0.3536			4.63	4.92323		4.63	-5.49427		104.65	1.25541		4.63	-2.03406			101.82	0.71215		4.62	-2.266
4.64	3.81117		4.64	0.51505			437.8	-0.32471		4.64	-0.68856				111.38	1.78876		4.64	-0.35392			4.64	4.77588		4.64	-4.23186		104.66	0.80921		4.64	-2.08076			101.83	0.62068		4.63	-2.38808
4.65	3.29311		4.65	-0.27782			437.81	-0.28949		4.65	-0.68995				111.39	1.3233		4.65	-0.35424			4.65	5.5134		4.65	-3.17706		104.67	-1.08984		4.65	-0.52395			101.84	0.42454		4.64	-2.22562
4.66	2.09845		4.66	-0.94404			437.82	-0.30046		4.66	-0.46039				111.4	0.5656		4.66	-0.35456			4.66	6.19169		4.66	-1.67806		104.68	-2.98889		4.66	1.881			101.85	0.21881		4.65	-1.92834
4.67	0.71165		4.67	-0.8823			437.83	-0.34795		4.67	-0.10338				111.41	-0.21858		4.67	-0.35488			4.67	6.49189		4.67	0.61659		104.69	-3.68723		4.67	3.65146			101.86	0.0076		4.66	-1.65595
4.68	-0.34203		4.68	0.38941			437.84	-0.24984		4.68	0.20118				111.42	-0.57949		4.68	-0.35519			4.68	6.38388		4.68	3.05146		104.7	-2.3765		4.68	2.67172			101.87	-0.18848		4.67	-1.51638
4.69	-0.80888		4.69	2.69352			437.85	-0.01569		4.69	0.34705				111.43	-0.29995		4.69	-0.35551			4.69	5.45051		4.69	4.28222		104.71	0.10626		4.69	-0.98817			101.88	-0.28325		4.68	-1.49534
4.7	-1.02719		4.7	5.0219			437.86	0.16065		4.7	0.40318				111.44	0.28135		4.7	-0.35583			4.7	3.22706		4.7	3.56038		104.72	1.17611		4.7	-4.54199			101.89	-0.23629		4.69	-1.45056
4.71	-1.66259		4.71	6.18621			437.87	0.22517		4.71	0.42796				111.45	0.55295		4.71	-0.35615			4.71	0.08488		4.71	1.62889		104.73	-0.14149		4.71	-6.47089			101.9	-0.16589		4.7	-1.21113
4.72	-2.85506		4.72	5.75366			437.88	0.32093		4.72	0.33643				111.46	0.19992		4.72	-0.35647			4.72	-2.58002		4.72	0.19559		104.74	-1.03209		4.72	-7.99457			101.91	-0.2684		4.71	-0.74545
4.73	-4.00258		4.73	4.37437			437.89	0.47676		4.73	0.08503				111.47	-0.58421		4.73	-0.35678			4.73	-3.33049		4.73	0.35687		104.75	1.11394		4.73	-10.1637			101.92	-0.60327		4.72	-0.23961
4.74	-4.48453		4.74	3.08714			437.9	0.51169		4.74	-0.24331				111.48	-1.33257		4.74	-0.3571			4.74	-1.86022		4.74	1.74281		104.76	4.74873		4.74	-12.2881			101.93	-1.03788		4.73	0.05561
4.75	-4.37024		4.75	2.31057			437.91	0.33676		4.75	-0.60213				111.49	-1.73259		4.75	-0.35742			4.75	0.86955		4.75	3.10681		104.77	6.53468		4.75	-13.152			101.94	-1.33528		4.74	0.05767
4.76	-4.27166		4.76	1.67074			437.92	0.04102		4.76	-0.98448				111.5	-1.73016		4.76	-0.35774			4.76	3.5949		4.76	3.46138		104.78	5.48222		4.76	-12.0376			101.95	-1.30248		4.75	-0.11453
4.77	-4.60869		4.77	0.80723			437.93	-0.31731		4.77	-1.29535				111.51	-1.31647		4.77	-0.37539			4.77	5.53121		4.77	2.59497		104.79	2.5998		4.77	-8.48911			101.96	-0.89852		4.76	-0.34892
4.78	-5.12403		4.78	0.07124			437.94	-0.74401		4.78	-1.3774				111.52	-0.50592		4.78	-0.43882			4.78	6.40498		4.78	0.82971		104.8	-0.87805		4.78	-2.32333			101.97	-0.22888		4.77	-0.65411
4.79	-5.14777		4.79	0.05181			437.95	-1.14462		4.79	-1.1705				111.53	0.47948		4.79	-0.64122			4.79	6.38758		4.79	-1.50248		104.81	-3.58224		4.79	5.31142			101.98	0.47702		4.78	-1.05879
4.8	-4.16781		4.8	0.6943			437.96	-1.36526		4.8	-0.77199				111.54	1.28215		4.8	-1.10938			4.8	6.02326		4.8	-4.0853		104.82	-4.08258		4.8	11.7839			101.99	0.93676		4.79	-1.45834
4.81	-2.29458		4.81	1.22809			437.97	-1.3442		4.81	-0.36069				111.55	1.70091		4.81	-1.86702			4.81	5.76392		4.81	-6.41428		104.83	-2.279		4.81	14.766			102	0.92934		4.8	-1.63304
4.82	-0.26823		4.82	1.00306			437.98	-1.14101		4.82	-0.07214				111.56	1.70335		4.82	-2.65109			4.82	5.42748		4.82	-7.85246		104.84	0.37588		4.82	13.9293			102.01	0.44353		4.81	-1.46332
4.83	0.98959		4.83	0.08818			437.99	-0.85842		4.83	0.05469				111.57	1.29813		4.83	-2.99455			4.83	4.38944		4.83	-8.23888		104.85	1.7925		4.83	10.3483			102.02	-0.33202		4.82	-1.08187
4.84	1.04395		4.84	-0.90692			438	-0.59664		4.84	0.03123				111.58	0.55496		4.84	-2.65172			4.84	2.58127		4.84	-8.07135		104.86	1.42211		4.84	5.43511			102.03	-1.14077		4.83	-0.73655
4.85	0.22935		4.85	-1.37378			438.01	-0.44472		4.85	-0.12847				111.59	-0.22635		4.85	-1.86823			4.85	0.92208		4.85	-7.91439		104.87	0.75185		4.85	0.60439			102.04	-1.71552		4.84	-0.59679
4.86	-0.70006		4.86	-1.06627			438.02	-0.45012		4.86	-0.33914				111.6	-0.56993		4.86	-1.11128			4.86	0.45161		4.86	-7.68859		104.88	0.41972		4.86	-2.81563			102.05	-1.82847		4.85	-0.69996
4.87	-1.02256		4.87	-0.24251			438.03	-0.56646		4.87	-0.4209				111.61	-0.22722		4.87	-0.64377			4.87	1.15475		4.87	-6.80651		104.89	-1.12374		4.87	-4.14782			102.06	-1.43678		4.86	-0.94771
4.88	-0.44678		4.88	0.65441			438.04	-0.66269		4.88	-0.30599				111.62	0.5561		4.88	-0.42466			4.88	2.11643		4.88	-4.9213		104.9	-4.65941		4.88	-3.75405			102.07	-0.77245		4.87	-1.10026
4.89	0.66886		4.89	1.3982			438.05	-0.59397		4.89	-0.13716				111.63	1.31293		4.89	-0.2987			4.89	2.79444		4.89	-2.4881		104.91	-8.55956		4.89	-3.20237			102.08	-0.1285		4.88	-0.89348
4.9	1.59492		4.9	1.94132			438.06	-0.35709		4.9	-0.07742				111.64	1.78034		4.9	-0.08247			4.9	3.47729		4.9	-0.30281		104.92	-10.7413		4.9	-4.04369			102.09	0.41199		4.89	-0.33186
4.91	1.88323		4.91	2.17348			438.07	-0.15009		4.91	-0.12032				111.65	1.98199		4.91	0.38792			4.91	4.54101		4.91	1.06004		104.93	-10.5682		4.91	-6.35915			102.1	0.91104		4.9	0.22117
4.92	1.6968		4.92	2.02325			438.08	-0.13967		4.92	-0.1015				111.66	2.04467		4.92	1.14486			4.92	5.78988		4.92	1.5352		104.94	-8.17514		4.92	-8.65902			102.11	1.30138		4.91	0.39486
4.93	1.3346		4.93	1.68091			438.09	-0.26558		4.93	0.05004				111.67	2.04143		4.93	1.9283			4.93	6.72737		4.93	1.47812		104.95	-4.14355		4.93	-9.55261			102.12	1.3536		4.92	0.13404
4.94	0.86713		4.94	1.39191			438.1	-0.37245		4.94	0.23507				111.68	1.9807		4.94	2.27112			4.94	7.31774		4.94	1.37147		104.96	-0.29483		4.94	-8.69769			102.13	0.87382		4.93	-0.37928
4.95	0.27947		4.95	1.19057			438.11	-0.40676		4.95	0.35291				111.69	1.77824		4.95	1.92766			4.95	8.01058		4.95	1.44372		104.97	0.85491		4.95	-6.19644			102.14	-0.06866		4.94	-0.962
4.96	-0.37455		4.96	0.9327			438.12	-0.32583		4.96	0.38502				111.7	1.30991		4.96	1.14359			4.96	8.8936		4.96	1.4219		104.98	-0.91727		4.96	-2.29934			102.15	-1.1119		4.95	-1.45817
4.97	-1.03418		4.97	0.45901			438.13	-0.06981		4.97	0.37649				111.71	0.55222		4.97	0.38601			4.97	9.11436		4.97	0.84579		104.99	-2.8303		4.97	1.54719			102.16	-1.84027		4.96	-1.69317
4.98	-1.69091		4.98	-0.31487			438.14	0.23055		4.98	0.3791				111.72	-0.23197		4.98	-0.0822			4.98	7.7146		4.98	-0.4633		105	-3.0056		4.98	2.8087			102.17	-2.09135		4.97	-1.63173
4.99	-2.29885		4.99	-1.1863			438.15	0.26469		4.99	0.38308				111.73	-0.57554		4.99	-0.28455			4.99	5.05472		4.99	-2.16942		105.01	-2.7126		4.99	0.95839			102.18	-2.02089		4.98	-1.47702
5	-2.82371		5	-1.80616			438.16	-0.0869		5	0.31059				111.74	-0.23283		5	-0.34804			5	2.71561		5	-3.6445		105.02	-3.3586		5	-0.99042			102.19	-1.81401		4.99	-1.47874
5.01	-3.39084		5.01	-2.20984			438.17	-0.54113		5.01	0.14299				111.75	0.55049		5.01	-0.36288			5.01	1.85754		5.01	-4.43213		105.03	-4.08882		5.01	0.19942			102.2	-1.47921		5	-1.63849
5.02	-4.04513		5.02	-2.90624			438.18	-0.69341		5.02	0.00527				111.76	1.30732		5.02	-0.36601			5.02	2.27835		5.02	-4.50509		105.04	-3.69546		5.02	4.20932			102.21	-0.94995		5.01	-1.71083
5.03	-4.51122		5.03	-4.29097			438.19	-0.40077		5.03	0.05759				111.77	1.77472		5.03	-0.36632			5.03	3.09956		5.03	-4.16795		105.05	-2.3413		5.03	8.1778			102.22	-0.24289		5.02	-1.50949
5.04	-4.35451		5.04	-5.96952			438.2	0.17508		5.04	0.34965				111.78	1.97638		5.04	-0.36664			5.04	3.83099		5.04	-3.71455		105.06	-0.56756		5.04	9.53607			102.23	0.47167		5.03	-1.11211
5.05	-3.51881		5.05	-6.83048			438.21	0.76382		5.05	0.74513				111.79	2.03906		5.05	-0.36696			5.05	4.53242		5.05	-3.15579		105.07	1.38709		5.05	7.10098			102.24	0.93282		5.04	-0.73383
5.06	-2.40064		5.06	-5.95843			438.22	1.16242		5.06	0.97118				111.8	2.05315		5.06	-0.36728			5.06	5.3619		5.06	-2.47802		105.08	3.02472		5.06	1.47465			102.25	0.93407		5.05	-0.51033
5.07	-1.48886		5.07	-3.47661			438.23	1.27469		5.07	0.95582				111.81	2.05559		5.07	-0.3676			5.07	6.16324		5.07	-1.93982		105.09	3.12729		5.07	-4.53523			102.26	0.4712		5.06	-0.44266
5.08	-0.96407		5.08	-0.5027			438.24	1.01362		5.08	0.92855				111.82	2.05515		5.08	-0.36791			5.08	6.50943		5.08	-1.86816		105.1	0.68521		5.08	-7.94107			102.27	-0.23501		5.07	-0.52263
5.09	-0.74925		5.09	1.72357			438.25	0.40568		5.09	0.9836				111.83	2.05472		5.09	-0.36823			5.09	6.14917		5.09	-2.16387		105.11	-3.04606		5.09	-8.59114			102.28	-0.91077		5.08	-0.78266
5.1	-0.6778		5.1	2.66227			438.26	-0.21066		5.1	0.89305				111.84	2.05429		5.1	-0.36855			5.1	5.28513		5.1	-2.31375		105.12	-4.85957		5.1	-8.69126			102.29	-1.3408		5.09	-1.26272
5.11	-0.64487		5.11	2.67259			438.27	-0.39907		5.11	0.5649				111.85	2.05386		5.11	-0.36887			5.11	4.26289		5.11	-1.99959		105.13	-2.69816		5.11	-9.6779			102.3	-1.44056		5.1	-1.89036
5.12	-0.59081		5.12	2.5641			438.28	-0.10623		5.12	0.26458				111.86	2.05343		5.12	-0.36919			5.12	3.10798		5.12	-1.52393		105.14	2.51903		5.12	-11.1298			102.31	-1.27782		5.11	-2.44225
5.13	-0.45079		5.13	2.78921			438.29	0.30008		5.13	0.2332				111.87	2.053		5.13	-0.3695			5.13	1.60053		5.13	-1.63015		105.15	8.01735		5.13	-12.3918			102.32	-0.98824		5.12	-2.66444
5.14	-0.19685		5.14	3.12323			438.3	0.48345		5.14	0.42048				111.88	2.03523		5.14	-0.36982			5.14	-0.26863		5.14	-2.84957		105.16	11.2572		5.14	-12.8318			102.33	-0.66552		5.13	-2.44582
5.15	0.04782		5.15	3.14414			438.31	0.35402		5.15	0.62006				111.89	1.97163		5.15	-0.37014			5.15	-2.09711		5.15	-4.9401		105.17	10.9827		5.15	-11.4865			102.34	-0.3458		5.14	-1.89744
5.16	-0.07647		5.16	2.87474			438.32	-0.01046		5.16	0.6092				111.9	1.76917		5.16	-0.37046			5.16	-3.40531		5.16	-6.76462		105.18	8.05326		5.16	-7.73487			102.35	-0.07197		5.15	-1.27337
5.17	-0.82762		5.17	2.85601			438.33	-0.40776		5.17	0.31864				111.91	1.30084		5.17	-0.37078			5.17	-4.08442		5.17	-7.02441		105.19	5.35529		5.17	-2.52243			102.36	0.09102		5.16	-0.78682
5.18	-1.93672		5.18	3.46567			438.34	-0.59803		5.18	-0.00921				111.92	0.52581		5.18	-0.37109			5.18	-4.35734		5.18	-5.34376		105.2	5.3385		5.18	2.12394			102.37	0.14201		5.17	-0.49154
5.19	-2.66867		5.19	4.33469			438.35	-0.53888		5.19	-0.02272				111.93	-0.32155		5.19	-0.37141			5.19	-4.42026		5.19	-2.54537		105.21	7.07941		5.19	4.26145			102.38	0.09211		5.18	-0.28398
5.2	-2.50274		5.2	4.59105			438.36	-0.37231		5.2	0.31134				111.94	-0.86714		5.2	-0.37173			5.2	-4.3663		5.2	0.19997		105.22	7.40643		5.2	3.38448			102.39	-0.06533		5.19	-0.01892
5.21	-1.59829		5.21	3.64233			438.37	-0.20906		5.21	0.68475				111.95	-0.99233		5.21	-0.37205			5.21	-4.15461		5.21	2.12725		105.23	4.98092		5.21	0.87223			102.4	-0.30506		5.2	0.35655
5.22	-0.60206		5.22	1.82675			438.38	-0.08898		5.22	0.83717				111.96	-0.96627		5.22	-0.37237			5.22	-3.60888		5.22	2.94335		105.24	2.2618		5.22	-1.14697			102.41	-0.52695		5.21	0.71652
5.23	-0.11387		5.23	0.06702			438.39	-0.08315		5.23	0.70276				111.97	-0.99319		5.23	-0.37268			5.23	-2.57825		5.23	2.7467		105.25	2.76711		5.23	-1.52166			102.42	-0.61464		5.22	0.77657
5.24	-0.35419		5.24	-1.06493			438.4	-0.19588		5.24	0.30899				111.98	-0.86893		5.24	-0.373			5.24	-1.11209		5.24	2.00047		105.26	6.96557		5.24	-0.49538			102.43	-0.53453		5.23	0.33771
5.25	-0.98925		5.25	-1.75849			438.41	-0.27286		5.25	-0.21008				111.99	-0.32414		5.25	-0.37332			5.25	0.51669		5.25	1.25457		105.27	11.1151		5.25	1.14122			102.44	-0.3387		5.24	-0.53566
5.26	-1.46004		5.26	-2.40045			438.42	-0.13793		5.26	-0.62339				112	0.52236		5.26	-0.37364			5.26	1.92483		5.26	0.79241		105.28	11.2173		5.26	2.82457			102.45	-0.16583		5.25	-1.55063
5.27	-1.58152		5.27	-2.91064			438.43	0.21868		5.27	-0.75447				112.01	1.29371		5.27	-0.37396			5.27	2.73094		5.27	0.5787		105.29	7.05791		5.27	4.18498			102.46	-0.1431		5.26	-2.35936
5.28	-1.60263		5.28	-2.76622			438.44	0.60145		5.28	-0.54141				112.02	1.76392		5.28	-0.35694			5.28	2.74567		5.28	0.44078		105.3	1.2949		5.28	4.61892			102.47	-0.23823		5.27	-2.75202
5.29	-1.75964		5.29	-1.70423			438.45	0.76666		5.29	-0.02855				112.03	1.96558		5.29	-0.29409			5.29	1.98863		5.29	0.16677		105.31	-3.9121		5.29	3.35697			102.48	-0.30137		5.28	-2.69789
5.3	-1.89467		5.3	-0.28717			438.46	0.66077		5.3	0.60404				112.04	2.02826		5.3	-0.09238			5.3	0.77471		5.3	-0.50029		105.32	-7.6665		5.3	0.88852			102.49	-0.23848		5.29	-2.30149
5.31	-1.62617		5.31	0.50019			438.47	0.50067		5.31	1.06222				112.05	2.04235		5.31	0.3752			5.31	-0.40408		5.31	-1.71971		105.33	-9.20187		5.31	-0.55678			102.5	-0.13506		5.3	-1.69207
5.32	-0.75159		5.32	0.1995			438.48	0.53346		5.32	1.14325				112.06	2.02745		5.32	1.13214			5.32	-0.96855		5.32	-3.25505		105.34	-8.13321		5.32	1.10087			102.51	-0.13662		5.31	-0.99384
5.33	0.60584		5.33	-0.65864			438.49	0.69534		5.33	0.92203				112.07	1.96385		5.33	1.91558			5.33	-0.55127		5.33	-4.37627		105.35	-5.63651		5.33	5.11475			102.52	-0.23755		5.32	-0.38704
5.34	2.02393		5.34	-1.15274			438.5	0.71464		5.34	0.67074				112.08	1.76139		5.34	2.2584			5.34	0.79487		5.34	-4.37056		105.36	-3.53061		5.34	8.44277			102.53	-0.30216		5.33	-0.06022
5.35	2.96443		5.35	-0.79156			438.51	0.47603		5.35	0.53126				112.09	1.29307		5.35	1.91494			5.35	2.45077		5.35	-3.23795		105.37	-3.06086		5.35	8.56558			102.54	-0.24793		5.34	-0.04223
5.36	3.01632		5.36	0.205			438.52	0.12708		5.36	0.39969				112.1	0.51804		5.36	1.13087			5.36	3.45387		5.36	-1.69121		105.38	-4.71662		5.36	5.021			102.55	-0.17613		5.35	-0.18147
5.37	2.23297		5.37	1.24587			438.53	-0.12188		5.37	0.24488				112.11	-0.32932		5.37	0.37329			5.37	3.25427		5.37	-0.47772		105.39	-7.66886		5.37	-1.0037			102.56	-0.27865		5.36	-0.31478
5.38	1.07273		5.38	1.74096			438.54	-0.14301		5.38	0.24007				112.12	-0.87492		5.38	-0.09492			5.38	2.1835		5.38	0.15211		105.4	-9.45292		5.38	-7.17295			102.57	-0.61352		5.37	-0.39469
5.39	-0.04909		5.39	1.49521			438.55	0.07796		5.39	0.39024				112.13	-1.0001		5.39	-0.29727			5.39	0.98363		5.39	0.28409		105.41	-7.70015		5.39	-10.7848			102.58	-1.04813		5.38	-0.45233
5.4	-1.09834		5.4	0.87791			438.56	0.38242		5.4	0.38826				112.14	-0.97405		5.4	-0.34342			5.4	0.14783		5.4	0.0843		105.42	-2.80168		5.4	-10.1936			102.59	-1.35419		5.39	-0.56105
5.41	-2.26594		5.41	0.45531			438.57	0.49332		5.41	0.09194				112.15	-1.00097		5.41	-0.2951			5.41	-0.33845		5.41	-0.24519		105.43	2.26652		5.41	-5.52323			102.6	-1.35301		5.4	-0.79818
5.42	-3.58249		5.42	0.49484			438.58	0.32757		5.42	-0.25027				112.16	-0.8767		5.42	-0.09619			5.42	-0.71579		5.42	-0.49994		105.44	5.1403		5.42	1.67176			102.61	-1.05		5.41	-1.17857
5.43	-4.69192		5.43	0.87057			438.59	0.20527		5.43	-0.39835				112.17	-0.33191		5.43	0.37138			5.43	-1.02176		5.43	-0.64772		105.45	6.1081		5.43	8.43097			102.62	-0.61431		5.42	-1.57226
5.44	-5.13429		5.44	1.4051			438.6	0.50983		5.44	-0.39779				112.18	0.49725		5.44	1.12833			5.44	-0.98547		5.44	-1.11715		105.46	6.05738		5.44	11.267			102.63	-0.28707		5.43	-1.74556
5.45	-4.70558		5.45	2.22411			438.61	1.1681		5.45	-0.36275				112.19	1.20543		5.45	1.91176			5.45	-0.35704		5.45	-2.39031		105.47	4.57337		5.45	9.07898			102.64	-0.21057		5.44	-1.57584
5.46	-3.64984		5.46	3.56689			438.62	1.63925		5.46	-0.28983				112.2	1.47362		5.46	2.25458			5.46	0.72623		5.46	-4.26878		105.48	1.53146		5.46	4.74498			102.65	-0.34922		5.45	-1.18571
5.47	-2.54904		5.47	5.30789			438.63	1.51784		5.47	-0.23283				112.21	1.20738		5.47	1.91113			5.47	1.72741		5.47	-5.77691		105.49	-1.30918		5.47	2.21522			102.66	-0.53956		5.46	-0.80017
5.48	-1.91759		5.48	6.85248			438.64	0.96507		5.48	-0.31889				112.22	0.51279		5.48	1.12706			5.48	2.01985		5.48	-5.93949		105.5	-1.99112		5.48	2.30965			102.67	-0.62865		5.47	-0.53645
5.49	-1.88987		5.49	7.47667			438.65	0.47607		5.49	-0.45739				112.23	-0.25687		5.49	0.36948			5.49	1.32595		5.49	-4.62919		105.51	-0.93497		5.49	2.84555			102.68	-0.57876		5.48	-0.33615
5.5	-2.21241		5.5	6.87133			438.66	0.307		5.5	-0.37724				112.24	-0.6149		5.5	-0.0814			5.5	0.00171		5.5	-2.63669		105.52	-0.51374		5.5	1.94325			102.69	-0.49255		5.49	-0.05516
5.51	-2.59653		5.51	5.41153			438.67	0.31283		5.51	-0.01096				112.25	-0.33537		5.51	-0.22058			5.51	-1.07636		5.51	-0.92609		105.53	-1.49537		5.51	0.16012			102.7	-0.58523		5.5	0.38342
5.52	-2.94424		5.52	3.91416			438.68	0.25781		5.52	0.36314				112.26	0.24593		5.52	-0.08204			5.52	-1.10742		5.52	0.07565		105.54	-1.62568		5.52	-0.69703			102.71	-1.04212		5.51	0.94548
5.53	-3.12782		5.53	3.18251			438.69	0.0819		5.53	0.44524				112.27	0.51753		5.53	0.38835			5.53	-0.11639		5.53	0.5		105.55	0.80986		5.53	0.34455			102.72	-1.76304		5.52	1.47335
5.54	-2.83668		5.54	3.37072			438.7	-0.15602		5.54	0.28711				112.28	0.1645		5.54	1.20565			5.54	1.14174		5.54	0.6348		105.56	3.91154		5.54	2.91093			102.73	-2.36775		5.53	1.79182
5.55	-1.91355		5.55	3.85052			438.71	-0.45654		5.55	0.20417				112.29	-0.61962		5.55	2.20845			5.55	1.99721		5.55	0.66953		105.57	4.15983		5.55	5.84724			102.74	-2.50225		5.54	1.69354
5.56	-0.79782		5.56	3.64383			438.72	-0.82571		5.56	0.3561				112.3	-1.36798		5.56	3.08234			5.56	2.37563		5.56	0.66354		105.58	1.07243		5.56	7.70255			102.75	-2.10916		5.55	0.99015
5.57	-0.22484		5.57	2.3542			438.73	-1.18307		5.57	0.62492				112.31	-1.76801		5.57	3.69817			5.57	2.39444		5.57	0.6061		105.59	-2.33721		5.57	7.4052			102.76	-1.42755		5.56	-0.26279
5.58	-0.54738		5.58	0.56826			438.74	-1.3917		5.58	0.81649				112.32	-1.76557		5.58	4.16575			5.58	1.87031		5.58	0.42708		105.6	-3.62124		5.58	5.38433			102.77	-0.75797		5.57	-1.67321
5.59	-1.47397		5.59	-0.71701			438.75	-1.35247		5.59	0.87135				112.33	-1.35188		5.59	4.50857			5.59	0.58542		5.59	0.04539		105.61	-3.414		5.59	3.55447			102.78	-0.32966		5.58	-2.75489
5.6	-2.30871		5.6	-1.00918			438.76	-1.11002		5.6	0.83207				112.34	-0.54134		5.6	4.48097			5.6	-1.05018		5.6	-0.44097		105.62	-3.13922		5.6	3.01638			102.79	-0.23027		5.59	-3.21829
5.61	-2.33199		5.61	-0.46276			438.77	-0.86933		5.61	0.7085				112.35	0.44407		5.61	3.83795			5.61	-2.15975		5.61	-0.54912		105.63	-2.36216		5.61	2.99165			102.8	-0.39333		5.6	-2.99113
5.62	-1.34227		5.62	0.47554			438.78	-0.78216		5.62	0.52733				112.36	1.26407		5.62	2.67412			5.62	-2.28426		5.62	0.32123		105.64	0.16406		5.62	2.41526			102.81	-0.68316		5.61	-2.21606
5.63	0.01702		5.63	1.32354			438.79	-0.75524		5.63	0.41089				112.37	1.72867		5.63	1.40763			5.63	-1.69293		5.63	2.14797		105.65	3.90191		5.63	0.93166			102.82	-0.99753		5.62	-1.34156
5.64	0.66516		5.64	1.50894			438.8	-0.57646		5.64	0.48948				112.38	1.86996		5.64	0.44515			5.64	-0.91299		5.64	3.86231		105.66	7.34963		5.64	-1.21656			102.83	-1.29468		5.63	-0.91311
5.65	0.08387		5.65	0.69526			438.81	-0.20579		5.65	0.68858				112.39	1.73061		5.65	-0.08617			5.65	-0.19139		5.65	4.1574		105.67	9.72573		5.65	-3.02723			102.84	-1.49943		5.64	-1.17247
5.66	-1.12426		5.66	-0.89024			438.82	0.18344		5.66	0.81931				112.4	1.27681		5.66	-0.30305			5.66	0.6874		5.66	2.74679		105.68	10.177		5.66	-2.70999			102.85	-1.52974		5.65	-1.94629
5.67	-1.82713		5.67	-2.5673			438.83	0.36641		5.67	0.79409				112.41	0.52198		5.67	-0.36934			5.67	2.0268		5.67	0.62973		105.69	7.91664		5.67	0.09668			102.86	-1.43639		5.66	-2.8636
5.68	-1.44486		5.68	-3.62817			438.84	0.27761		5.68	0.64006				112.42	-0.2622		5.68	-0.38419			5.68	3.72433		5.68	-0.85235		105.7	4.65611		5.68	3.20854			102.87	-1.3735		5.67	-3.63632
5.69	-0.36038		5.69	-3.71044			438.85	0.09603		5.69	0.39248				112.43	-0.62311		5.69	-0.38731			5.69	5.12949		5.69	-1.11313		105.71	3.97071		5.69	4.13375			102.88	-1.43671		5.68	-4.10667
5.7	0.66877		5.7	-2.79839			438.86	0.02471		5.7	0.14596				112.44	-0.34357		5.7	-0.38763			5.7	5.48736		5.7	-0.4471		105.72	6.30729		5.7	2.69773			102.89	-1.54044		5.69	-4.23822
5.71	1.28819		5.71	-1.08103			438.87	0.05495		5.71	0.05697				112.45	0.23772		5.71	-0.38795			5.71	4.60942		5.71	0.50401		105.73	7.76627		5.71	0.27282			102.9	-1.53919		5.7	-4.14809
5.72	1.61043		5.72	1.04547			438.88	0.02797		5.72	0.20099				112.46	0.52666		5.72	-0.38827			5.72	3.16834		5.72	1.21495		105.74	5.06858		5.72	-2.35142			102.91	-1.43858		5.71	-3.99289
5.73	1.89343		5.73	2.98856			438.89	-0.11152		5.73	0.48397				112.47	0.2368		5.73	-0.38858			5.73	2.26741		5.73	1.3028		105.75	-0.75382		5.73	-5.18926			102.92	-1.37429		5.72	-3.82537
5.74	2.37391		5.74	4.28041			438.9	-0.276		5.74	0.80533				112.48	-0.3453		5.74	-0.3889			5.74	2.53312		5.74	0.46372		105.76	-6.11692		5.74	-8.03875			102.93	-1.43749		5.73	-3.54328
5.75	3.14244		5.75	4.77801			438.91	-0.4439		5.75	1.14925				112.49	-0.64309		5.75	-0.38922			5.75	3.58977		5.75	-1.35747		105.77	-8.46509		5.75	-10.21			102.94	-1.53256		5.74	-3.12886
5.76	3.91497		5.76	4.58175			438.92	-0.65976		5.76	1.43194				112.5	-0.36637		5.76	-0.38954			5.76	4.35217		5.76	-3.83511		105.78	-7.71287		5.76	-11.113			102.95	-1.4997		5.75	-2.78031
5.77	4.19027		5.77	3.88556			438.93	-0.85901		5.77	1.49881				112.51	0.15463		5.77	-0.38986			5.77	3.78483		5.77	-6.36446		105.79	-5.13261		5.77	-11.1227			102.96	-1.29814		5.76	-2.7246
5.78	3.65351		5.78	3.03938			438.94	-0.92593		5.78	1.28697				112.52	0.2242		5.78	-0.39017			5.78	1.83431		5.78	-8.13355		105.8	-2.12867		5.78	-11.3199			102.97	-0.99989		5.77	-2.93574
5.79	2.39057		5.79	2.43459			438.95	-0.84296		5.79	0.89993				112.53	-0.59673		5.79	-0.39049			5.79	-0.30243		5.79	-8.68031		105.81	0.51381		5.79	-11.4748			102.98	-0.67577		5.78	-3.16372
5.8	0.82558		5.8	2.10852			438.96	-0.64036		5.8	0.51592				112.54	-2.13811		5.8	-0.37348			5.8	-1.08881		5.8	-8.34449		105.82	2.44203		5.8	-10.1299			102.99	-0.34737		5.79	-3.20823
5.81	-0.57392		5.81	1.65061			438.97	-0.30738		5.81	0.22995				112.55	-3.68756		5.81	-0.31062			5.81	-0.0492		5.81	-7.86686		105.83	3.12608		5.81	-6.98385			103	-0.04193		5.8	-3.05187
5.82	-1.45935		5.82	0.80442			438.98	0.08273		5.82	-0.01783				112.56	-4.4939		5.82	-0.10891			5.82	1.7742		5.82	-7.42671		105.84	1.75859		5.82	-4.03403			103.01	0.22201		5.81	-2.8039
5.83	-1.72122		5.83	-0.05598			438.99	0.31463		5.83	-0.29471				112.57	-4.35035		5.83	0.35866			5.83	2.92653		5.83	-6.5876		105.85	-1.42052		5.83	-3.02237			103.02	0.50695		5.82	-2.55471
5.84	-1.59426		5.84	-0.32102			439	0.2811		5.84	-0.50821				112.58	-3.6208		5.84	1.11561			5.84	2.86152		5.84	-5.07583		105.86	-4.64831		5.84	-3.27691			103.03	0.84438		5.83	-2.28276
5.85	-1.49662		5.85	0.11252			439.01	0.11017		5.85	-0.52962				112.59	-2.81019		5.85	1.89904			5.85	2.25301		5.85	-3.23193		105.87	-6.32397		5.85	-2.80212			103.04	1.11039		5.84	-1.97869
5.86	-1.66813		5.86	0.86769			439.02	-0.03234		5.86	-0.39957				112.6	-2.1407		5.86	2.24186			5.86	2.18981		5.86	-1.516		105.88	-6.46115		5.86	-1.07063			103.05	1.14319		5.85	-1.82399
5.87	-2.01089		5.87	1.67278			439.03	-0.12808		5.87	-0.2162				112.61	-1.46182		5.87	1.89841			5.87	3.16884		5.87	-0.05063		105.89	-6.01767		5.87	0.4467			103.06	0.98367		5.86	-2.05825
5.88	-2.27056		5.88	2.42135			439.04	-0.20018		5.88	0.07284				112.62	-0.59091		5.88	1.11434			5.88	4.67349		5.88	1.10579		105.9	-5.40784		5.88	0.33123			103.07	0.88281		5.87	-2.69047
5.89	-2.3379		5.89	2.80115			439.05	-0.176		5.89	0.54801				112.63	0.34866		5.89	0.35675			5.89	5.69928		5.89	1.80282		105.91	-4.6597		5.89	-1.04983			103.08	0.97616		5.88	-3.38721
5.9	-2.20374		5.9	2.41169			439.06	-0.00493		5.9	1.07464				112.64	0.96945		5.9	-0.11146			5.9	5.61934		5.9	1.99635		105.92	-3.67985		5.9	-2.39003			103.09	1.10961		5.89	-3.73598
5.91	-1.82758		5.91	1.37395			439.07	0.18546		5.91	1.39278				112.65	0.96615		5.91	-0.33114			5.91	4.56998		5.91	1.75984		105.93	-2.59101		5.91	-3.01825			103.1	1.00984		5.9	-3.56766
5.92	-1.32708		5.92	0.49844			439.08	0.21063		5.92	1.39881				112.66	0.35017		5.92	-0.45774			5.92	3.11881		5.92	0.90213		105.94	-2.22493		5.92	-2.73375			103.11	0.60917		5.91	-3.00053
5.93	-1.19777		5.93	0.70123			439.09	0.13999		5.93	1.13716				112.67	-0.57293		5.93	-0.67467			5.93	1.8819		5.93	-0.75794		105.95	-3.18413		5.93	-1.74816			103.12	0.12818		5.92	-2.31934
5.94	-2.01618		5.94	2.0919			439.1	0.27902		5.94	0.67629				112.68	-1.36987		5.94	-1.14563			5.94	1.37443		5.94	-2.76237		105.96	-4.31386		5.94	-1.32821			103.13	-0.16165		5.93	-1.8282
5.95	-3.68705		5.95	3.86275			439.11	0.70574		5.95	0.17363				112.69	-1.78155		5.95	-1.90327			5.95	1.78092		5.95	-4.04653		105.97	-3.50856		5.95	-2.32016			103.14	-0.16822		5.94	-1.70597
5.96	-5.13177		5.96	4.91305			439.12	1.10083		5.96	-0.14876				112.7	-1.78199		5.96	-2.68734			5.96	2.95454		5.96	-3.99061		105.98	-0.97097		5.96	-3.55828			103.15	0.00459		5.95	-1.85851
5.97	-5.13134		5.97	4.6579			439.13	1.12472		5.97	-0.22242				112.71	-1.36829		5.97	-3.0308			5.97	4.64493		5.97	-2.99191		105.99	0.53901		5.97	-3.56142			103.16	0.23839		5.96	-2.0232
5.98	-3.6772		5.98	3.39985			439.14	0.79842		5.98	-0.1287				112.72	-0.55775		5.98	-2.68798			5.98	6.62753		5.98	-1.8025		106	-0.71893		5.98	-2.65963			103.17	0.54633		5.97	-2.06307
5.99	-1.97962		5.99	1.9712			439.15	0.41099		5.99	0.08026				112.73	0.42766		5.99	-1.90448			5.99	8.39738		5.99	-0.67132		106.01	-3.62295		5.99	-2.45524			103.18	0.98325		5.98	-2.08451
6	-1.09723		6	0.93963			439.16	0.22629		6	0.41774				112.74	1.24766		6	-1.14754			6	9.14701		6	0.54732		106.02	-5.89334		6	-3.73656			103.19	1.48321		5.99	-2.23076
6.01	-1.01226		6.01	0.14853			439.17	0.37235		6.01	0.83617				112.75	1.72959		6.01	-0.68002			6.01	8.47548		6.01	1.87656		106.03	-6.67945		6.01	-5.87644			103.2	1.89468		6	-2.51386
6.02	-1.02379		6.02	-0.82736			439.18	0.79136		6.02	1.18136				112.76	1.93405		6.02	-0.47825			6.02	6.91096		6.02	3.02966		106.04	-6.6182		6.02	-7.40098			103.21	2.12706		6.01	-2.88717
6.03	-0.57588		6.03	-1.8951			439.19	1.27424		6.03	1.23006				112.77	1.99673		6.03	-0.41546			6.03	5.37932		6.03	3.61524		106.05	-6.25944		6.03	-7.28895			103.22	2.18904		6.02	-3.33707
6.04	0.28228		6.04	-2.44423			439.2	1.61503		6.04	0.92886				112.78	2.01082		6.04	-0.40125			6.04	4.38068		6.04	3.57712		106.06	-5.82261		6.04	-5.57722			103.23	2.08793		6.03	-3.75036
6.05	1.18744		6.05	-2.19635			439.21	1.6355		6.05	0.49954				112.79	2.01326		6.05	-0.39876			6.05	3.7747		6.05	3.41752		106.07	-5.56071		6.05	-3.02571			103.24	1.76013		6.04	-3.8954
6.06	1.91639		6.06	-1.73578			439.22	1.25861		6.06	0.17901				112.8	2.01283		6.06	-0.39908			6.06	3.19812		6.06	3.6745		106.08	-5.27638		6.06	-0.18953			103.25	1.14877		6.05	-3.63326
6.07	2.39888		6.07	-1.93993			439.23	0.61425		6.07	-0.03421				112.81	2.0124		6.07	-0.3994			6.07	2.47519		6.07	4.20504		106.09	-4.15279		6.07	2.87278			103.26	0.36938		6.06	-3.03605
6.08	2.41421		6.08	-2.92436			439.24	-0.03022		6.08	-0.24312				112.82	2.01196		6.08	-0.38238			6.08	1.8707		6.08	4.09579		106.1	-1.89904		6.08	6.22605			103.27	-0.22581		6.07	-2.3562
6.09	1.73553		6.09	-3.95102			439.25	-0.50457		6.09	-0.36277				112.83	2.01153		6.09	-0.31953			6.09	1.93252		6.09	2.53884		106.11	0.45384		6.09	9.57309			103.28	-0.33559		6.08	-1.89521
6.1	0.45368		6.1	-4.18417			439.26	-0.74259		6.1	-0.19874				112.84	1.99377		6.1	-0.11782			6.1	2.84841		6.1	-0.30407		106.12	2.07685		6.1	12.2047			103.29	-0.04656		6.09	-1.86538
6.11	-1.02129		6.11	-3.45815			439.27	-0.681		6.11	0.20339				112.85	1.93016		6.11	0.34976			6.11	4.01147		6.11	-3.30595		106.13	3.27826		6.11	13.6504			103.3	0.21262		6.1	-2.22032
6.12	-2.13575		6.12	-2.13762			439.28	-0.35828		6.12	0.58246				112.86	1.7277		6.12	1.1067			6.12	4.55689		6.12	-5.1579		106.14	4.62076		6.12	13.8014			103.31	0.08954		6.11	-2.66254
6.13	-2.40967		6.13	-0.59022			439.29	-0.01554		6.13	0.79699				112.87	1.25938		6.13	1.89014			6.13	4.38326		6.13	-5.09139		106.15	5.74835		6.13	12.7755			103.32	-0.39146		6.12	-2.86037
6.14	-1.83923		6.14	1.09113			439.3	0.11177		6.14	0.84979				112.88	0.50168		6.14	2.23296			6.14	4.29637		6.14	-3.33281		106.16	5.61902		6.14	10.8029			103.33	-0.9676		6.13	-2.66605
6.15	-1.05532		6.15	2.6424			439.31	0.01555		6.15	0.74684				112.89	-0.2825		6.15	1.8895			6.15	4.99459		6.15	-1.03852		106.17	4.11837		6.15	7.87416			103.34	-1.37468		6.14	-2.21733
6.16	-0.78618		6.16	3.38777			439.32	-0.10646		6.16	0.55404				112.9	-0.64341		6.16	1.10543			6.16	6.33831		6.16	0.49403		106.18	2.74712		6.16	3.70335			103.35	-1.4988		6.15	-1.82721
6.17	-1.15546		6.17	2.70663			439.33	-0.06508		6.17	0.37794				112.91	-0.36387		6.17	0.34785			6.17	7.76119		6.17	0.75009		106.19	2.40331		6.17	-0.44532			103.36	-1.43561		6.16	-1.72792
6.18	-1.70453		6.18	1.02112			439.34	0.12014		6.18	0.23816				112.92	0.21742		6.18	-0.12036			6.18	8.84292		6.18	0.17924		106.2	2.06005		6.18	-1.51794			103.37	-1.37998		6.17	-1.86478
6.19	-2.05505		6.19	-0.33352			439.35	0.18905		6.19	0.11216				112.93	0.50636		6.19	-0.32271			6.19	9.13515		6.19	-0.30179		106.21	1.02257		6.19	1.67088			103.38	-1.44459		6.18	-1.96141
6.2	-2.10558		6.2	-0.25325			439.36	-0.1103		6.2	0.0217				112.94	0.2165		6.2	-0.3862			6.2	8.05789		6.2	0.04224		106.22	0.4962		6.2	6.13832			103.39	-1.54832		6.19	-1.85975
6.21	-1.88224		6.21	1.1108			439.37	-0.73542		6.21	-0.03115				112.95	-0.3656		6.21	-0.40104			6.21	5.51852		6.21	1.26799		106.23	1.01536		6.21	8.42313			103.4	-1.54708		6.2	-1.70498
6.22	-1.55039		6.22	2.68884			439.38	-1.3669		6.22	-0.08313				112.96	-0.64606		6.22	-0.40417			6.22	2.41102		6.22	2.67206		106.24	0.58238		6.22	8.13764			103.41	-1.44646		6.21	-1.72819
6.23	-1.37225		6.23	3.45508			439.39	-1.65072		6.23	-0.15259				112.97	-0.28883		6.23	-0.40448			6.23	0.17097		6.23	3.44159		106.25	-2.78667		6.23	6.57066			103.42	-1.38217		6.22	-1.95745
6.24	-1.48351		6.24	2.98271			439.4	-1.47956		6.24	-0.26864				112.98	0.49736		6.24	-0.4048			6.24	-0.09744		6.24	3.32528		106.26	-8.06191		6.24	4.46199			103.43	-1.44538		6.23	-2.16267
6.25	-1.68449		6.25	1.42751			439.41	-1.07969		6.25	-0.42306				112.99	1.23686		6.25	-0.40512			6.25	1.70023		6.25	2.67673		106.27	-12.0993		6.25	2.16013			103.44	-1.54044		6.24	-2.11471
6.26	-1.69568		6.26	-0.70288			439.42	-0.77377		6.26	-0.50023				113	1.64109		6.26	-0.40544			6.26	4.67836		6.26	1.92723		106.28	-12.6189		6.26	0.12038			103.45	-1.50758		6.25	-1.77079
6.27	-1.55417		6.27	-2.71038			439.43	-0.64197		6.27	-0.40621				113.01	1.64072		6.27	-0.40576			6.27	7.45393		6.27	1.08964		106.29	-9.86499		6.27	-1.94955			103.46	-1.30602		6.26	-1.3048
6.28	-1.64129		6.28	-3.87102			439.44	-0.48878		6.28	-0.19491				113.02	1.21817		6.28	-0.40607			6.28	8.80752		6.28	-0.31189		106.3	-6.11835		6.28	-4.89584			103.47	-1.00777		6.27	-1.07325
6.29	-2.27785		6.29	-3.77244			439.45	-0.19564		6.29	0.05701				113.03	0.41183		6.29	-0.40639			6.29	8.38668		6.29	-2.44456		106.31	-3.917		6.29	-8.29407			103.48	-0.69232		6.28	-1.39773
6.3	-3.37785		6.3	-2.61103			439.46	0.02376		6.3	0.39927				113.04	-0.58885		6.3	-0.40671			6.3	6.93166		6.3	-4.52947		106.32	-4.22694		6.3	-10.1426			103.49	-0.40421		6.29	-2.25279
6.31	-4.43866		6.31	-1.18347			439.47	-0.0792		6.31	0.81868				113.05	-1.46349		6.31	-0.40703			6.31	5.56098		6.31	-5.64374		106.33	-5.70347		6.31	-8.6761			103.5	-0.23133		6.3	-3.18945
6.32	-4.92965		6.32	-0.29217			439.48	-0.37015		6.32	1.06367				113.06	-2.08007		6.32	-0.40735			6.32	5.04977		6.32	-5.78592		106.34	-6.12919		6.32	-3.93352			103.51	-0.30229		6.31	-3.70131
6.33	-4.70015		6.33	-0.18123			439.49	-0.478		6.33	0.9241				113.07	-2.54839		6.33	-0.40766			6.33	5.64472		6.33	-5.70794		106.35	-4.44844		6.33	2.65774			103.52	-0.62996		6.32	-3.60098
6.34	-4.11232		6.34	-0.60663			439.5	-0.2833		6.34	0.55825				113.08	-2.9093		6.34	-0.40798			6.34	7.23525		6.34	-5.87581		106.36	-1.02672		6.34	9.3019			103.53	-1.07177		6.33	-3.01945
6.35	-3.75138		6.35	-1.30987			439.51	-0.0058		6.35	0.28059				113.09	-2.94568		6.35	-0.4083			6.35	9.25922		6.35	-6.07943		106.37	2.6663		6.35	13.9433			103.54	-1.40078		6.34	-2.21136
6.36	-3.84061		6.36	-2.13717			439.52	0.14466		6.36	0.17031				113.1	-2.50544		6.36	-0.40862			6.36	10.7605		6.36	-6.02127		106.38	5.24976		6.36	15.2571			103.55	-1.46894		6.35	-1.38667
6.37	-3.93661		6.37	-2.75163			439.53	0.16015		6.37	0.11139				113.11	-1.81019		6.37	-0.40894			6.37	11.0603		6.37	-5.75796		106.39	6.68772		6.37	13.5285			103.56	-1.29893		6.36	-0.63461
6.38	-3.40236		6.38	-2.57252			439.54	0.15426		6.38	0.08402				113.12	-1.30177		6.38	-0.40925			6.38	10.3039		6.38	-5.29586		106.4	7.79911		6.38	10.2947			103.57	-1.00795		6.37	0.03786
6.39	-2.10651		6.39	-1.25699			439.55	0.19222		6.39	0.08781				113.13	-1.1238		6.39	-0.40957			6.39	9.20373		6.39	-4.35726		106.41	8.11438		6.39	7.1104			103.58	-0.6939		6.38	0.60718
6.4	-0.64737		6.4	0.84449			439.56	0.15273		6.4	0.00995				113.14	-0.93637		6.4	-0.40989			6.4	8.26823		6.4	-2.88082		106.42	6.27692		6.4	4.49764			103.59	-0.40578		6.39	0.94279
6.41	0.25208		6.41	2.92009			439.57	-0.15921		6.41	-0.2349				113.15	-0.39438		6.41	-0.41021			6.41	7.45019		6.41	-1.42721		106.43	3.04333		6.41	1.25601			103.6	-0.23291		6.4	0.92135
6.42	0.36558		6.42	4.36254			439.58	-0.68083		6.42	-0.54821				113.16	0.39175		6.42	-0.42786			6.42	6.4958		6.42	-0.68102		106.44	1.08755		6.42	-3.2372			103.61	-0.30387		6.41	0.54237
6.43	-0.05726		6.43	5.09918			439.59	-1.06523		6.43	-0.73447				113.17	0.96108		6.43	-0.49129			6.43	5.40067		6.43	-0.89593		106.45	1.65948		6.43	-6.87894			103.62	-0.63154		6.42	-0.05835
6.44	-0.77536		6.44	5.36231			439.6	-1.08402		6.44	-0.68381				113.18	0.9634		6.44	-0.69369			6.44	4.2923		6.44	-1.6746		106.46	3.75112		6.44	-7.7749			103.63	-1.07335		6.43	-0.63717
6.45	-1.6806		6.45	5.38039			439.61	-0.89264		6.45	-0.45151				113.19	0.40779		6.45	-1.17918			6.45	3.07708		6.45	-2.22378		106.47	6.53731		6.45	-7.22537			103.64	-1.41103		6.44	-0.96036
6.46	-2.57506		6.46	5.19637			439.62	-0.79697		6.46	-0.15769				113.2	-0.31329		6.46	-1.99993			6.46	1.39319		6.46	-1.88413		106.48	9.72496		6.46	-6.76959			103.65	-1.51079		6.45	-0.9804
6.47	-3.14384		6.47	4.73211			439.63	-0.90667		6.47	0.06045				113.21	-0.64233		6.47	-2.98609			6.47	-0.86804		6.47	-0.66851		106.49	11.5359		6.47	-5.40168			103.66	-1.44174		6.46	-0.84473
6.48	-3.33344		6.48	3.97559			439.64	-1.05368		6.48	0.08357				113.22	-0.29675		6.48	-3.79738			6.48	-3.37271		6.48	0.71758		106.5	9.56202		6.48	-2.49174			103.67	-1.38471		6.47	-0.71505
6.49	-3.52084		6.49	3.17518			439.65	-1.0332		6.49	-0.11685				113.23	0.48657		6.49	-4.21188			6.49	-5.54534		6.49	1.41238		106.51	3.99168		6.49	0.09441			103.68	-1.44932		6.48	-0.64738
6.5	-4.05993		6.5	2.76967			439.66	-0.77786		6.5	-0.42615				113.24	1.22606		6.5	-4.2122			6.5	-6.98732		6.5	1.04529		106.52	-2.60662		6.5	1.1183			103.69	-1.54438		6.49	-0.62487
6.51	-4.84331		6.51	2.91144			439.67	-0.35621		6.51	-0.68809				113.25	1.63029		6.51	-3.79834			6.51	-7.31534		6.51	-0.18039		106.53	-8.0642		6.51	2.2993			103.7	-1.51152		6.5	-0.62947
6.52	-5.40974		6.52	3.22812			439.68	0.04737		6.52	-0.86107				113.26	1.62992		6.52	-2.98768			6.52	-6.06982		6.52	-1.79921		106.54	-11.502		6.52	5.23544			103.71	-1.30996		6.51	-0.65274
6.53	-5.40928		6.53	3.21153			439.69	0.24616		6.53	-0.98922				113.27	1.20737		6.53	-2.00216			6.53	-3.32361		6.53	-3.21533		106.55	-12.6331		6.53	8.48984			103.72	-1.01172		6.52	-0.72404
6.54	-4.85083		6.54	2.83321			439.7	0.15599		6.54	-0.99989				113.28	0.40103		6.54	-1.1821			6.54	-0.21246		6.54	-3.72309		106.56	-11.4367		6.54	9.44089			103.73	-0.69626		6.53	-0.8587
6.55	-4.12691		6.55	2.49081			439.71	-0.17128		6.55	-0.75451				113.29	-0.59964		6.55	-0.7			6.55	1.89861		6.55	-2.64503		106.57	-8.10264		6.55	8.09364			103.74	-0.40815		6.54	-1.0052
6.56	-3.77763		6.56	2.44733			439.72	-0.5843		6.56	-0.32299				113.3	-1.47428		6.56	-0.49542			6.56	2.69663		6.56	0.12402		106.58	-3.11713		6.56	6.46794			103.75	-0.23527		6.55	-1.02023
6.57	-4.05723		6.57	2.53489			439.73	-0.94889		6.57	0.08694				113.31	-2.09086		6.57	-0.43263			6.57	2.87975		6.57	3.57399		106.59	2.80157		6.57	4.88615			103.76	-0.30623		6.56	-0.80168
6.58	-4.61832		6.58	2.65084			439.74	-1.20156		6.58	0.39737				113.32	-2.55919		6.58	-0.41842			6.58	3.08139		6.58	5.98031		106.6	9.30498		6.58	2.48664			103.77	-0.6339		6.57	-0.46033
6.59	-4.8413		6.59	3.04211			439.75	-1.32063		6.59	0.59793				113.33	-2.90276		6.59	-0.41593			6.59	3.35141		6.59	6.08636		106.61	16.0977		6.59	0.42511			103.78	-1.07571		6.58	-0.24178
6.6	-4.32924		6.6	3.86011			439.76	-1.24469		6.6	0.6313				113.34	-2.89331		6.6	-0.41625			6.6	3.42384		6.6	3.9566		106.62	21.013		6.6	1.1364			103.79	-1.40473		6.59	-0.25681
6.61	-3.21324		6.61	4.67115			439.77	-0.88417		6.61	0.54856				113.35	-2.31421		6.61	-0.41657			6.61	3.09513		6.61	0.7069		106.63	21.2987		6.61	4.7557			103.8	-1.47288		6.6	-0.40331
6.62	-1.97068		6.62	4.78362			439.78	-0.31067		6.62	0.48838				113.36	-1.35309		6.62	-0.41689			6.62	2.38671		6.62	-2.2045		106.64	17.2005		6.62	8.38017			103.81	-1.30287		6.61	-0.53803
6.63	-1.07339		6.63	4.03777			439.79	0.24985		6.63	0.48737				113.37	-0.55531		6.63	-0.4172			6.63	1.61484		6.63	-3.6008		106.65	11.6917		6.63	9.11881			103.82	-1.01189		6.62	-0.60927
6.64	-0.75634		6.64	2.84058			439.8	0.56221		6.64	0.41977				113.38	-0.35085		6.64	-0.43486			6.64	1.27475		6.64	-3.18572		106.66	7.22843		6.64	6.26143			103.83	-0.69784		6.63	-0.63535
6.65	-1.05232		6.65	1.66203			439.81	0.57068		6.65	0.19523				113.39	-0.60402		6.65	-0.49828			6.65	1.60077		6.65	-1.67559		106.67	4.28125		6.65	1.20985			103.84	-0.40106		6.64	-0.63433
6.66	-1.89442		6.66	0.80315			439.82	0.38676		6.66	-0.0754				113.4	-0.73098		6.66	-0.70069			6.66	2.32163		6.66	-0.10957		106.68	1.59674		6.66	-3.40919			103.85	-0.20523		6.65	-0.60596
6.67	-2.99158		6.67	0.41244			439.83	0.05626		6.67	-0.14545				113.41	-0.32236		6.67	-1.16884			6.67	2.87705		6.67	1.04843		106.69	-2.27045		6.67	-5.13116			103.86	-0.19819		6.66	-0.49801
6.68	-3.8352		6.68	0.44446			439.84	-0.40627		6.68	0.1141				113.42	0.47555		6.68	-1.92648			6.68	2.85993		6.68	1.98927		106.7	-6.82941		6.68	-4.06469			103.87	-0.36125		6.67	-0.24302
6.69	-4.04851		6.69	0.55436			439.85	-0.78609		6.69	0.57471				113.43	1.23519		6.69	-2.71055			6.69	2.24182		6.69	3.08057		106.71	-9.82056		6.69	-2.93036			103.88	-0.55739		6.68	0.20338
6.7	-3.7953		6.7	0.31895			439.86	-0.80575		6.7	0.95369				113.44	1.70259		6.7	-3.05401			6.7	1.31933		6.7	4.36694		106.72	-9.74983		6.7	-3.59717			103.89	-0.63921		6.69	0.72631
6.71	-3.64807		6.71	-0.42536			439.87	-0.51125		6.71	1.0564				113.45	1.90425		6.71	-2.71119			6.71	0.52307		6.71	5.47869		106.73	-7.67552		6.71	-4.85735			103.9	-0.54904		6.7	1.03214
6.72	-3.99081		6.72	-1.37467			439.88	-0.27535		6.72	0.897				113.46	1.96693		6.72	-1.9277			6.72	0.11199		6.72	5.92504		106.74	-5.91621		6.72	-3.62217			103.91	-0.33026		6.71	0.84914
6.73	-4.56643		6.73	-1.85299			439.89	-0.28671		6.73	0.58731				113.47	1.96369		6.73	-1.17075			6.73	0.07753		6.73	5.49009		106.75	-5.51509		6.73	1.53656			103.92	-0.08805		6.72	0.16559
6.74	-4.79222		6.74	-1.27501			439.9	-0.37102		6.74	0.19226				113.48	1.90295		6.74	-0.70323			6.74	0.40028		6.74	4.41274		106.76	-5.43526		6.74	8.48636			103.93	0.06768		6.73	-0.69081
6.75	-4.28016		6.75	0.24471			439.91	-0.36695		6.75	-0.23394				113.49	1.70049		6.75	-0.50146			6.75	0.95098		6.75	3.22297		106.77	-4.58126		6.75	13.2094			103.94	0.11726		6.74	-1.28286
6.76	-3.16415		6.76	1.71832			439.92	-0.33221		6.76	-0.54432				113.5	1.23217		6.76	-0.43867			6.76	1.46859		6.76	2.42978		106.78	-3.13351		6.76	13.6713			103.95	0.07603		6.75	-1.35411
6.77	-1.92159		6.77	2.17899			439.93	-0.33352		6.77	-0.58868				113.51	0.47447		6.77	-0.42446			6.77	1.91248		6.77	2.23911		106.79	-1.54327		6.77	11.189			103.96	-0.05847		6.76	-0.91272
6.78	-1.00694		6.78	1.65678			439.94	-0.25288		6.78	-0.33411				113.52	-0.30971		6.78	-0.42197			6.78	2.79256		6.78	2.39174		106.8	0.36075		6.78	8.19765			103.97	-0.22885		6.77	-0.18025
6.79	-0.64411		6.79	0.91295			439.95	-0.02489		6.79	0.12328				113.53	-0.65328		6.79	-0.42229			6.79	4.55575		6.79	2.23572		106.81	2.34696		6.79	5.59819			103.98	-0.30909		6.78	0.58609
6.8	-0.80118		6.8	0.4158			439.96	0.18719		6.8	0.65773				113.54	-0.31058		6.8	-0.42261			6.8	6.51023		6.8	1.26797		106.82	3.25113		6.8	3.06344			103.99	-0.22044		6.79	1.22975
6.81	-1.3601		6.81	-0.095			439.97	0.16284		6.81	1.11395				113.55	0.47274		6.81	-0.42293			6.81	7.06213		6.81	-0.11581		106.83	2.37143		6.81	1.02381			104	-0.01747		6.8	1.66223
6.82	-2.08739		6.82	-1.09939			439.98	-0.07918		6.82	1.31432				113.56	1.22958		6.82	-0.42325			6.82	5.38073		6.82	-0.64513		106.84	1.25274		6.82	0.53862			104.01	0.21491		6.81	1.81877
6.83	-2.62196		6.83	-2.50303			439.99	-0.22326		6.83	1.16009				113.57	1.69698		6.83	-0.42356			6.83	2.27527		6.83	0.48847		106.85	2.59274		6.83	1.21953			104.02	0.49265		6.82	1.66006
6.84	-2.54285		6.84	-3.51517			440	-0.0731		6.84	0.77266				113.58	1.89863		6.84	-0.42388			6.84	-0.5908		6.84	2.56572		106.86	6.35637		6.84	1.84257			104.03	0.81995		6.83	1.22847
6.85	-1.51404		6.85	-3.31518			440.01	0.14865		6.85	0.39012				113.59	1.96131		6.85	-0.4242			6.85	-2.03043		6.85	4.13225		106.87	9.09636		6.85	2.03568			104.04	1.05435		6.84	0.60827
6.86	0.31034		6.86	-1.77056			440.02	0.16492		6.86	0.13306				113.6	1.95807		6.86	-0.42452			6.86	-1.80166		6.86	4.5214		106.88	8.44826		6.86	1.70487			104.05	0.9862		6.85	-0.1036
6.87	2.21931		6.87	0.37731			440.03	0.05093		6.87	-0.00925				113.61	1.89734		6.87	-0.42484			6.87	-0.30265		6.87	4.40698		106.89	5.39531		6.87	0.105			104.06	0.59273		6.86	-0.74552
6.88	3.45058		6.88	2.06088			440.04	0.01916		6.88	-0.04326				113.62	1.69488		6.88	-0.42515			6.88	1.73771		6.88	4.78702		106.9	1.40788		6.88	-2.69097			104.07	0.1132		6.87	-1.17699
6.89	3.77081		6.89	2.59259			440.05	0.03475		6.89	0.04782				113.63	1.20922		6.89	-0.40814			6.89	3.30267		6.89	5.77119		106.91	-2.94469		6.89	-4.18644			104.08	-0.1853		6.88	-1.43244
6.9	3.41101		6.9	2.07194			440.06	-0.01831		6.9	0.19995				113.64	0.38835		6.9	-0.34528			6.9	3.44337		6.9	6.38382		106.92	-6.56506		6.9	-1.86111			104.09	-0.23215		6.89	-1.67538
6.91	2.67128		6.91	1.17436			440.07	-0.06121		6.91	0.29279				113.65	-0.59786		6.91	-0.14358			6.91	2.12227		6.91	5.86448		106.93	-7.64895		6.91	3.40139			104.1	-0.1919		6.9	-1.94627
6.92	1.93682		6.92	0.54967			440.08	0.04042		6.92	0.28622				113.66	-1.40933		6.92	0.324			6.92	0.49433		6.92	4.578		106.94	-5.5115		6.92	7.48389			104.11	-0.30168		6.91	-2.08172
6.93	1.65405		6.93	0.3385			440.09	0.24204		6.93	0.21061				113.67	-1.84122		6.93	1.08095			6.93	-0.01202		6.93	3.57141		106.95	-1.32657		6.93	7.50517			104.12	-0.63796		6.92	-1.99732
6.94	1.82492		6.94	0.20002			440.1	0.37238		6.94	0.06869				113.68	-1.90482		6.94	1.86438			6.94	1.04916		6.94	3.39616		106.96	2.36676		6.94	4.53317			104.13	-1.08123		6.93	-1.86691
6.95	1.86094		6.95	-0.15181			440.11	0.38251		6.95	-0.13261				113.69	-1.71049		6.95	2.2072			6.95	2.8659		6.95	3.78177		106.97	3.91799		6.95	1.31386			104.14	-1.41891		6.94	-1.9683
6.96	1.34627		6.96	-0.52073			440.12	0.42828		6.96	-0.31046				113.7	-1.43101		6.96	1.86374			6.96	4.07882		6.96	3.99299		106.98	3.73318		6.96	-0.62909			104.15	-1.51868		6.95	-2.37933
6.97	0.6245		6.97	-0.45682			440.13	0.63752		6.97	-0.34321				113.71	-1.40489		6.97	1.07967			6.97	3.6504		6.97	3.58928		106.99	2.84307		6.97	-1.24724			104.16	-1.44962		6.96	-2.89344
6.98	0.35028		6.98	0.13013			440.14	0.95018		6.98	-0.23483				113.72	-1.83654		6.98	0.32209			6.98	1.56096		6.98	2.68527		107	1.19344		6.98	-1.43514			104.17	-1.39259		6.97	-3.2947
6.99	0.57865		6.99	0.95408			440.15	1.21851		6.99	-0.08633				113.73	-2.45501		6.99	-0.14612			6.99	-1.04647		6.99	1.5728		107.01	-1.27186		6.99	-2.11974			104.18	-1.44853		6.98	-3.56828
7	0.82551		7	1.81667			440.16	1.30295		7	0.06052				113.74	-2.69116		7	-0.34846			7	-2.63308		7	0.3025		107.02	-3.6411		7	-3.07582			104.19	-1.51198		6.99	-3.87683
7.01	0.73693		7.01	2.68969			440.17	1.09159		7.01	0.26665				113.75	-2.18781		7.01	-0.41195			7.01	-2.51619		7.01	-1.1625		107.03	-5.16344		7.01	-3.31851			104.2	-1.37817		7	-4.27919
7.02	0.42111		7.02	3.2548			440.18	0.56402		7.02	0.59524				113.76	-1.07331		7.02	-0.4268			7.02	-1.30172		7.02	-2.57258		107.04	-6.30834		7.02	-2.29695			104.21	-0.94266		7.01	-4.54587
7.03	0.10782		7.03	2.88951			440.19	-0.05496		7.03	0.98837				113.77	0.18071		7.03	-0.42992			7.03	-0.09565		7.03	-3.46312		107.05	-7.22906		7.03	0.04672			104.22	-0.26575		7.02	-4.4005
7.04	-0.16457		7.04	1.17369			440.2	-0.4337		7.04	1.3112				113.78	1.13957		7.04	-0.43024			7.04	0.5966		7.04	-3.75696		107.06	-6.64999		7.04	3.52695			104.23	0.44155		7.03	-3.81458
7.05	-0.46062		7.05	-1.47651			440.21	-0.49018		7.05	1.51322				113.79	1.67014		7.05	-0.43056			7.05	1.16866		7.05	-3.84921		107.07	-3.974		7.05	6.44544			104.24	0.90129		7.04	-2.99928
7.06	-0.71043		7.06	-3.84204			440.22	-0.47205		7.06	1.59044				113.8	1.88632		7.06	-0.43088			7.06	2.19646		7.06	-4.07842		107.08	-0.48419		7.06	6.44424			104.25	0.90254		7.05	-2.15598
7.07	-0.59976		7.07	-4.75258			440.23	-0.56612		7.07	1.49843				113.81	1.95181		7.07	-0.4312			7.07	3.61613		7.07	-4.3697		107.09	2.75381		7.07	3.18946			104.26	0.43967		7.06	-1.37822
7.08	0.11216		7.08	-4.00187			440.24	-0.63822		7.08	1.21022				113.82	1.9659		7.08	-0.43151			7.08	4.70687		7.08	-4.46874		107.1	5.5267		7.08	-1.57375			104.27	-0.26654		7.07	-0.80933
7.09	1.08888		7.09	-2.34559			440.25	-0.49597		7.09	0.81644				113.83	1.96834		7.09	-0.43183			7.09	4.76366		7.09	-4.22217		107.11	6.90652		7.09	-5.93493			104.28	-0.9423		7.08	-0.60811
7.1	1.54418		7.1	-0.69638			440.26	-0.26075		7.1	0.46016				113.84	1.95058		7.1	-0.43215			7.1	3.83903		7.1	-3.76484		107.12	5.53042		7.1	-8.69411			104.29	-1.38099		7.09	-0.73343
7.11	1.01498		7.11	0.45637			440.27	-0.16762		7.11	0.24227				113.85	1.86964		7.11	-0.43247			7.11	2.75813		7.11	-3.61595		107.13	2.30703		7.11	-9.41448			104.3	-1.51237		7.1	-0.89458
7.12	-0.17465		7.12	1.01653			440.28	-0.23015		7.12	0.15777				113.86	1.60401		7.12	-0.43279			7.12	2.2956		7.12	-4.36528		107.14	0.23668		7.12	-8.45676			104.31	-1.45058		7.11	-0.83045
7.13	-1.41103		7.13	1.11419			440.29	-0.30079		7.13	0.18001				113.87	0.91632		7.13	-0.4331			7.13	2.4125		7.13	-6.00006		107.15	1.12114		7.13	-6.95355			104.32	-1.39495		7.12	-0.62807
7.14	-2.49461		7.14	0.76733			440.3	-0.35678		7.14	0.3415				113.88	-0.37244		7.14	-0.43342			7.14	2.50005		7.14	-7.67061		107.16	3.86018		7.14	-5.76106			104.33	-1.4509		7.13	-0.56669
7.15	-3.56754		7.15	-0.2308			440.31	-0.47605		7.15	0.68259				113.89	-2.11592		7.15	-0.41641			7.15	2.14774		7.15	-8.53934		107.17	5.97874		7.15	-4.73538			104.34	-1.52301		7.14	-0.73229
7.16	-4.61041		7.16	-2.01488			440.32	-0.67305		7.16	1.12163				113.9	-3.72847		7.16	-0.35355			7.16	1.55173		7.16	-8.59018		107.18	6.33738		7.16	-3.88556			104.35	-1.42082		7.15	-0.89344
7.17	-5.3644		7.17	-4.24653			440.33	-0.87816		7.17	1.38498				113.91	-4.54934		7.17	-0.15184			7.17	1.26913		7.17	-8.22593		107.19	5.71082		7.17	-4.41564			104.36	-1.07759		7.16	-0.80783
7.18	-5.5638		7.18	-6.15436			440.34	-0.978		7.18	1.21542				113.92	-4.40865		7.18	0.33307			7.18	1.627		7.18	-7.51722		107.2	4.85651		7.18	-6.99148			104.37	-0.60302		7.17	-0.53593
7.19	-5.03236		7.19	-7.01629			440.35	-0.89825		7.19	0.68063				113.93	-3.67911		7.19	1.15318			7.19	2.41383		7.19	-6.33056		107.21	2.91889		7.19	-9.42248			104.38	-0.17343		7.18	-0.34167
7.2	-3.66504		7.2	-6.56981			440.36	-0.68402		7.2	0.07445				113.94	-2.8685		7.2	2.13864			7.2	3.17131		7.2	-4.8939		107.22	-0.1951		7.2	-8.56294			104.39	0.13703		7.19	-0.36256
7.21	-1.66739		7.21	-5.0691			440.37	-0.48151		7.21	-0.40096				113.95	-2.19901		7.21	2.94936			7.21	3.62205		7.21	-3.64101		107.23	-2.12607		7.21	-4.76217			104.4	0.37704		7.2	-0.51913
7.22	0.21723		7.22	-3.07675			440.38	-0.35088		7.22	-0.65792				113.96	-1.52012		7.22	3.36317			7.22	3.74386		7.22	-2.74011		107.24	-0.86933		7.22	-2.05912			104.41	0.57854		7.21	-0.68541
7.23	1.00429		7.23	-1.32781			440.39	-0.19134		7.23	-0.61996				113.97	-0.63188		7.23	3.36285			7.23	3.55936		7.23	-2.14754		107.25	2.69967		7.23	-3.12927			104.42	0.66969		7.22	-0.86639
7.24	0.22378		7.24	-0.44072			440.4	0.02083		7.24	-0.32546				113.98	0.37086		7.24	2.94841			7.24	2.9673		7.24	-1.90569		107.26	6.70504		7.24	-6.27267			104.43	0.58836		7.23	-1.15797
7.25	-1.63977		7.25	-0.50621			440.41	0.11416		7.25	0.02842				113.99	1.17634		7.25	2.13705			7.25	1.94729		7.25	-2.0724		107.27	10.0468		7.25	-8.454			104.44	0.42383		7.24	-1.64529
7.26	-3.5823		7.26	-1.03061			440.42	-0.06537		7.26	0.23855				114	1.59509		7.26	1.1509			7.26	0.87433		7.26	-2.47993		107.28	11.7737		7.26	-9.05271			104.45	0.31906		7.25	-2.27434
7.27	-4.80416		7.27	-1.37304			440.43	-0.44245		7.27	0.23569				114.01	1.59753		7.27	0.33021			7.27	0.50489		7.27	-2.97296		107.29	11.285		7.27	-9.39491			104.46	0.34179		7.26	-2.82623
7.28	-5.04869		7.28	-1.28496			440.44	-0.73701		7.28	0.07629				114.02	1.19231		7.28	-0.15247			7.28	1.2889		7.28	-3.64414		107.3	9.27052		7.28	-10.2441			104.47	0.52438		7.27	-3.04842
7.29	-4.5048		7.29	-1.16243			440.45	-0.70746		7.29	-0.15469				114.03	0.44914		7.29	-0.35769			7.29	2.74183		7.29	-4.64395		107.31	7.33839		7.29	-10.9278			104.48	0.83019		7.28	-2.82114
7.3	-3.61349		7.3	-1.62671			440.46	-0.4277		7.3	-0.40393				114.04	-0.33217		7.3	-0.42118			7.3	3.87683		7.3	-5.82295		107.32	5.97172		7.3	-10.392			104.49	1.08033		7.29	-2.23253
7.31	-2.87963		7.31	-2.68976			440.47	-0.28154		7.31	-0.59156				114.05	-0.67574		7.31	-0.43602			7.31	4.13366		7.31	-6.65939		107.33	3.91803		7.31	-7.82529			104.5	1.08005		7.3	-1.47583
7.32	-2.66719		7.32	-3.54561			440.48	-0.54437		7.32	-0.6118				114.06	-0.33304		7.32	-0.43915			7.32	3.62448		7.32	-6.43931		107.34	0.63651		7.32	-3.136			104.51	0.81958		7.31	-0.65432
7.33	-3.11439		7.33	-3.27684			440.49	-1.06139		7.33	-0.47774				114.07	0.45028		7.33	-0.42213			7.33	2.80371		7.33	-4.76968		107.35	-1.86826		7.33	2.09309			104.52	0.48477		7.32	0.2535
7.34	-4.20203		7.34	-1.67475			440.5	-1.41338		7.34	-0.40453				114.08	1.20712		7.34	-0.35928			7.34	2.16153		7.34	-2.10933		107.36	-1.37183		7.34	4.87797			104.53	0.19945		7.33	1.24024
7.35	-5.52838		7.35	0.6149			440.51	-1.32327		7.35	-0.53073				114.09	1.67452		7.35	-0.15757			7.35	2.06222		7.35	0.34051		107.37	1.0429		7.35	3.58904			104.54	-0.06767		7.34	2.10034
7.36	-6.16677		7.36	2.54688			440.52	-0.89674		7.36	-0.69374				114.1	1.87617		7.36	0.31001			7.36	2.40307		7.36	1.5689		107.38	1.78747		7.36	-0.22718			104.55	-0.37056		7.35	2.58555
7.37	-5.33515		7.37	3.28755			440.53	-0.48818		7.37	-0.64982				114.11	1.93885		7.37	1.06695			7.37	2.68046		7.37	1.64449		107.39	-0.15577		7.37	-3.79388			104.56	-0.70068		7.36	2.64748
7.38	-3.22431		7.38	2.56289			440.54	-0.35843		7.38	-0.36176				114.12	1.95295		7.38	1.85039			7.38	2.54961		7.38	1.53595		107.4	-1.74925		7.38	-6.18785			104.57	-1.02371		7.37	2.42542
7.39	-0.8544		7.39	0.6983			440.55	-0.46149		7.39	0.09807				114.13	1.95538		7.39	2.19321			7.39	2.10918		7.39	1.92169		107.41	-0.38353		7.39	-7.86815			104.58	-1.3136		7.38	2.03136
7.4	0.8592		7.4	-1.38778			440.56	-0.56933		7.4	0.66045				114.14	1.93762		7.4	1.84975			7.4	1.58073		7.4	2.39476		107.42	2.81175		7.4	-8.37341			104.59	-1.48673		7.39	1.48295
7.41	1.74666		7.41	-2.52333			440.57	-0.50169		7.41	1.13874				114.15	1.87401		7.41	1.06568			7.41	1.16705		7.41	2.15787		107.43	5.77363		7.41	-6.99357			104.6	-1.41609		7.4	0.82991
7.42	2.12917		7.42	-2.04508			440.58	-0.25299		7.42	1.27212				114.16	1.67156		7.42	0.3081			7.42	1.16758		7.42	1.08343		107.44	8.7443		7.42	-4.39882			104.61	-1.08879		7.41	0.26459
7.43	2.36639		7.43	-0.45258			440.59	0.02862		7.43	1.05949				114.17	1.20323		7.43	-0.16011			7.43	1.8721		7.43	-0.0519		107.45	12.1632		7.43	-1.44451			104.62	-0.65591		7.42	0.00835
7.44	2.64765		7.44	0.81617			440.6	0.13982		7.44	0.74023				114.18	0.44553		7.44	-0.36246			7.44	3.23572		7.44	-0.27285		107.46	13.8898		7.44	2.45474			104.63	-0.35022		7.43	0.11832
7.45	2.94829		7.45	0.65849			440.61	-0.000939		7.45	0.46413				114.19	-0.35598		7.45	-0.42595			7.45	4.94688		7.45	0.82346		107.47	11.555		7.45	7.16122			104.64	-0.35172		7.44	0.40877
7.46	2.98095		7.46	-0.58155			440.62	-0.35507		7.46	0.25443				114.2	-0.76273		7.46	-0.44079			7.46	6.6063		7.46	2.71685		107.48	6.23703		7.46	10.2204			104.65	-0.65498		7.45	0.57715
7.47	2.53558		7.47	-1.59369			440.63	-0.86145		7.47	0.18956				114.21	-0.62205		7.47	-0.44392			7.47	7.70691		7.47	4.29353		107.49	1.48828		7.47	9.43095			104.66	-1.09099		7.46	0.50627
7.48	1.85773		7.48	-1.52545			440.64	-1.44684		7.48	0.31141				114.22	-0.30662		7.48	-0.44423			7.48	7.74306		7.48	4.52803		107.5	-0.78696		7.48	5.95871			104.67	-1.4186		7.47	0.37662
7.49	1.40583		7.49	-0.73882			440.65	-1.98242		7.49	0.4485				114.23	-0.30705		7.49	-0.44455			7.49	6.55988		7.49	3.06307		107.51	-1.39191		7.49	3.3063			104.68	-1.49542		7.48	0.47591
7.5	1.38185		7.5	-0.10707			440.66	-2.32024		7.5	0.38763				114.24	-0.6234		7.5	-0.44487			7.5	4.67875		7.5	0.50086		107.52	-1.14909		7.5	3.24405			104.69	-1.34836		7.49	0.87463
7.51	1.5234		7.51	-0.0738			440.67	-2.37496		7.51	0.07745				114.25	-0.76489		7.51	-0.44519			7.51	3.08419		7.51	-1.83599		107.53	0.32558		7.51	4.16632			104.7	-1.12671		7.5	1.35362
7.52	1.44901		7.52	-0.53387			440.68	-2.1454		7.52	-0.39035				114.26	-0.3764		7.52	-0.44551			7.52	2.45088		7.52	-2.7353		107.54	3.11113		7.52	4.15311			104.71	-0.94566		7.51	1.6503
7.53	1.02866		7.53	-1.32039			440.69	-1.70208		7.53	-0.8769				114.27	0.341		7.53	-0.44582			7.53	2.64075		7.53	-2.15738		107.55	5.33577		7.53	3.54069			104.72	-0.79359		7.52	1.68641
7.54	0.37187		7.54	-2.41292			440.7	-1.19342		7.54	-1.26238				114.28	0.83544		7.54	-0.44614			7.54	2.96224		7.54	-1.29518		107.56	5.34373		7.54	3.87736			104.73	-0.60234		7.53	1.61273
7.55	-0.45793		7.55	-3.6973			440.71	-0.79872		7.55	-1.43594				114.29	0.61559		7.55	-0.44646			7.55	2.83337		7.55	-1.61842		107.57	4.19307		7.55	5.37076			104.74	-0.34335		7.54	1.61955
7.56	-1.49927		7.56	-4.74328			440.72	-0.61623		7.56	-1.30091				114.3	-0.47109		7.56	-0.44678			7.56	2.04447		7.56	-3.66168		107.58	3.75926		7.56	7.03363			104.75	-0.06231		7.55	1.71987
7.57	-2.59927		7.57	-4.98614			440.73	-0.62974		7.57	-0.84712				114.31	-2.15145		7.57	-0.4471			7.57	0.79022		7.57	-6.5778		107.59	3.74393		7.57	8.58697			104.76	0.19583		7.56	1.774
7.58	-3.25533		7.58	-4.07472			440.74	-0.7164		7.58	-0.24959				114.32	-3.73214		7.58	-0.44741			7.58	-0.51484		7.58	-8.74889		107.6	2.65061		7.58	9.787			104.77	0.47936		7.57	1.66882
7.59	-2.98622		7.59	-2.21854			440.75	-0.67502		7.59	0.16122				114.33	-4.48697		7.59	-0.44773			7.59	-1.48345		7.59	-8.97834		107.61	0.95719		7.59	8.73154			104.78	0.81679		7.58	1.43095
7.6	-1.87797		7.6	-0.19748			440.76	-0.45718		7.6	0.21657				114.34	-4.14426		7.6	-0.44805			7.6	-2.0019		7.6	-7.12705		107.62	0.63098		7.6	3.88996			104.79	1.08281		7.59	1.09554
7.61	-0.63602		7.61	1.04035			440.77	-0.30389		7.61	0.09652				114.35	-2.94682		7.61	-0.44837			7.61	-2.15293		7.61	-3.91356		107.63	1.99774		7.61	-2.92081			104.8	1.11561		7.6	0.57319
7.62	0.17332		7.62	1.0291			440.78	-0.38947		7.62	0.06153				114.36	-1.37895		7.62	-0.44869			7.62	-2.00146		7.62	-0.54971		107.64	3.59518		7.62	-7.99581			104.81	0.95609		7.61	-0.16609
7.63	0.7455		7.63	0.00991			440.79	-0.53238		7.63	0.11141				114.37	0.07429		7.63	-0.449			7.63	-1.48256		7.63	1.9201		107.65	4.42101		7.63	-9.41476			104.82	0.85522		7.62	-0.89559
7.64	1.56631		7.64	-1.38989			440.8	-0.51278		7.64	0.14898				114.38	1.09632		7.64	-0.44932			7.64	-0.51069		7.64	3.14597		107.66	4.20864		7.64	-7.74208			104.83	0.94857		7.63	-1.23472
7.65	2.47458		7.65	-2.47222			440.81	-0.459		7.65	0.24437				114.39	1.64142		7.65	-0.44964			7.65	0.80651		7.65	3.43996		107.67	2.34081		7.65	-4.28407			104.84	1.08202		7.64	-1.05896
7.66	2.69944		7.66	-2.68276			440.82	-0.56665		7.66	0.41524				114.4	1.86041		7.66	-0.44996			7.66	2.10699		7.66	3.27042		107.68	-1.21455		7.66	-0.27146			104.85	0.98225		7.65	-0.61299
7.67	2.00721		7.67	-1.89536			440.83	-0.63827		7.67	0.49724				114.41	1.9259		7.67	-0.45028			7.67	3.01792		7.67	2.76752		107.69	-5.17043		7.67	2.65025			104.86	0.58158		7.66	-0.21896
7.68	1.12483		7.68	-0.56564			440.84	-0.33713		7.68	0.40317				114.42	1.93999		7.68	-0.45059			7.68	3.3499		7.68	1.67079		107.7	-7.78817		7.68	3.21863			104.87	0.10059		7.67	-0.04283
7.69	0.89874		7.69	0.706			440.85	0.27895		7.69	0.24338				114.43	1.94243		7.69	-0.45091			7.69	3.09884		7.69	-0.26373		107.71	-7.46984		7.69	2.25234			104.88	-0.18924		7.68	-0.10327
7.7	1.44452		7.7	1.74217			440.86	0.81798		7.7	0.17754				114.44	1.94199		7.7	-0.45123			7.7	2.40776		7.7	-2.78552		107.72	-3.38665		7.7	1.80562			104.89	-0.19581		7.69	-0.32069
7.71	2.16139		7.71	2.60253			440.87	1.05145		7.71	0.2654				114.45	1.94156		7.71	-0.45155			7.71	1.63871		7.71	-5.04568		107.73	3.18515		7.71	2.52321			104.9	-0.02299		7.7	-0.56094
7.72	2.31557		7.72	3.11847			440.88	1.03061		7.72	0.38725				114.46	1.9238		7.72	-0.45187			7.72	1.29863		7.72	-6.12309		107.74	9.20166		7.72	3.2165			104.91	0.20213		7.71	-0.71709
7.73	1.72265		7.73	2.91709			440.89	0.84894		7.73	0.32736				114.47	1.86019		7.73	-0.45218			7.73	1.64198		7.73	-5.65781		107.75	11.9504		7.73	3.3147			104.92	0.47846		7.72	-0.76404
7.74	0.9396		7.74	1.86885			440.9	0.5617		7.74	0.06747				114.48	1.65774		7.74	-0.4525			7.74	2.42599		7.74	-4.07598		107.76	10.4485		7.74	3.32178			104.93	0.80576		7.73	-0.69051
7.75	0.6944		7.75	0.22371			440.91	0.31216		7.75	-0.16498				114.49	1.18941		7.75	-0.43549			7.75	3.18347		7.75	-2.08033		107.77	6.02005		7.75	3.16022			104.94	1.03149		7.74	-0.46427
7.76	1.11598		7.76	-1.66074			440.92	0.2172		7.76	-0.2153				114.5	0.41438		7.76	-0.37263			7.76	3.63421		7.76	-0.16795		107.78	1.28216		7.76	2.10098			104.95	0.93173		7.75	-0.08879
7.77	1.81053		7.77	-3.47897			440.93	0.25995		7.77	-0.14364				114.51	-0.45031		7.77	-0.17092			7.77	3.77336		7.77	1.38905		107.79	-2.20515		7.77	0.27053			104.96	0.44597		7.76	0.30133
7.78	2.43344		7.78	-4.94643			440.94	0.34468		7.78	-0.00988				114.52	-1.05908		7.78	0.29665			7.78	3.63465		7.78	2.35662		107.8	-4.38124		7.78	-1.00267			104.97	-0.23589		7.77	0.47111
7.79	2.77982		7.79	-5.7834			440.95	0.40607		7.79	0.1941				114.53	-1.38629		7.79	1.0536			7.79	3.19887		7.79	2.63558		107.81	-4.97029		7.79	-0.47925			104.98	-0.80343		7.78	0.30642
7.8	2.60697		7.8	-5.84583			440.96	0.42313		7.8	0.35637				114.54	-1.82813		7.8	1.83703			7.8	2.52513		7.8	2.18672		107.82	-3.33998		7.8	1.57751			104.99	-0.97656		7.79	-0.05572
7.81	1.90413		7.81	-5.22677			440.97	0.37749		7.81	0.32129				114.55	-2.61232		7.81	2.17985			7.81	2.00677		7.81	1.01398		107.83	-0.3994		7.81	3.29241			105	-0.61966		7.8	-0.34376
7.82	1.26568		7.82	-4.24297			440.98	0.27541		7.82	0.20886				114.56	-3.27181		7.82	1.8364			7.82	2.35113		7.82	-0.56973		107.84	1.79286		7.82	3.20295			105.01	0.09954		7.81	-0.36843
7.83	1.47381		7.83	-3.22636			440.99	0.25633		7.83	0.28872				114.57	-3.07015		7.83	1.05233			7.83	3.98275		7.83	-1.84404		107.85	2.28431		7.83	1.35056			105.02	0.80641		7.82	-0.16215
7.84	2.66718		7.84	-2.28336			441	0.48824		7.84	0.576				114.58	-1.88052		7.84	0.29474			7.84	6.50986		7.84	-2.17359		107.86	1.17887		7.84	-1.27809			105.03	1.19609		7.83	0.06354
7.85	4.226		7.85	-1.30591			441.01	0.87238		7.85	0.87275				114.59	-0.32541		7.85	-0.17347			7.85	8.84478		7.85	-1.56248		107.87	-1.58532		7.85	-3.0396			105.04	1.25062		7.84	0.09002
7.86	5.43984		7.86	-0.40453			441.02	1.03905		7.86	1.07038				114.6	0.90212		7.86	-0.37581			7.86	10.007		7.86	-0.55996		107.88	-5.38199		7.86	-2.67231			105.05	1.0936		7.85	-0.06643
7.87	6.03259		7.87	0.08769			441.03	0.81617		7.87	1.19574				114.61	1.55428		7.87	-0.4393			7.87	9.66407		7.87	0.17871		107.89	-7.75131		7.87	-0.91555			105.06	0.73993		7.86	-0.13005
7.88	6.01853		7.88	0.0284			441.04	0.47688		7.88	1.21202				114.62	1.75588		7.88	-0.45415			7.88	8.06166		7.88	0.36501		107.9	-6.03885		7.88	-0.11128			105.07	0.15298		7.87	0.08942
7.89	5.36637		7.89	-0.4115			441.05	0.33983		7.89	1.00497				114.63	1.63105		7.89	-0.45727			7.89	5.73354		7.89	0.08604		107.91	-0.16486		7.89	-1.59525			105.08	-0.55897		7.88	0.52221
7.9	3.95979		7.9	-0.99032			441.06	0.37027		7.9	0.61851				114.64	1.16273		7.9	-0.45759			7.9	3.41861		7.9	-0.36098		107.92	7.15887		7.9	-4.15787			105.09	-1.11797		7.89	0.93082
7.91	1.95699		7.91	-1.57201			441.07	0.32512		7.91	0.29446				114.65	0.34473		7.91	-0.45791			7.91	1.77069		7.91	-0.72747		107.93	12.9519		7.91	-5.54929			105.1	-1.28268		7.9	1.06905
7.92	0.07611		7.92	-1.97752			441.08	0.12431		7.92	0.19483				114.66	-0.64148		7.92	-0.47556			7.92	0.83547		7.92	-1.04282		107.94	16.6229		7.92	-4.84211			105.11	-1.05639		7.91	0.76886
7.93	-0.7218		7.93	-2.05445			441.09	-0.10336		7.93	0.27742				114.67	-1.45295		7.93	-0.53899			7.93	-0.00979		7.93	-1.47756		107.95	19.1306		7.93	-2.96507			105.12	-0.65512		7.92	0.09264
7.94	0.00215		7.94	-1.92999			441.1	-0.22859		7.94	0.42212				114.68	-1.8675		7.94	-0.74139			7.94	-1.26404		7.94	-2.12153		107.96	20.3699		7.94	-0.77956			105.13	-0.36536		7.93	-0.62369
7.95	1.68755		7.95	-2.00508			441.11	-0.21095		7.95	0.59299				114.69	-1.88527		7.95	-1.20955			7.95	-2.47523		7.95	-2.86271		107.97	19.2266		7.95	1.92628			105.14	-0.39122		7.94	-0.98448
7.96	3.23184		7.96	-2.5811			441.12	0.00406		7.96	0.84092				114.7	-1.55208		7.96	-1.96719			7.96	-2.52856		7.96	-3.40976		107.98	16.2768		7.96	4.38912			105.15	-0.76381		7.95	-0.85022
7.97	3.8877		7.97	-3.48148			441.13	0.4386		7.97	1.15808				114.71	-1.00674		7.97	-2.75126			7.97	-0.72209		7.97	-3.338		107.99	14.0144		7.97	4.05324			105.16	-1.33282		7.96	-0.3918
7.98	3.75977		7.98	-4.07699			441.14	0.94843		7.98	1.4311				114.72	-0.69125		7.98	-3.09472			7.98	2.41113		7.98	-2.34044		108	13.4419		7.98	0.169			105.17	-1.80514		7.97	0.02285
7.99	3.4171		7.99	-3.79595			441.15	1.28492		7.99	1.51525				114.73	-1.09641		7.99	-2.75189			7.99	5.443		7.99	-0.652		108.01	12.4429		7.99	-4.92196			105.18	-1.88648		7.98	0.02674
8	3.11092		8	-2.70469			441.16	1.36585		8	1.35311				114.74	-2.17283		8	-1.95107			8	7.06319		8	0.86286		108.02	8.84158		8	-8.97961			105.19	-1.49619		7.99	-0.50953
8.01	2.47076		8.01	-1.51105			441.17	1.28173		8.01	0.9941				114.75	-3.17576		8.01	-1.13095			8.01	6.7317		8.01	1.20757		108.03	3.41873		8.01	-11.4988			105.2	-0.86207		8	-1.32082
8.02	1.16212		8.02	-0.8432			441.18	1.08619		8.02	0.62425				114.76	-3.37828		8.02	-0.46141			8.02	4.82505		8.02	0.12519		108.04	-1.3263		8.02	-12.1477			105.21	-0.32775		8.01	-1.97245
8.03	-0.47035		8.03	-0.53939			441.19	0.76839		8.03	0.51759				114.77	-2.90716		8.03	0.20826			8.03	2.37886		8.03	-1.60679		108.05	-4.2176		8.03	-11.0486			105.22	-0.04415		8.02	-2.27056
8.04	-1.59718		8.04	0.00685			441.2	0.40283		8.04	0.77547				114.78	-2.58893		8.04	1.02831			8.04	0.59957		8.04	-2.9594		108.06	-5.87336		8.04	-10.0595			105.23	0.0069		8.03	-2.36005
8.05	-1.78675		8.05	0.94921			441.21	0.13971		8.05	1.15884				114.79	-2.90521		8.05	1.82628			8.05	0.0808		8.05	-3.50436		108.07	-7.51976		8.05	-11.2075			105.24	-0.11893		8.04	-2.4067
8.06	-1.41897		8.06	1.79688			441.22	0.02972		8.06	1.37786				114.8	-3.36262		8.06	2.1719			8.06	0.50492		8.06	-3.56379		108.08	-9.93928		8.06	-13.9973			105.25	-0.35139		8.05	-2.35337
8.07	-1.25478		8.07	2.17582			441.23	-0.03584		8.07	1.38692				114.81	-3.09785		8.07	1.82845			8.07	1.15502		8.07	-3.64552		108.09	-12.7218		8.07	-15.1448			105.26	-0.57188		8.06	-2.08398
8.08	-1.77263		8.08	2.24095			441.24	-0.14398		8.08	1.27058				114.82	-1.89369		8.08	1.04438			8.08	1.6594		8.08	-3.86549		108.1	-14.0973		8.08	-11.7187			105.27	-0.65956		8.07	-1.6623
8.09	-2.86973		8.09	2.16277			441.25	-0.21257		8.09	1.01802				114.83	-0.33577		8.09	0.2868			8.09	2.04651		8.09	-3.99863		108.11	-11.6641		8.09	-4.68209			105.28	-0.57946		8.08	-1.27816
8.1	-4.05783		8.1	1.73673			441.26	-0.14922		8.1	0.57619				114.84	0.89176		8.1	-0.18142			8.1	2.49433		8.1	-3.87366		108.12	-4.66265		8.1	1.82448			105.29	-0.3923		8.09	-1.0446
8.11	-4.79446		8.11	0.7689			441.27	-0.01029		8.11	0.09931				114.85	1.56125		8.11	-0.38376			8.11	2.99611		8.11	-3.68522		108.13	3.93555		8.11	5.00675			105.3	-0.25104		8.1	-0.94537
8.12	-4.79119		8.12	-0.35442			441.28	0.10765		8.12	-0.09573				114.86	1.80868		8.12	-0.44725			8.12	3.1058		8.12	-3.7351		108.14	8.88361		8.12	5.62787			105.31	-0.32926		8.11	-0.9156
8.13	-4.02784		8.13	-0.92622			441.29	0.20517		8.13	0.08871				114.87	1.82271		8.13	-0.4621			8.13	2.15359		8.13	-4.07666		108.15	7.86243		8.13	5.68366			105.32	-0.65834		8.12	-0.91012
8.14	-2.75837		8.14	-0.58237			441.3	0.27321		8.14	0.39269				114.88	1.62026		8.14	-0.46522			8.14	0.06693		8.14	-4.45543		108.16	3.80392		8.14	5.81608			105.33	-1.09148		8.13	-0.91051
8.15	-1.40405		8.15	0.41138			441.31	0.24691		8.15	0.55575				114.89	1.09163		8.15	-0.46554			8.15	-2.30566		8.15	-4.55672		108.17	0.69085		8.15	5.76316			105.34	-1.39754		8.14	-0.91229
8.16	-0.27565		8.16	1.45225			441.32	0.09072		8.16	0.59244				114.9	0.1319		8.16	-0.46586			8.16	-3.84022		8.16	-4.15806		108.18	-0.48591		8.16	5.74611			105.35	-1.39636		8.15	-0.91408
8.17	0.57521		8.17	1.94735			441.33	-0.13314		8.17	0.61078				114.91	-1.12017		8.17	-0.46618			8.17	-4.03289		8.17	-3.19049		108.19	0.06872		8.17	6.29298			105.36	-1.09335		8.16	-0.9072
8.18	1.23852		8.18	1.7016			441.34	-0.31335		8.18	0.54542				114.92	-2.23834		8.18	-0.46649			8.18	-3.2461		8.18	-1.71285		108.2	2.70006		8.18	6.85986			105.37	-0.65766		8.17	-0.88609
8.19	1.66547		8.19	1.06696			441.35	-0.38682		8.19	0.3325				114.93	-2.72523		8.19	-0.46681			8.19	-2.27906		8.19	-0.00725		108.21	6.18199		8.19	6.5207			105.38	-0.33043		8.18	-0.81836
8.2	1.74918		8.2	0.56389			441.36	-0.34798		8.2	0.09624				114.94	-2.42396		8.2	-0.46713			8.2	-1.7996		8.2	1.65886		108.22	7.35558		8.2	5.61208			105.39	-0.26259		8.19	-0.68734
8.21	1.61137		8.21	0.32085			441.37	-0.20309		8.21	0.03645				114.95	-1.5898		8.21	-0.46745			8.21	-2.02564		8.21	3.17102		108.23	5.12986		8.21	5.08899			105.4	-0.43285		8.2	-0.54441
8.22	1.62734		8.22	-0.07117			441.38	0.0169		8.22	0.27685				114.96	-0.62795		8.22	-0.46777			8.22	-2.58322		8.22	4.54069		108.24	1.80229		8.22	5.02667			105.41	-0.72415		8.21	-0.52422
8.23	2.00531		8.23	-1.09008			441.39	0.18659		8.23	0.7696				114.97	0.30436		8.23	-0.46808			8.23	-2.80926		8.23	5.73456		108.25	-0.40719		8.23	4.60316			105.42	-1.03851		8.22	-0.71479
8.24	2.44187		8.24	-2.70144			441.4	0.17191		8.24	1.24038				114.98	1.27561		8.24	-0.4684			8.24	-2.29229		8.24	6.60023		108.26	-1.41839		8.24	3.67424			105.43	-1.327		8.23	-0.94997
8.25	2.26676		8.25	-4.25908			441.41	-0.00918		8.25	1.34426				114.99	2.17807		8.25	-0.48605			8.25	-1.18447		8.25	6.96511		108.27	-1.91797		8.25	3.64665			105.44	-1.49147		8.24	-0.89799
8.26	1.16017		8.26	-5.06424			441.42	-0.16097		8.26	0.97519				115	2.68423		8.26	-0.53215			8.26	0.000227		8.26	6.75887		108.28	-2.56213		8.26	5.46644			105.45	-1.38921		8.25	-0.37517
8.27	-0.40915		8.27	-4.91018			441.43	-0.07741		8.27	0.34332				115.01	2.67177		8.27	-0.67138			8.27	0.71298		8.27	5.86121		108.29	-3.65372		8.27	7.91537			105.46	-0.96096		8.26	0.49456
8.28	-1.50409		8.28	-4.11113			441.44	0.26924		8.28	-0.23512				115.02	2.36744		8.28	-0.93751			8.28	0.43301		8.28	4.19889		108.3	-4.89264		8.28	8.93711			105.47	-0.28546		8.27	1.4011
8.29	-1.64507		8.29	-3.09453			441.45	0.71755		8.29	-0.50517				115.03	2.03803		8.29	-1.22726			8.29	-1.20932		8.29	2.08953		108.31	-5.76035		8.29	7.44017			105.48	0.42184		8.28	2.03622
8.3	-1.13838		8.3	-1.9466			441.46	1.09515		8.3	-0.38361				115.04	1.69666		8.3	-1.25406			8.3	-4.11625		8.3	0.04272		108.32	-5.71699		8.3	3.41835			105.49	0.88159		8.29	2.12922
8.31	-0.69102		8.31	-0.44101			441.47	1.2962		8.31	-0.03158				115.05	1.17969		8.31	-0.81377			8.31	-7.10502		8.31	-1.85327		108.33	-4.50651		8.31	-2.06208			105.5	0.88283		8.3	1.52068
8.32	-0.83899		8.32	1.41972			441.48	1.28239		8.32	0.29661				115.06	0.41033		8.32	-0.12781			8.32	-8.20935		8.32	-3.76441		108.34	-2.73756		8.32	-6.54981			105.51	0.41997		8.31	0.353
8.33	-1.66177		8.33	3.18089			441.49	1.12494		8.33	0.46162				115.07	-0.37666		8.33	0.31255			8.33	-6.54144		8.33	-5.40139		108.35	-1.69899		8.33	-8.01193			105.52	-0.28625		8.32	-0.88066
8.34	-2.68367		8.34	4.28515			441.5	1.01319		8.34	0.44646				115.08	-0.72023		8.34	0.28568			8.34	-3.38249		8.34	-5.92308		108.36	-1.52941		8.34	-6.75458			105.53	-0.95333		8.33	-1.58838
8.35	-3.10087		8.35	4.47067			441.51	1.01111		8.35	0.21284				115.09	-0.37752		8.35	-0.004			8.35	-0.78156		8.35	-4.82896		108.37	-0.64489		8.35	-4.46587			105.54	-1.36041		8.34	-1.49544
8.36	-2.52823		8.36	3.83854			441.52	0.95102		8.36	-0.20281				115.1	0.4058		8.36	-0.27013			8.36	0.45978		8.36	-2.6623		108.38	1.95274		8.36	-1.83739			105.55	-1.39084		8.35	-0.75955
8.37	-1.57071		8.37	2.64851			441.53	0.71094		8.37	-0.57344				115.11	1.16263		8.37	-0.40936			8.37	0.97658		8.37	-0.70577		108.39	4.26786		8.37	1.98276			105.56	-1.0951		8.36	0.20424
8.38	-1.28088		8.38	1.12255			441.54	0.45085		8.38	-0.67718				115.12	1.63003		8.38	-0.45833			8.38	1.58417		8.38	0.03165		108.4	3.14072		8.38	6.6164			105.57	-0.66948		8.37	0.97791
8.39	-1.93385		8.39	-0.73255			441.55	0.38041		8.39	-0.56139				115.13	1.83169		8.39	-0.47036			8.39	2.42905		8.39	-0.51226		108.41	-1.32162		8.39	9.34343			105.58	-0.36519		8.38	1.29607
8.4	-2.80451		8.4	-2.80383			441.56	0.42491		8.4	-0.39364				115.14	1.89437		8.4	-0.47349			8.4	3.19784		8.4	-1.65171		108.42	-5.7836		8.4	7.81398			105.59	-0.36669		8.39	1.1055
8.41	-3.01843		8.41	-4.47524			441.57	0.2949		8.41	-0.23673				115.15	1.89113		8.41	-0.49114			8.41	3.68327		8.41	-2.49755		108.43	-7.86008		8.41	2.61619			105.6	-0.66995		8.4	0.5608
8.42	-2.42175		8.42	-4.93244			441.58	-0.11685		8.42	-0.05541				115.16	1.83039		8.42	-0.53724			8.42	3.91401		8.42	-2.35907		108.44	-7.78205		8.42	-3.16839			105.61	-1.10596		8.41	-0.0567
8.43	-1.58046		8.43	-3.98249			441.59	-0.5997		8.43	0.10824				115.17	1.62793		8.43	-0.65914			8.43	4.03582		8.43	-1.23793		108.45	-6.70917		8.43	-6.53399			105.62	-1.43357		8.42	-0.50661
8.44	-1.21418		8.44	-2.26306			441.6	-0.90598		8.44	0.16095				115.18	1.15961		8.44	-0.86209			8.44	4.05115		8.44	-0.13468		108.46	-5.50651		8.44	-6.65352			105.63	-1.50172		8.43	-0.67283
8.45	-1.66889		8.45	-0.58199			441.61	-0.99381		8.45	0.08397				115.19	0.40191		8.45	-0.94981			8.45	3.67366		8.45	-0.28938		108.47	-4.69612		8.45	-4.66518			105.64	-1.33172		8.44	-0.54033
8.46	-2.75149		8.46	0.63671			441.62	-0.95351		8.46	-0.04555				115.2	-0.38227		8.46	-0.50872			8.46	2.47528		8.46	-1.75818		108.48	-4.12697		8.46	-1.67863			105.65	-1.04074		8.45	-0.15626
8.47	-3.93676		8.47	1.43362			441.63	-0.86213		8.47	-0.13874				115.21	-0.72584		8.47	0.68883			8.47	0.49381		8.47	-3.32185		108.49	-3.0045		8.47	1.68813			105.66	-0.71802		8.46	0.3679
8.48	-4.69075		8.48	2.1254			441.64	-0.76431		8.48	-0.16592				115.22	-0.38314		8.48	2.15855			8.48	-1.31915		8.48	-3.73782		108.5	-1.2221		8.48	3.66107			105.67	-0.38962		8.47	0.9028
8.49	-4.73322		8.49	2.93995			441.65	-0.68427		8.49	-0.16839				115.23	0.40018		8.49	2.94204			8.49	-1.77692		8.49	-2.64825		108.51	0.47746		8.49	2.8179			105.68	-0.09284		8.48	1.45173
8.5	-4.12619		8.5	3.66133			441.66	-0.6343		8.5	-0.22779				115.24	1.15701		8.5	2.57204			8.5	-0.70374		8.5	-0.50871		108.52	1.28699		8.5	1.30853			105.69	0.13948		8.49	2.09399
8.51	-3.18566		8.51	3.75222			441.67	-0.63462		8.51	-0.38572				115.25	1.62442		8.51	1.49854			8.51	0.86172		8.51	1.85477		108.53	0.87229		8.51	2.23092			105.7	0.32347		8.5	2.75675
8.52	-2.30538		8.52	2.80817			441.68	-0.71005		8.52	-0.58028				115.26	1.82607		8.52	0.47515			8.52	1.68293		8.52	3.65229		108.54	-0.77908		8.52	4.81247			105.71	0.41828		8.51	3.15548
8.53	-1.62568		8.53	0.98756			441.69	-0.84973		8.53	-0.63148				115.27	1.87142		8.53	-0.13192			8.53	1.26689		8.53	4.52738		108.55	-2.94083		8.53	6.48346			105.72	0.27402		8.52	3.07099
8.54	-0.95246		8.54	-0.87852			441.7	-0.99917		8.54	-0.38219				115.28	1.82234		8.54	-0.38291			8.54	0.07457		8.54	4.49766		108.56	-3.85028		8.54	7.64071			105.73	-0.18598		8.53	2.58849
8.55	-0.12082		8.55	-1.78605			441.71	-1.06424		8.55	0.08624				115.29	1.62275		8.55	-0.45806			8.55	-0.83651		8.55	3.55879		108.57	-2.13352		8.55	10.2403			105.74	-0.75102		8.54	1.9805
8.56	0.67558		8.56	-1.2818			441.72	-0.94592		8.56	0.40878				115.3	1.13709		8.56	-0.47577			8.56	-0.41199		8.56	1.81847		108.58	0.99453		8.56	13.4542			105.75	-1.05904		8.55	1.47078
8.57	1.02199		8.57	0.25062			441.73	-0.67359		8.57	0.32008				115.31	0.31622		8.57	-0.4789			8.57	1.6537		8.57	-0.00846		108.59	2.38235		8.57	14.3515			105.76	-0.95696		8.56	1.11109
8.58	0.67278		8.58	2.0316			441.74	-0.39051		8.58	-0.03718				115.32	-0.66999		8.58	-0.46188			8.58	4.70948		8.58	-0.65611		108.6	0.58745		8.58	11.8688			105.77	-0.58486		8.57	0.79393
8.59	-0.15866		8.59	3.43237			441.75	-0.14699		8.59	-0.33564				115.33	-1.49879		8.59	-0.39903			8.59	7.48505		8.59	0.46503		108.61	-2.58531		8.59	7.55886			105.78	-0.17816		8.58	0.44748
8.6	-1.05444		8.6	4.09518			441.76	0.07222		8.6	-0.44416				115.34	-1.97652		8.6	-0.19732			8.6	8.77834		8.6	2.3169		108.62	-4.74425		8.6	3.31019			105.79	0.1567		8.59	0.17799
8.61	-1.79421		8.61	4.03248			441.77	0.18859		8.61	-0.41489				115.35	-2.17897		8.61	0.27026			8.61	8.15543		8.61	2.99968		108.63	-5.31017		8.61	-0.16769			105.8	0.49621		8.6	0.14331
8.62	-2.33326		8.62	3.72673			441.78	0.10965		8.62	-0.28699				115.36	-2.23318		8.62	1.0272			8.62	6.19787		8.62	1.65562		108.64	-4.58654		8.62	-2.41075			105.81	0.93166		8.61	0.29216
8.63	-2.5441		8.63	3.71807			441.79	-0.0811		8.63	-0.09932				115.37	-2.19723		8.63	1.81064			8.63	3.94365		8.63	-0.71684		108.65	-2.51229		8.63	-2.53531			105.82	1.40147		8.62	0.35953
8.64	-2.32678		8.64	3.97439			441.8	-0.16532		8.64	0.05407				115.38	-2.05875		8.64	2.15346			8.64	2.24453		8.64	-2.51545		108.66	0.6215		8.64	-0.45568			105.83	1.71198		8.63	0.16328
8.65	-1.77825		8.65	3.92353			441.81	0.00731		8.65	0.13002				115.39	-1.78391		8.65	1.81			8.65	1.56062		8.65	-3.01932		108.67	3.51157		8.65	2.19211			105.84	1.71042		8.64	-0.19745
8.66	-1.03477		8.66	3.11842			441.82	0.36235		8.66	0.19357				115.4	-1.42674		8.66	1.02593			8.66	1.97977		8.66	-2.36285		108.68	4.8125		8.66	3.48917			105.85	1.4024		8.65	-0.44667
8.67	-0.13535		8.67	1.75115			441.83	0.63146		8.67	0.3247				115.41	-1.19579		8.67	0.26835			8.67	3.20261		8.67	-0.8596		108.69	3.90814		8.67	3.25021			105.86	0.93233		8.66	-0.33872
8.68	0.70834		8.68	0.60479			441.84	0.60712		8.68	0.48864				115.42	-1.17687		8.68	-0.19986			8.68	4.72904		8.68	1.13012		108.7	1.54116		8.68	2.74385			105.87	0.50231		8.67	0.20253
8.69	1.06129		8.69	0.3375			441.85	0.31773		8.69	0.57347				115.43	-1.10125		8.69	-0.40221			8.69	6.0267		8.69	3.21765		108.71	-0.28925		8.69	2.9042			105.88	0.19551		8.68	1.04083
8.7	0.73875		8.7	0.71757			441.86	-0.11531		8.7	0.55645				115.44	-0.75568		8.7	-0.4657			8.7	6.71105		8.7	5.1156		108.72	-0.47291		8.7	3.77085			105.89	-0.04727		8.69	1.82908
8.71	0.01201		8.71	0.76903			441.87	-0.57218		8.71	0.54686				115.45	-0.39441		8.71	-0.48054			8.71	6.67973		8.71	6.89758		108.73	-0.46562		8.71	5.37151			105.9	-0.25061		8.7	2.20455
8.72	-0.60822		8.72	-0.23343			441.88	-0.79956		8.72	0.67632				115.46	-0.44349		8.72	-0.48367			8.72	6.1196		8.72	8.67897		108.74	-2.11577		8.72	7.43641			105.91	-0.34529		8.71	2.03986
8.73	-0.80981		8.73	-1.9779			441.89	-0.55086		8.73	0.8885				115.47	-0.95906		8.73	-0.48398			8.73	5.12671		8.73	10.1184		108.75	-4.19868		8.73	7.95248			105.92	-0.28817		8.72	1.46203
8.74	-0.71123		8.74	-3.48977			441.9	0.02089		8.74	1.03858				115.48	-1.58577		8.74	-0.4843			8.74	3.53115		8.74	10.4876		108.76	-3.77938		8.74	5.15203			105.93	-0.19334		8.73	0.74564
8.75	-0.74974		8.75	-4.00551			441.91	0.41392		8.75	1.13757				115.49	-2.01772		8.75	-0.46729			8.75	1.37212		8.75	9.26407		108.77	-0.16845		8.75	0.39914			105.94	-0.22503		8.74	0.14113
8.76	-1.20444		8.76	-3.60779			441.92	0.355		8.76	1.27944				115.5	-2.2861		8.76	-0.40443			8.76	-0.81142		8.76	6.7331		108.78	4.63563		8.76	-3.44261			105.95	-0.42542		8.75	-0.25872
8.77	-1.88229		8.77	-2.98901			441.93	0.11972		8.77	1.37424				115.51	-2.60269		8.77	-0.20272			8.77	-2.1919		8.77	3.9073		108.79	8.60349		8.77	-5.45188			105.96	-0.7225		8.76	-0.61244
8.78	-2.32482		8.78	-2.69808			441.94	0.07681		8.78	1.31015				115.52	-3.21934		8.78	0.26485			8.78	-2.19451		8.78	1.91224		108.8	10.7253		8.78	-6.09946			105.97	-1.03678		8.77	-1.14663
8.79	-2.29787		8.79	-2.65089			441.95	0.22356		8.79	1.23844				115.53	-4.24284		8.79	1.0218			8.79	-0.8281		8.79	1.15071		108.81	10.5173		8.79	-5.23785			105.98	-1.33245		8.78	-1.80204
8.8	-1.99717		8.8	-2.33604			441.96	0.35517		8.8	1.33041				115.54	-5.30699		8.8	1.80523			8.8	1.27541		8.8	1.13676		108.82	8.59882		8.8	-2.84132			105.99	-1.52704		8.79	-2.18078
8.81	-1.71592		8.81	-1.56857			441.97	0.45054		8.81	1.47003				115.55	-5.60882		8.81	2.14805			8.81	3.1725		8.81	1.15483		108.83	6.59448		8.81	-0.58147			106	-1.52425		8.8	-1.94069
8.82	-1.51346		8.82	-0.72091			441.98	0.60627		8.82	1.45331				115.56	-4.6206		8.82	1.8046			8.82	4.09293		8.82	1.07151		108.84	5.37649		8.82	-0.15084			106.01	-1.32846		8.81	-1.15616
8.83	-1.26885		8.83	-0.14976			441.99	0.80028		8.83	1.25084				115.57	-2.67371		8.83	1.02053			8.83	3.86679		8.83	1.19851		108.85	4.94683		8.83	-0.42852			106.02	-1.03014		8.82	-0.29717
8.84	-0.85429		8.84	0.19259			442	0.93541		8.84	0.95238				115.58	-0.6507		8.84	0.26294			8.84	2.88066		8.84	1.53725		108.86	5.58101		8.84	1.05344			106.03	-0.70453		8.83	0.22333
8.85	-0.27848		8.85	0.50433			442.01	0.97698		8.85	0.69864				115.59	0.77886		8.85	-0.20527			8.85	1.78551		8.85	1.57251		108.87	7.75487		8.85	4.54738			106.04	-0.38331		8.84	0.34373
8.86	0.09445		8.86	0.71207			442.02	0.89071		8.86	0.6743				115.6	1.51152		8.86	-0.40761			8.86	1.10443		8.86	0.80883		108.88	10.8114		8.86	7.42411			106.05	-0.108		8.85	0.2601
8.87	-0.16525		8.87	0.53975			442.03	0.64049		8.87	0.84449				115.61	1.79081		8.87	-0.4711			8.87	0.9313		8.87	-0.78176		108.89	12.521		8.87	8.14723			106.06	0.05648		8.86	0.21583
8.88	-0.96279		8.88	-0.06275			442.04	0.36751		8.88	0.88987				115.62	1.87083		8.88	-0.48595			8.88	0.96369		8.88	-2.79475		108.9	10.7173		8.88	8.2129			106.07	0.10029		8.87	0.33697
8.89	-1.60441		8.89	-0.72894			442.05	0.32997		8.89	0.71963				115.63	1.88773		8.89	-0.48907			8.89	0.9977		8.89	-4.54705		108.91	5.90794		8.89	9.15988			106.08	0.02892		8.88	0.62645
8.9	-1.58908		8.9	-0.88943			442.06	0.50924		8.9	0.65906				115.64	1.87283		8.9	-0.48939			8.9	1.30738		8.9	-5.41733		108.92	0.98096		8.9	10.4505			106.09	-0.19637		8.89	0.996
8.91	-1.15817		8.91	-0.19173			442.07	0.59788		8.91	0.95503				115.65	1.79189		8.91	-0.48971			8.91	2.27487		8.91	-5.28921		108.93	-1.77535		8.91	11.7867			106.1	-0.5676		8.9	1.29731
8.92	-0.97948		8.92	0.99682			442.08	0.4456		8.92	1.39094				115.66	1.52627		8.92	-0.49003			8.92	3.74033		8.92	-4.5459		108.94	-2.45755		8.92	14.0535			106.11	-0.93273		8.91	1.36004
8.93	-1.47713		8.93	1.74466			442.09	0.23317		8.93	1.57138				115.67	0.85591		8.93	-0.49034			8.93	5.03032		8.93	-3.67303		108.95	-1.84509		8.93	17.1773			106.12	-1.04078		8.92	1.09275
8.94	-2.52848		8.94	1.29972			442.1	0.14954		8.94	1.39147				115.68	-0.36968		8.94	-0.49066			8.94	5.55497		8.94	-2.81962		108.96	-0.07025		8.94	19.3819			106.13	-0.76186		8.93	0.61611
8.95	-3.56027		8.95	-0.11367			442.11	0.1247		8.95	1.14935				115.69	-1.91113		8.95	-0.49098			8.95	5.3876		8.95	-1.73683		108.97	2.03207		8.95	19.12			106.14	-0.29074		8.94	0.22523
8.96	-3.98531		8.96	-1.50785			442.12	0.01823		8.96	1.20401				115.7	-3.05578		8.96	-0.4913			8.96	5.09048		8.96	-0.29424		108.98	2.74288		8.96	16.4907			106.15	-0.0291		8.95	0.15258
8.97	-3.55376		8.97	-2.05796			442.13	-0.10251		8.97	1.55262				115.71	-3.11939		8.97	-0.49162			8.97	4.97109		8.97	1.02361		108.99	1.68093		8.97	12.5566			106.16	-0.15417		8.96	0.37821
8.98	-2.49803		8.98	-1.77478			442.14	-0.04356		8.98	1.80699				115.72	-2.19495		8.98	-0.49193			8.98	4.74485		8.98	1.4488		109	0.07885		8.98	8.52146			106.17	-0.37404		8.97	0.6736
8.99	-1.39722		8.99	-1.16521			442.15	0.1945		8.99	1.72962				115.73	-1.12227		8.99	-0.49225			8.99	4.06596		8.99	0.86614		109.01	-1.38756		8.99	5.8679			106.18	-0.2474		8.98	0.85462
9	-0.74841		9	-0.56266			442.16	0.41683		9	1.51319				115.74	-0.6548		9	-0.47524			9	3.01952		9	0.14492		109.02	-3.26454		9	5.31088			106.19	0.31594		8.99	0.88579
9.01	-0.65758		9.01	0.09564			442.17	0.5165		9.01	1.46433				115.75	-0.76907		9.01	-0.41238			9.01	2.14038		9.01	0.22586		109.03	-5.58306		9.01	5.34798			106.2	0.96387		9	0.80814
9.02	-0.79542		9.02	0.91178			442.18	0.55123		9.02	1.58608				115.76	-0.86477		9.02	-0.21067			9.02	2.0431		9.02	1.16869		109.04	-7.3416		9.02	3.63988			106.21	1.23565		9.01	0.7358
9.03	-0.79212		9.03	1.69569			442.19	0.57786		9.03	1.60774				115.77	-0.5076		9.03	0.27424			9.03	2.82989		9.03	2.0593		109.05	-7.6585		9.03	0.00867			106.22	0.91905		9.02	0.85364
9.04	-0.64777		9.04	1.97704			442.2	0.58535		9.04	1.32158				115.78	0.09109		9.04	1.09435			9.04	3.71605		9.04	1.73125		109.06	-6.10543		9.04	-3.57451			106.23	0.14987		9.03	1.21221
9.05	-0.71752		9.05	1.43475			442.21	0.55612		9.05	0.75007				115.79	0.38283		9.05	2.07981			9.05	3.58872		9.05	-0.22324		109.07	-2.5433		9.05	-5.33138			106.24	-0.7083		9.04	1.53268
9.06	-1.29097		9.06	0.19901			442.22	0.55697		9.06	0.11459				115.8	0.09297		9.06	2.89053			9.06	2.17263		9.06	-2.88541		109.08	2.34973		9.06	-4.87406			106.25	-1.31092		9.05	1.42842
9.07	-2.18891		9.07	-1.24944			442.23	0.67227		9.07	-0.29901				115.81	-0.48912		9.07	3.30434			9.07	0.46422		9.07	-4.59006		109.09	7.03934		9.07	-3.07226			106.26	-1.52394		9.06	0.84033
9.08	-2.76447		9.08	-2.28313			442.24	0.82507		9.08	-0.33546				115.82	-0.76959		9.08	3.30402			9.08	-0.24703		9.08	-4.51889		109.1	9.94497		9.08	-1.48624			106.27	-1.35581		9.07	0.09227
9.09	-2.43512		9.09	-2.29441			442.25	0.79339		9.09	-0.09096				115.83	-0.41235		9.09	2.88958			9.09	0.36363		9.09	-3.44564		109.11	9.81799		9.09	-1.3658			106.28	-0.8745		9.08	-0.4224
9.1	-1.21978		9.1	-1.05652			442.26	0.47861		9.1	0.20345				115.84	0.37384		9.1	2.07822			9.1	1.50358		9.1	-2.48911		109.12	7.15932		9.1	-2.6601			106.29	-0.3183		9.09	-0.52526
9.11	0.16176		9.11	0.96732			442.27	0.04665		9.11	0.4294				115.85	1.11333		9.11	1.09207			9.11	2.21527		9.11	-1.69954		109.13	4.05947		9.11	-4.50218			106.3	-0.05812		9.1	-0.28101
9.12	0.85632		9.12	2.82066			442.28	-0.24069		9.12	0.64275				115.86	1.51757		9.12	0.27137			9.12	2.15944		9.12	-0.53305		109.14	1.98149		9.12	-5.86539			106.31	-0.28555		9.11	0.07029
9.13	0.50192		9.13	3.7148			442.29	-0.26709		9.13	0.88951				115.87	1.51719		9.13	-0.2113			9.13	1.77719		9.13	0.75961		109.15	0.80849		9.13	-5.80936			106.32	-0.76957		9.12	0.23141
9.14	-0.69552		9.14	3.42895			442.3	-0.0762		9.14	1.04319				115.88	1.11198		9.14	-0.41652			9.14	1.77772		9.14	1.20365		109.16	0.59599		9.14	-4.36254			106.33	-1.12255		9.13	0.05665
9.15	-2.24315		9.15	2.25568			442.31	0.25482		9.15	0.8667				115.89	0.35147		9.15	-0.48001			9.15	2.39313		9.15	0.42929		109.17	2.28108		9.15	-2.86311			106.34	-1.17634		9.14	-0.33704
9.16	-3.61314		9.16	0.76869			442.32	0.61387		9.16	0.34509				115.9	-0.49301		9.16	-0.49485			9.16	3.06287		9.16	-0.96671		109.18	5.60484		9.16	-2.53894			106.35	-1.03835		9.15	-0.72616
9.17	-4.36716		9.17	-0.42851			442.33	0.79899		9.17	-0.19419				115.91	-1.03861		9.17	-0.49798			9.17	2.91243		9.17	-2.25905		109.19	7.77192		9.17	-2.66484			106.36	-0.85441		9.16	-0.99338
9.18	-4.23944		9.18	-0.83121			442.34	0.68588		9.18	-0.42859				115.92	-1.1638		9.18	-0.48096			9.18	1.52178		9.18	-3.31046		109.2	5.87516		9.18	-1.62886			106.37	-0.60699		9.17	-1.19732
9.19	-3.23046		9.19	-0.27529			442.35	0.36153		9.19	-0.33096				115.93	-1.13774		9.19	-0.41811			9.19	-0.84258		9.19	-4.4589		109.21	0.72486		9.19	0.80187			106.38	-0.18177		9.18	-1.46461
9.2	-1.75212		9.2	0.8524			442.36	0.01452		9.2	-0.01937				115.94	-1.16466		9.2	-0.2164			9.2	-3.54479		9.2	-5.92791		109.22	-3.75861		9.2	2.89614			106.39	0.44865		9.19	-1.85226
9.21	-0.63642		9.21	1.83898			442.37	-0.20299		9.21	0.44896				115.95	-1.0404		9.21	0.25118			9.21	-5.84851		9.21	-7.31935		109.23	-4.52207		9.21	2.83675			106.4	1.09146		9.2	-2.25602
9.22	-0.60129		9.22	2.34417			442.38	-0.21074		9.22	1.02081				115.96	-0.4956		9.22	1.00812			9.22	-7.23625		9.22	-7.89992		109.24	-1.35123		9.22	0.77176			106.41	1.42165		9.21	-2.46087
9.23	-1.58132		9.23	2.68625			442.39	0.01384		9.23	1.50907				115.97	0.35089		9.23	1.79156			9.23	-7.57436		9.23	-7.59028		109.25	3.82653		9.23	-1.18461			106.42	1.30121		9.22	-2.40089
9.24	-2.65187		9.24	3.2808			442.4	0.38022		9.24	1.64517				115.98	1.12225		9.24	2.13438			9.24	-6.89933		9.24	-7.02776		109.26	8.06655		9.24	-1.14455			106.43	0.86083		9.23	-2.27627
9.25	-2.73591		9.25	4.07985			442.41	0.66241		9.25	1.37454				115.99	1.59246		9.25	1.77359			9.25	-5.31917		9.25	-6.51157		109.27	9.21196		9.25	0.92177			106.44	0.3176		9.24	-2.37907
9.26	-1.40277		9.26	4.6531			442.42	0.64529		9.26	0.96202				116	1.79411		9.26	0.92641			9.26	-3.30802		9.26	-5.60079		109.28	8.07277		9.26	3.24287			106.45	-0.1862		9.25	-2.7641
9.27	0.72318		9.27	4.65668			442.43	0.3308		9.27	0.70984				116.01	1.85679		9.27	-0.03326			9.27	-1.54542		9.27	-4.06976		109.29	7.97069		9.27	3.80436			106.46	-0.60858		9.26	-3.17482
9.28	2.3383		9.28	4.10224			442.44	-0.05917		9.28	0.66021				116.02	1.85355		9.28	-0.96931			9.28	-0.38573		9.28	-2.56911		109.3	10.2953		9.28	2.61527			106.47	-0.96027		9.27	-3.23276
9.29	2.5121		9.29	3.38231			442.45	-0.29202		9.29	0.62395				116.03	1.79282		9.29	-1.92898			9.29	0.11673		9.29	-1.99752		109.31	12.4261		9.29	1.9125			106.48	-1.26461		9.28	-2.67192
9.3	1.57849		9.3	3.0371			442.46	-0.3357		9.3	0.43056				116.04	1.59036		9.3	-2.77622			9.3	-0.21264		9.3	-2.44385		109.32	11.6503		9.3	3.3752			106.49	-1.46928		9.29	-1.50958
9.31	0.59824		9.31	3.30332			442.47	-0.25536		9.31	0.12087				116.05	1.1047		9.31	-3.1342			9.31	-1.41769		9.31	-3.27064		109.33	9.45078		9.31	6.25719			106.5	-1.4981		9.3	-0.11501
9.32	0.21098		9.32	3.80528			442.48	-0.02873		9.32	-0.1232				116.06	0.28383		9.32	-2.79419			9.32	-2.95255		9.32	-3.83224		109.34	9.56162		9.32	8.6781			106.51	-1.40326		9.31	0.93503
9.33	0.26814		9.33	3.81288			442.49	0.35375		9.33	-0.22616				116.07	-0.70238		9.33	-2.01069			9.33	-3.79701		9.33	-4.05278		109.35	12.3311		9.33	9.42716			106.52	-1.33889		9.32	1.22163
9.34	0.32281		9.34	2.79116			442.5	0.6836		9.34	-0.30733				116.08	-1.51385		9.34	-1.25375			9.34	-3.23927		9.34	-4.54342		109.36	14.2346		9.34	8.13256			106.53	-1.40061		9.33	0.8255
9.35	0.11935		9.35	0.78299			442.51	0.69558		9.35	-0.50785				116.09	-1.94574		9.35	-0.78623			9.35	-1.36688		9.35	-6.03496		109.37	12.9202		9.35	5.6584			106.54	-1.50285		9.34	0.17875
9.36	-0.33816		9.36	-1.50515			442.52	0.4519		9.36	-0.82448				116.1	-2.00934		9.36	-0.58446			9.36	1.08572		9.36	-8.17893		109.38	9.63879		9.36	3.91853			106.55	-1.50012		9.35	-0.43357
9.37	-0.86559		9.37	-3.03096			442.53	0.29054		9.37	-1.0704				116.11	-1.79768		9.37	-0.52167			9.37	3.18206		9.37	-9.38618		109.39	6.3847		9.37	3.94781			106.56	-1.39802		9.36	-1.1538
9.38	-1.33021		9.38	-3.04472			442.54	0.39812		9.38	-1.06232				116.12	-1.45503		9.38	-0.50746			9.38	4.29286		9.38	-8.30214		109.4	3.58406		9.38	4.88836			106.57	-1.33224		9.37	-2.33179
9.39	-1.75556		9.39	-1.56607			442.55	0.68364		9.39	-0.83168				116.13	-1.22688		9.39	-0.50497			9.39	4.34421		9.39	-5.13165		109.41	1.48793		9.39	5.38301			106.58	-1.3853		9.38	-3.99416
9.4	-2.16137		9.4	0.5846			442.56	0.96261		9.4	-0.59939				116.14	-1.19063		9.4	-0.50529			9.4	3.65031		9.4	-1.46613		109.42	0.64424		9.4	5.0128			106.59	-1.45593		9.39	-5.67826
9.41	-2.38387		9.41	2.3285			442.57	1.02449		9.41	-0.49512				116.15	-1.05184		9.41	-0.50561			9.41	2.58167		9.41	1.08572		109.43	1.19298		9.41	4.53126			106.6	-1.35224		9.4	-6.79565
9.42	-2.35692		9.42	3.04497			442.58	0.72456		9.42	-0.44114				116.16	-0.50424		9.42	-0.50593			9.42	1.47728		9.42	1.8147		109.44	2.96934		9.42	5.0426			106.61	-1.0162		9.41	-7.07649
9.43	-2.29081		9.43	2.92901			442.59	0.24542		9.43	-0.34273				116.17	0.34225		9.43	-0.50624			9.43	0.64634		9.43	0.97573		109.45	5.46027		9.43	6.65218			106.62	-0.57175		9.42	-6.70333
9.44	-2.35031		9.44	2.60395			442.6	-0.0173		9.44	-0.2283				116.18	1.11361		9.44	-0.50656			9.44	0.2792		9.44	-0.57672		109.46	7.25052		9.44	8.99953			106.63	-0.24163		9.43	-6.03666
9.45	-2.35626		9.45	2.35838			442.61	0.07817		9.45	-0.15977				116.19	1.56648		9.45	-0.50688			9.45	0.27719		9.45	-1.73645		109.47	6.58686		9.45	11.6122			106.64	-0.17231		9.44	-5.29187
9.46	-2.07579		9.46	1.93514			442.62	0.34992		9.46	-0.06634				116.2	1.70497		9.46	-0.5072			9.46	0.32835		9.46	-1.69538		109.48	3.55173		9.46	13.347			106.65	-0.34108		9.45	-4.4842
9.47	-1.53013		9.47	1.1549			442.63	0.60828		9.47	0.14457				116.21	1.56562		9.47	-0.50752			9.47	0.0041		9.47	-0.50326		109.49	0.19342		9.47	13.3561			106.66	-0.63089		9.46	-3.53494
9.48	-0.82956		9.48	0.49659			442.64	0.76157		9.48	0.34142				116.22	1.09449		9.48	-0.4905			9.48	-0.8068		9.48	0.93863		109.5	-1.29175		9.48	12.0784			106.67	-0.94377		9.47	-2.41539
9.49	-0.06909		9.49	0.68205			442.65	0.78918		9.49	0.32372				116.23	0.27649		9.49	-0.42765			9.49	-1.39464		9.49	1.68464		109.51	-0.0319		9.49	9.31502			106.68	-1.23944		9.48	-1.18597
9.5	0.50877		9.5	1.79238			442.66	0.74862		9.5	0.10553				116.24	-0.70972		9.5	-0.22594			9.5	-0.7975		9.5	1.74289		109.52	2.46679		9.5	4.04608			106.69	-1.43404		9.49	-0.00771
9.51	0.57237		9.51	3.0661			442.67	0.62261		9.51	-0.15837				116.25	-1.52119		9.51	0.24164			9.51	0.87698		9.51	2.05359		109.53	2.95699		9.51	-2.62099			106.7	-1.43124		9.5	0.94614
9.52	0.20593		9.52	3.5444			442.68	0.25949		9.52	-0.39199				116.26	-1.93575		9.52	0.99858			9.52	2.33931		9.52	3.22788		109.54	0.18441		9.52	-7.14024			106.71	-1.22679		9.51	1.618
9.53	-0.12595		9.53	2.72474			442.69	-0.31359		9.53	-0.62678				116.27	-1.93618		9.53	1.78202			9.53	2.65491		9.53	4.62083		109.55	-3.90791		9.53	-7.51062			106.72	-0.89685		9.52	2.07294
9.54	-0.18145		9.54	0.74504			442.7	-0.79819		9.54	-0.86587				116.28	-1.52249		9.54	2.12484			9.54	2.12049		9.54	4.95819		109.56	-6.97963		9.54	-4.84546			106.73	-0.47029		9.53	2.39982
9.55	-0.12776		9.55	-1.67222			442.71	-0.97498		9.55	-1.02224				116.29	-0.71194		9.55	1.78138			9.55	1.48942		9.55	3.70374		109.57	-8.29744		9.55	-1.21024			106.74	0.08488		9.54	2.57101
9.56	-0.09724		9.56	-3.66247			442.72	-0.86125		9.56	-0.98359				116.3	0.27346		9.56	0.99731			9.56	0.93557		9.56	1.40701		109.58	-8.05453		9.56	2.27108			106.75	0.73019		9.55	2.46821
9.57	0.15515		9.57	-4.79668			442.73	-0.5519		9.57	-0.77327				116.31	1.09347		9.57	0.2224			9.57	0.24216		9.57	-0.98225		109.59	-6.92782		9.57	4.84563			106.76	1.25489		9.56	2.02935
9.58	0.89835		9.58	-5.25459			442.74	-0.18836		9.58	-0.55435				116.32	1.5754		9.58	-0.30893			9.58	-0.5136		9.58	-2.68086		109.6	-5.98181		9.58	5.56873			106.77	1.36938		9.57	1.32029
9.59	1.84101		9.59	-5.2898			442.75	0.02567		9.59	-0.40984				116.33	1.77986		9.59	-0.71336			9.59	-0.96854		9.59	-3.40189		109.61	-5.95334		9.59	4.91997			106.78	0.89244		9.58	0.50143
9.6	2.16017		9.6	-4.75021			442.76	0.05943		9.6	-0.23927				116.34	1.84254		9.6	-1.24468			9.6	-0.93522		9.6	-3.48381		109.62	-6.45178		9.6	5.26004			106.79	-0.10337		9.59	-0.23449
9.61	1.3825		9.61	-3.38387			442.77	0.17229		9.61	0.04782				116.35	1.8393		9.61	-2.01685			9.61	-0.57735		9.61	-3.82002		109.63	-6.32657		9.61	7.57275			106.8	-1.2451		9.6	-0.74891
9.62	-0.03336		9.62	-1.4821			442.78	0.58661		9.62	0.34271				116.36	1.77856		9.62	-2.80373			9.62	-0.10644		9.62	-5.08515		109.64	-4.65528		9.62	9.52474			106.81	-2.01575		9.61	-1.02346
9.63	-1.11157		9.63	0.31566			442.79	1.14615		9.63	0.4839				116.37	1.5761		9.63	-3.14719			9.63	0.49263		9.63	-6.91693		109.65	-1.80445		9.63	8.56046			106.82	-2.04463		9.62	-1.14359
9.64	-1.33241		9.64	1.74676			442.8	1.48596		9.64	0.45916				116.38	1.09044		9.64	-2.80436			9.64	1.26917		9.64	-8.14262		109.66	0.26		9.64	5.11607			106.83	-1.38235		9.63	-1.20995
9.65	-1.10078		9.65	2.97996			442.81	1.43983		9.65	0.25699				116.39	0.26958		9.65	-2.02087			9.65	1.94142		9.65	-8.07631		109.67	-0.39103		9.65	0.95284			106.84	-0.47929		9.64	-1.32008
9.66	-1.185		9.66	4.07832			442.82	1.15162		9.66	-0.22497				116.4	-0.71663		9.66	-1.28126			9.66	1.89286		9.66	-7.08968		109.68	-3.24248		9.66	-3.0628			106.85	0.11634		9.65	-1.55722
9.67	-1.9291		9.67	4.84801			442.83	0.78713		9.67	-0.85888				116.41	-1.5281		9.67	-0.87685			9.67	0.68248		9.67	-5.90211		109.69	-5.44939		9.67	-5.79419			106.86	0.12737		9.66	-1.92894
9.68	-2.85073		9.68	5.05423			442.84	0.39247		9.68	-1.2508				116.42	-1.95999		9.68	-0.87717			9.68	-1.41071		9.68	-4.77507		109.7	-4.65108		9.68	-5.41416			106.87	-0.31332		9.67	-2.29107
9.69	-3.13026		9.69	4.5268			442.85	0.06607		9.69	-1.21685				116.43	-2.04093		9.69	-1.28221			9.69	-3.27539		9.69	-3.57133		109.71	-0.13357		9.69	-1.68644			106.88	-0.87064		9.68	-2.36329
9.7	-2.42338		9.7	3.14613			442.86	-0.01677		9.7	-1.01131				116.44	-1.89243		9.7	-2.00799			9.7	-3.66693		9.7	-2.26126		109.72	7.0659		9.7	3.18182			106.89	-1.24322		9.69	-1.95968
9.71	-1.19568		9.71	1.07204			442.87	0.19648		9.71	-0.92051				116.45	-1.75181		9.71	-2.72609			9.71	-2.3959		9.71	-1.19277		109.73	13.5717		9.71	6.67936			106.9	-1.2649		9.7	-1.1909
9.72	-0.11569		9.72	-1.07383			442.88	0.49761		9.72	-0.93792				116.46	-1.99156		9.72	-2.86752			9.72	-0.53872		9.72	-0.88729		109.74	15.4831		9.72	7.8759			106.91	-0.9576		9.71	-0.41351
9.73	0.50386		9.73	-2.52679			442.89	0.62581		9.73	-0.93531				116.47	-2.71258		9.73	-2.03947			9.73	0.66929		9.73	-1.57984		109.75	12.0904		9.73	7.212			106.92	-0.49021		9.72	0.02177
9.74	0.74547		9.74	-2.9847			442.9	0.49179		9.74	-0.91756				116.48	-3.35754		9.74	-0.43554			9.74	0.96038		9.74	-2.90556		109.76	6.42389		9.74	5.317			106.93	-0.05187		9.73	0.05917
9.75	0.75827		9.75	-2.70399			442.91	0.17662		9.75	-0.93302				116.49	-3.15308		9.75	1.30719			9.75	0.86533		9.75	-3.98511		109.77	1.40634		9.75	2.93848			106.94	0.28302		9.74	-0.02879
9.76	0.56165		9.76	-2.02335			442.92	-0.12517		9.76	-0.92113				116.5	-1.96345		9.76	2.58574			9.76	0.83582		9.76	-4.03499		109.78	-2.38486		9.76	1.18906			106.95	0.59386		9.75	0.10931
9.77	0.03456		9.77	-1.08056			442.93	-0.21514		9.77	-0.77877				116.51	-0.40834		9.77	3.20163			9.77	0.73814		9.77	-3.12591		109.79	-4.50135		9.77	0.47023			106.96	0.93851		9.76	0.61052
9.78	-0.91926		9.78	-0.05761			442.94	-0.02074		9.78	-0.53808				116.52	0.8192		9.78	3.26443			9.78	0.38856		9.78	-2.09978		109.8	-3.45234		9.78	-0.23731			106.97	1.20748		9.77	1.33206
9.79	-2.16987		9.79	0.71489			442.95	0.31761		9.79	-0.30744				116.53	1.48869		9.79	2.86451			9.79	0.00471		9.79	-1.78944		109.81	1.14119		9.79	-1.88082			106.98	1.2331		9.78	2.03028
9.8	-3.2648		9.8	1.00817			442.96	0.56328		9.8	-0.11791				116.54	1.75345		9.8	2.0733			9.8	-0.00739		9.8	-2.23348		109.82	6.99501		9.8	-3.86581			106.99	1.04345		9.79	2.52777
9.81	-3.68697		9.81	0.79982			442.97	0.63307		9.81	0.08186				116.55	1.81333		9.81	1.15031			9.81	0.32107		9.81	-2.80413		109.83	10.9201		9.81	-5.21794			107	0.84312		9.8	2.75846
9.82	-3.17778		9.82	0.188			442.98	0.61399		9.82	0.24561				116.56	1.76706		9.82	0.53165			9.82	0.52769		9.82	-2.82697		109.84	11.4292		9.82	-5.49831			107.01	0.704		9.81	2.73855
9.83	-1.83955		9.83	-0.56763			442.99	0.58222		9.83	0.24626				116.57	1.56747		9.83	0.51686			9.83	0.33885		9.83	-2.1543		109.85	9.53767		9.83	-4.00092			107.02	0.46027		9.82	2.46021
9.84	-0.00565		9.84	-1.26233			443	0.53766		9.84	0.06899				116.58	1.09914		9.84	1.06891			9.84	0.07397		9.84	-0.88679		109.86	7.19144		9.84	0.11083			107.03	-0.02985		9.83	1.91534
9.85	2.05298		9.85	-2.09395			443.01	0.48899		9.85	-0.16502				116.59	0.32411		9.85	1.78918			9.85	0.28858		9.85	1.08092		109.87	5.34949		9.85	5.68267			107.04	-0.60067		9.84	1.24174
9.86	4.08958		9.86	-3.27877			443.02	0.45967		9.86	-0.33809				116.6	-0.52324		9.86	2.11747			9.86	1.12057		9.86	3.87012		109.88	3.63275		9.86	9.186			107.05	-0.9086		9.85	0.71413
9.87	5.65129		9.87	-4.32589			443.03	0.35465		9.87	-0.40765				116.61	-1.06884		9.87	1.77121			9.87	2.1732		9.87	6.7604		109.89	1.81427		9.87	8.09753			107.06	-0.81371		9.86	0.46149
9.88	6.03356		9.88	-4.33799			443.04	0.11165		9.88	-0.39479				116.62	-1.19403		9.88	0.98714			9.88	2.88205		9.88	8.23139		109.9	0.58926		9.88	4.15839			107.07	-0.47174		9.87	0.3192
9.89	4.85629		9.89	-3.18879			443.05	-0.09912		9.89	-0.36395				116.63	-1.16797		9.89	0.19489			9.89	2.95107		9.89	7.33042		109.91	0.08105		9.89	1.22551			107.08	-0.17317		9.88	0.11289
9.9	2.63224		9.9	-1.80007			443.06	-0.07894		9.9	-0.41574				116.64	-1.19489		9.9	-0.38227			9.9	2.47092		9.9	4.64606		109.92	-0.81431		9.9	0.39598			107.09	-0.11105		9.89	-0.08574
9.91	0.58553		9.91	-1.23016			443.07	0.07308		9.91	-0.68236				116.65	-1.07063		9.91	-0.92556			9.91	1.95538		9.91	1.60408		109.93	-2.2053		9.91	-0.48711			107.1	-0.28129		9.9	-0.09613
9.92	-0.40992		9.92	-1.63968			443.08	0.07451		9.92	-1.10817				116.66	-0.54317		9.92	-1.74009			9.92	2.09485		9.92	-0.75759		109.94	-2.65178		9.92	-2.82551			107.11	-0.56244		9.91	0.06725
9.93	-0.50433		9.93	-2.33695			443.09	-0.16849		9.93	-1.31718				116.67	0.24015		9.93	-2.84734			9.93	3.19829		9.93	-2.11008		109.95	-2.11088		9.93	-5.17927			107.12	-0.8437		9.92	0.16757
9.94	-0.48193		9.94	-2.46239			443.1	-0.44469		9.94	-1.00969				116.68	0.79215		9.94	-3.79968			9.94	4.76608		9.94	-2.53015		109.96	-2.25304		9.94	-5.57631			107.13	-1.02975		9.93	0.06374
9.95	-0.84349		9.95	-1.50329			443.11	-0.48613		9.95	-0.37827				116.69	0.73129		9.95	-3.96834			9.95	5.90138		9.95	-2.15288		109.97	-3.07116		9.95	-3.71065			107.14	-0.96745		9.94	-0.10333
9.96	-1.44148		9.96	0.42914			443.12	-0.19759		9.96	0.14358				116.7	-0.02634		9.96	-3.22866			9.96	6.1526		9.96	-1.13015		109.98	-2.56179		9.96	-0.3424			107.15	-0.51665		9.95	-0.10652
9.97	-1.73621		9.97	2.62734			443.13	0.21507		9.97	0.38818				116.71	-1.21531		9.97	-2.03111			9.97	5.97523		9.97	0.19757		109.99	-0.38995		9.97	4.07414			107.16	0.20403		9.96	0.05832
9.98	-1.42322		9.98	4.226			443.14	0.43574		9.98	0.48034				116.72	-2.30162		9.98	-0.8427			9.98	6.19972		9.98	1.27058		110	1.56659		9.98	8.91936			107.17	0.80992		9.97	0.15864
9.99	-0.78744		9.99	4.77522			443.15	0.36315		9.99	0.51499				116.73	-2.7398		9.99	0.0849			9.99	7.19797		9.99	1.84634		110.01	2.11789		9.99	12.5443			107.18	0.94558		9.98	0.05481
10	-0.34068		10	4.39731			443.16	0.14418		10	0.44367				116.74	-2.29962		10	0.66356			10	8.34711		10	2.37112		110.02	1.34015		10	12.8224			107.19	0.55366		9.99	-0.11226
10.01	-0.31303		10.01	3.56155			443.17	-0.10967		10.01	0.26982				116.75	-1.19965		10.01	1.02878			10.01	8.43947		10.01	3.3937		110.03	-0.43146		10.01	9.14636			107.2	-0.12677		10	-0.11545
10.02	-0.46536		10.02	2.78328			443.18	-0.37044		10.02	0.09577				116.76	0.05157		10.02	1.46224			10.02	6.79692		10.02	4.78661		110.04	-2.32224		10.02	3.61781			107.21	-0.79518		10.01	0.04939
10.03	-0.4649		10.03	2.33268			443.19	-0.55534		10.03	-0.04469				116.77	1.01043		10.03	1.97101			10.03	4.0209		10.03	5.79257		110.05	-3.08851		10.03	-0.74264			107.22	-1.22232		10.02	0.14971
10.04	-0.30318		10.04	2.13428			443.2	-0.63759		10.04	-0.16347				116.78	1.541		10.04	2.17211			10.04	1.54513		10.04	5.57328		110.06	-2.93955		10.04	-3.12532			107.23	-1.3206		10.03	0.05454
10.05	-0.30983		10.05	2.02111			443.21	-0.74739		10.05	-0.20177				116.79	1.75718		10.05	1.78001			10.05	0.43478		10.05	3.90899		110.07	-3.39619		10.05	-4.67775			107.24	-1.1477		10.04	-0.08097
10.06	-0.69858		10.06	1.83065			443.22	-0.94352		10.06	-0.08119				116.8	1.82267		10.06	0.98422			10.06	0.76091		10.06	1.41394		110.08	-5.1786		10.06	-5.9193			107.25	-0.82502		10.05	0.01691
10.07	-1.19174		10.07	1.36647			443.23	-1.04521		10.07	0.18411				116.81	1.83676		10.07	0.22383			10.07	1.76177		10.07	-1.02257		110.09	-7.23079		10.07	-6.15547			107.26	-0.40853		10.06	0.41564
10.08	-1.21212		10.08	0.57651			443.24	-0.85325		10.08	0.43565				116.82	1.8392		10.08	-0.24438			10.08	2.52663		10.08	-2.7033		110.1	-8.0945		10.08	-5.17955			107.27	0.12368		10.07	0.89463
10.09	-0.56688		10.09	-0.33744			443.25	-0.40563		10.09	0.54304				116.83	1.83877		10.09	-0.44673			10.09	2.71378		10.09	-3.29431		110.11	-7.89416		10.09	-3.75616			107.28	0.69965		10.08	1.18264
10.1	0.2344		10.1	-1.00297			443.26	0.03467		10.1	0.53638				116.84	1.821		10.1	-0.51022			10.1	2.52181		10.1	-2.91325		110.12	-8.39947		10.1	-1.88599			107.29	1.09136		10.09	1.1872
10.11	0.48898		10.11	-1.20137			443.27	0.22683		10.11	0.51145				116.85	1.7574		10.11	-0.52506			10.11	2.01472		10.11	-2.1771		110.13	-10.2805		10.11	1.75309			107.3	1.0698		10.1	1.01244
10.12	0.05659		10.12	-1.08792			443.28	0.11557		10.12	0.42138				116.86	1.55494		10.12	-0.52819			10.12	0.87998		10.12	-1.67267		110.14	-11.7603		10.12	7.64617			107.31	0.60263		10.11	0.77671
10.13	-0.69454		10.13	-1.09128			443.29	-0.13798		10.13	0.18298				116.87	1.08661		10.13	-0.5285			10.13	-1.0678		10.13	-1.65178		110.15	-10.9245		10.13	13.6503			107.32	-0.10356		10.12	0.45815
10.14	-1.51295		10.14	-1.4651			443.3	-0.3053		10.14	-0.11871				116.88	0.32892		10.14	-0.52882			10.14	-3.35834		10.14	-2.2301		110.16	-8.07715		10.14	16.3365			107.33	-0.76917		10.13	-0.01227
10.15	-2.30335		10.15	-1.92317			443.31	-0.30094		10.15	-0.33182				116.89	-0.45526		10.15	-0.52914			10.15	-5.11574		10.15	-3.50354		110.17	-5.08155		10.15	13.9918			107.34	-1.17476		10.14	-0.61531
10.16	-2.80069		10.16	-1.88009			443.32	-0.26923		10.16	-0.47218				116.9	-0.79884		10.16	-0.52946			10.16	-5.77376		10.16	-5.22555		110.18	-3.42106		10.16	8.10633			107.35	-1.2037		10.15	-1.2626
10.17	-2.60991		10.17	-1.07806			443.33	-0.40335		10.17	-0.60971				116.91	-0.45613		10.17	-0.52978			10.17	-5.4548		10.17	-6.77004		110.19	-3.02467		10.17	1.74846			107.36	-0.90648		10.16	-1.8842
10.18	-1.62074		10.18	0.02404			443.34	-0.66588		10.18	-0.73337				116.92	0.30986		10.18	-0.53009			10.18	-4.62624		10.18	-7.39255		110.2	-2.74534		10.18	-2.91615			107.37	-0.47937		10.17	-2.38037
10.19	-0.17362		10.19	0.64888			443.35	-0.79403		10.19	-0.87734				116.93	1.00352		10.19	-0.53041			10.19	-3.47883		10.19	-6.77255		110.21	-1.93486		10.19	-5.06136			107.38	-0.1736		10.18	-2.57655
10.2	1.24692		10.2	0.48023			443.36	-0.59826		10.2	-1.08244				116.94	1.26889		10.2	-0.53073			10.2	-1.75153		10.2	-5.23057		110.22	-1.33693		10.2	-4.13305			107.39	-0.17361		10.19	-2.38248
10.21	2.3119		10.21	-0.1802			443.37	-0.14537		10.21	-1.19184				116.95	1.00265		10.21	-0.53105			10.21	0.71732		10.21	-3.48808		110.23	-1.59105		10.21	-0.49302			107.4	-0.47538		10.2	-1.89275
10.22	2.98228		10.22	-0.75358			443.38	0.2796		10.22	-1.04294				116.96	0.30807		10.22	-0.53137			10.22	3.68518		10.22	-2.16532		110.24	-1.89528		10.22	4.2426			107.41	-0.9099		10.21	-1.27332
10.23	3.41701		10.23	-0.85417			443.39	0.40574		10.23	-0.78506				116.97	-0.46159		10.23	-0.53168			10.23	6.64738		10.23	-1.3963		110.25	-1.23354		10.23	8.24232			107.42	-1.23603		10.22	-0.63094
10.24	3.62448		10.24	-0.47264			443.4	0.1852		10.24	-0.65384				116.98	-0.80229		10.24	-0.532			10.24	8.99045		10.24	-1.0033		110.26	0.3556		10.24	10.1163			107.43	-1.30269		10.23	-0.03012
10.25	3.32532		10.25	0.19391			443.41	-0.18368		10.25	-0.60894				116.99	-0.45958		10.25	-0.53232			10.25	10.0153		10.25	-0.89755		110.27	2.0817		10.25	9.12873			107.44	-1.1312		10.24	0.44538
10.26	2.36299		10.26	1.04519			443.42	-0.50588		10.26	-0.45174				117	0.32374		10.26	-0.53264			10.26	9.23837		10.26	-1.11259		110.28	2.8497		10.26	6.09386			107.45	-0.83873		10.25	0.78185
10.27	1.09752		10.27	2.11083			443.43	-0.73101		10.27	-0.12364				117.01	1.08057		10.27	-0.53296			10.27	7.04596		10.27	-1.45693		110.29	1.68811		10.27	3.0898			107.46	-0.52319		10.26	1.08488
10.28	0.21948		10.28	3.23506			443.44	-0.84686		10.28	0.26569				117.02	1.54797		10.28	-0.53327			10.28	4.73358		10.28	-1.32422		110.3	-1.19519		10.28	0.87187			107.47	-0.2336		10.27	1.38754
10.29	0.12027		10.29	3.91544			443.45	-0.84201		10.29	0.50629				117.03	1.74963		10.29	-0.53359			10.29	3.54508		10.29	-0.27771		110.31	-4.24787		10.29	-1.75136			107.48	-0.0679		10.28	1.51685
10.3	0.76109		10.3	3.68805			443.46	-0.73804		10.3	0.46251				117.04	1.79497		10.3	-0.51658			10.3	3.73495		10.3	1.29796		110.32	-5.95271		10.3	-4.76339			107.49	-0.16899		10.29	1.20696
10.31	1.73628		10.31	2.70183			443.47	-0.6243		10.31	0.25995				117.05	1.72856		10.31	-0.45372			10.31	4.62897		10.31	2.19716		110.33	-6.07987		10.31	-5.99995			107.5	-0.59613		10.3	0.40311
10.32	2.34533		10.32	1.81248			443.48	-0.59465		10.32	0.13014				117.06	1.4658		10.32	-0.25201			10.32	5.30122		10.32	1.35847		110.34	-5.54005		10.32	-4.3324			107.51	-1.2704		10.31	-0.5662
10.33	1.97827		10.33	1.89948			443.49	-0.66158		10.33	0.0722				117.07	0.79544		10.33	0.2329			10.33	5.12349		10.33	-0.94802		110.35	-4.73607		10.33	-1.55474			107.52	-1.97659		10.32	-1.23785
10.34	0.61536		10.34	3.04462			443.5	-0.77401		10.34	-0.0789				117.08	-0.43015		10.34	1.05301			10.34	4.25634		10.34	-3.05276		110.36	-3.3936		10.34	0.3625			107.53	-2.4351		10.33	-1.39082
10.35	-1.10012		10.35	4.54635			443.51	-0.85969		10.35	-0.33176				117.09	-1.98893		10.35	2.03847			10.35	3.61202		10.35	-3.36551		110.37	-2.11574		10.35	1.52556			107.54	-2.42651		10.34	-1.12228
10.36	-2.36299		10.36	5.57307			443.52	-0.87573		10.36	-0.5437				117.1	-3.17942		10.36	2.84919			10.36	3.97555		10.36	-1.8603		110.38	-1.89791		10.36	2.26665			107.55	-1.93091		10.35	-0.64549
10.37	-2.74933		10.37	5.71571			443.53	-0.84364		10.37	-0.64324				117.11	-3.38188		10.37	3.263			10.37	5.1386		10.37	0.05913		110.39	-2.39977		10.37	2.27498			107.56	-1.12252		10.36	-0.19317
10.38	-2.49332		10.38	4.9621			443.54	-0.79972		10.38	-0.67354				117.12	-2.72332		10.38	3.28001			10.38	6.22188		10.38	0.94467		110.4	-2.91024		10.38	2.1696			107.57	-0.21164		10.37	-0.00050196
10.39	-2.17593		10.39	3.52657			443.55	-0.723		10.39	-0.67835				117.13	-1.94		10.39	2.92874			10.39	6.68842		10.39	0.5032		110.41	-4.07742		10.39	3.02651			107.58	0.60689		10.38	-0.16806
10.4	-2.09932		10.4	1.73149			443.56	-0.50018		10.4	-0.6442				117.14	-1.49902		10.4	2.31942			10.4	6.6476		10.4	-0.39671		110.42	-6.42126		10.4	4.14743			107.59	1.13129		10.39	-0.55162
10.41	-2.07401		10.41	-0.11251			443.57	-0.09522		10.41	-0.54627				117.15	-1.19001		10.41	1.80115			10.41	6.2668		10.41	-0.87054		110.43	-8.18671		10.41	3.96027			107.6	1.24223		10.4	-0.90051
10.42	-1.84497		10.42	-1.67706			443.58	0.30466		10.42	-0.42218				117.16	-0.64527		10.42	1.73773			10.42	5.39954		10.42	-0.82168		110.44	-7.17228		10.42	2.33758			107.61	1.01621		10.41	-1.02644
10.43	-1.48117		10.43	-2.50296			443.59	0.49868		10.43	-0.31351				117.17	0.01372		10.43	2.0388			10.43	4.05627		10.43	-0.60011		110.45	-3.28849		10.43	0.27093			107.62	0.69014		10.42	-0.86386
10.44	-1.20275		10.44	-2.25084			443.6	0.48957		10.44	-0.16598				117.18	0.31999		10.44	2.17673			10.44	2.8033		10.44	-0.34475		110.46	1.35067		10.44	-1.41058			107.63	0.40772		10.43	-0.41747
10.45	-1.07789		10.45	-1.08083			443.61	0.4206		10.45	0.09366				117.19	0.0156		10.45	1.7701			10.45	2.17281		10.45	0.09688		110.47	4.33879		10.45	-2.377			107.64	0.14208		10.44	0.19928
10.46	-1.09849		10.46	0.17661			443.62	0.29724		10.46	0.39735				117.2	-0.62967		10.46	0.9715			10.46	2.01826		10.46	0.80067		110.48	5.12023		10.46	-2.68347			107.65	-0.15933		10.45	0.74632
10.47	-1.35391		10.47	0.60583			443.63	-0.01099		10.47	0.54175				117.21	-1.11215		10.47	0.21111			10.47	1.79908		10.47	1.83485		110.49	4.79881		10.47	-2.22525			107.66	-0.48795		10.46	0.96481
10.48	-2.02053		10.48	-0.08335			443.64	-0.46062		10.48	0.36389				117.22	-1.22281		10.48	-0.2571			10.48	1.35711		10.48	3.25626		110.5	3.63377		10.48	-0.56181			107.67	-0.81817		10.47	0.74269
10.49	-3.25176		10.49	-1.49166			443.65	-0.77441		10.49	-0.06543				117.23	-1.19389		10.49	-0.45945			10.49	0.99968		10.49	4.67926		110.51	0.62174		10.49	2.12507			107.68	-1.13819		10.48	0.19073
10.5	-4.85783		10.5	-3.06609			443.66	-0.74846		10.5	-0.47747				117.24	-1.22081		10.5	-0.52294			10.5	0.93548		10.5	5.0489		110.52	-3.59509		10.5	4.29758			107.69	-1.41079		10.49	-0.43685
10.51	-6.18634		10.51	-4.56979			443.67	-0.43384		10.51	-0.62388				117.25	-1.09655		10.51	-0.53778			10.51	0.97674		10.51	3.72368		110.53	-6.18356		10.51	4.49852			107.7	-1.58127		10.5	-0.91831
10.52	-6.66034		10.52	-5.91438			443.68	-0.05095		10.52	-0.39226				117.26	-0.55175		10.52	-0.54091			10.52	0.95326		10.52	1.3013		110.54	-5.78045		10.52	3.06045			107.71	-1.66277		10.51	-1.1856
10.53	-6.33831		10.53	-6.80852			443.69	0.16143		10.53	0.1373				117.27	0.27741		10.53	-0.54122			10.53	1.06087		10.53	-0.87239		110.55	-4.24301		10.53	0.88947			107.72	-1.72125		10.52	-1.30433
10.54	-5.70219		10.54	-6.93584			443.7	0.07762		10.54	0.73757				117.28	0.98559		10.54	-0.54154			10.54	1.54316		10.54	-1.86069		110.56	-4.02017		10.54	-2.34242			107.73	-1.81953		10.53	-1.37069
10.55	-5.02903		10.55	-6.38232			443.71	-0.20268		10.55	1.19584				117.29	1.25378		10.55	-0.54186			10.55	2.13621		10.55	-1.46207		110.57	-5.27179		10.55	-6.909			107.74	-2.02664		10.54	-1.48081
10.56	-4.15088		10.56	-5.47492			443.72	-0.4529		10.56	1.43546				117.3	0.98754		10.56	-0.54218			10.56	2.25093		10.56	0.06887		110.58	-6.80854		10.56	-11.1361			107.75	-2.32847		10.55	-1.71795
10.57	-2.7817		10.57	-4.28709			443.73	-0.50663		10.57	1.46346				117.31	0.29295		10.57	-0.5425			10.57	1.35838		10.57	2.11479		110.59	-7.68015		10.57	-12.881			107.76	-2.54724		10.56	-2.08967
10.58	-0.94035		10.58	-2.56804			443.74	-0.32365		10.58	1.27066				117.32	-0.47671		10.58	-0.54281			10.58	-0.6267		10.58	3.7033		110.6	-7.09068		10.58	-11.7313			107.77	-2.43623		10.57	-2.45181
10.59	0.92574		10.59	-0.21261			443.75	-0.00863		10.59	0.84515				117.33	-0.81741		10.59	-0.54313			10.59	-3.17826		10.59	4.10759		110.61	-4.96037		10.59	-8.77305			107.78	-1.90902		10.58	-2.51536
10.6	2.37356		10.6	2.37704			443.76	0.24935		10.6	0.24376				117.34	-0.4747		10.6	-0.54345			10.6	-5.18908		10.6	3.32831		110.62	-2.96477		10.6	-4.93968			107.79	-1.0847		10.59	-2.0802
10.61	3.32193		10.61	4.40978			443.77	0.2628		10.61	-0.42229				117.35	0.30862		10.61	-0.52643			10.61	-5.49478		10.61	1.83206		110.63	-2.8814		10.61	-0.62218			107.8	-0.1408		10.6	-1.21034
10.62	3.8704		10.62	5.18806			443.78	-0.01769		10.62	-1.0268				117.36	1.06545		10.62	-0.46358			10.62	-3.90997		10.62	0.16713		110.64	-3.50225		10.62	3.32207			107.81	0.77001		10.61	-0.19907
10.63	3.91759		10.63	4.45182			443.79	-0.4184		10.63	-1.44236				117.37	1.53285		10.63	-0.26187			10.63	-1.5584		10.63	-1.11477		110.65	-2.00173		10.63	5.39026			107.82	1.50541		10.62	0.61488
10.64	3.2875		10.64	2.46392			443.8	-0.7153		10.64	-1.59512				117.38	1.73451		10.64	0.20571			10.64	0.14107		10.64	-1.61635		110.66	1.67353		10.64	4.6729			107.83	1.91702		10.63	1.04419
10.65	2.14459		10.65	-0.06916			443.81	-0.812		10.65	-1.52659				117.39	1.79719		10.65	0.96265			10.65	0.7611		10.65	-1.21456		110.67	3.83805		10.65	2.09732			107.84	1.92695		10.64	1.11906
10.66	0.93546		10.66	-2.30492			443.82	-0.64806		10.66	-1.35377				117.4	1.79395		10.66	1.74608			10.66	0.83683		10.66	-0.17846		110.68	1.94776		10.66	-0.35195			107.85	1.55835		10.65	1.04544
10.67	0.1277		10.67	-3.70825			443.83	-0.13656		10.67	-1.16502				117.41	1.73321		10.67	2.08891			10.67	0.88722		10.67	0.85754		110.69	-2.12875		10.67	-1.66923			107.86	0.95818		10.66	1.02211
10.68	-0.07392		10.68	-4.15506			443.84	0.58285		10.68	-0.96407				117.42	1.51342		10.68	1.74545			10.68	0.87703		10.68	1.29182		110.7	-4.98001		10.68	-2.28123			107.87	0.38492		10.67	1.01269
10.69	0.21219		10.69	-3.68354			443.85	1.0631		10.69	-0.74711				117.43	0.98192		10.69	0.96138			10.69	0.594		10.69	0.91534		110.71	-5.30155		10.69	-2.37796			107.88	0.06642		10.68	0.80131
10.7	0.65613		10.7	-2.29848			443.86	1.01972		10.7	-0.5485				117.44	0.0222		10.7	0.2038			10.7	0.04902		10.7	0.00124		110.72	-3.23566		10.7	-1.83628			107.89	0.04541		10.69	0.22512
10.71	1.03914		10.71	-0.22277			443.87	0.70173		10.71	-0.42528				117.45	-1.24721		10.71	-0.26442			10.71	-0.6827		10.71	-0.85487		110.73	0.97793		10.71	-1.30564			107.9	0.1867		10.7	-0.60705
10.72	1.41024		10.72	1.88171			443.88	0.56743		10.72	-0.37228				117.46	-2.41122		10.72	-0.46676			10.72	-1.56601		10.72	-1.22047		110.74	6.53633		10.72	-1.7603			107.91	0.31235		10.71	-1.40015
10.73	1.99816		10.73	3.15435			443.89	0.751		10.73	-0.33207				117.47	-3.05429		10.73	-0.53025			10.73	-2.50979		10.73	-1.3077		110.75	11.1321		10.73	-2.79173			107.92	0.35622		10.72	-1.93178
10.74	2.97022		10.74	3.14885			443.9	1.01191		10.74	-0.26901				117.48	-3.08201		10.74	-0.54509			10.74	-3.37934		10.74	-1.52613		110.76	11.8561		10.74	-2.91617			107.93	0.31501		10.73	-2.15031
10.75	4.21284		10.75	2.06947			443.91	1.10007		10.75	-0.23222				117.49	-2.7393		10.75	-0.54822			10.75	-4.11984		10.75	-1.73363		110.77	7.74531		10.75	-1.48072			107.94	0.19067		10.74	-2.1021
10.76	5.25118		10.76	0.44205			443.92	0.9395		10.76	-0.30022				117.5	-2.27183		10.76	-0.54854			10.76	-4.39893		10.76	-1.22004		110.78	0.94499		10.76	0.88268			107.95	0.05338		10.75	-1.88966
10.77	5.47787		10.77	-1.24412			443.93	0.56438		10.77	-0.47905				117.51	-1.65612		10.77	-0.54886			10.77	-3.43121		10.77	0.18717		110.79	-5.32546		10.77	3.57032			107.96	0.07559		10.76	-1.64431
10.78	4.52469		10.78	-2.50316			443.94	0.08682		10.78	-0.68426				117.52	-0.79974		10.78	-0.54917			10.78	-0.94505		10.78	1.49996		110.8	-9.35827		10.78	6.32864			107.97	0.39967		10.77	-1.45146
10.79	2.53354		10.79	-2.92501			443.95	-0.32209		10.79	-0.77891				117.53	0.13703		10.79	-0.54949			10.79	2.01486		10.79	1.49479		110.81	-10.3882		10.79	8.41049			107.98	0.98279		10.78	-1.27545
10.8	0.25072		10.8	-2.29092			443.96	-0.53921		10.8	-0.66361				117.54	0.75781		10.8	-0.54981			10.8	4.02137		10.8	0.21045		110.82	-7.47522		10.8	8.93887			107.99	1.6085		10.79	-1.01765
10.81	-1.28987		10.81	-0.78714			443.97	-0.55613		10.81	-0.33228				117.55	0.77184		10.81	-0.55013			10.81	4.65874		10.81	-0.92693		110.83	-0.98548		10.81	8.46517			108	2.0593		10.8	-0.63492
10.82	-1.3816		10.82	0.96239			443.98	-0.43164		10.82	0.13029				117.56	0.21904		10.82	-0.55045			10.82	4.51073		10.82	-0.56578		110.84	5.73385		10.82	8.07065			108.01	2.21651		10.81	-0.23472
10.83	-0.16559		10.83	1.99128			443.99	-0.23967		10.83	0.59462				117.57	-0.50203		10.83	-0.55076			10.83	4.23249		10.83	1.31443		110.85	9.25536		10.83	7.32348			108.02	2.05188		10.82	-0.03338
10.84	1.30033		10.84	1.46146			444	-0.1021		10.84	0.91061				117.58	-0.83108		10.84	-0.55108			10.84	4.07419		10.84	3.25601		110.86	9.60332		10.84	5.34996			108.03	1.575		10.83	-0.10567
10.85	1.7585		10.85	-0.65519			444.01	-0.10241		10.85	0.96517				117.59	-0.4855		10.85	-0.5514			10.85	4.01975		10.85	3.58903		110.87	8.61061		10.85	3.22112			108.04	0.84812		10.84	-0.26547
10.86	0.75176		10.86	-3.25129			444.02	-0.17519		10.86	0.82178				117.6	0.28049		10.86	-0.55172			10.86	4.0228		10.86	2.0168		110.88	6.54973		10.86	2.8028			108.05	0.03506		10.85	-0.26726
10.87	-0.89337		10.87	-4.80483			444.03	-0.22922		10.87	0.68383				117.61	0.97415		10.87	-0.55204			10.87	4.06599		10.87	-0.06266		110.89	3.64632		10.87	4.15263			108.06	-0.67217		10.86	-0.11109
10.88	-1.77105		10.88	-4.6191			444.04	-0.29291		10.88	0.6618				117.62	1.23952		10.88	-0.55235			10.88	4.1878		10.88	-1.06014		110.9	1.81187		10.88	5.53741			108.07	-1.10798		10.87	-0.04231
10.89	-1.22042		10.89	-3.2471			444.05	-0.43893		10.89	0.68283				117.63	0.97328		10.89	-0.55267			10.89	4.39069		10.89	-0.48935		110.91	2.28123		10.89	5.44602			108.08	-1.20766		10.88	-0.24723
10.9	0.23348		10.9	-1.76963			444.06	-0.62323		10.9	0.66831				117.64	0.2787		10.9	-0.53566			10.9	4.47824		10.9	0.99209		110.92	3.24274		10.9	3.80495			108.09	-1.04343		10.89	-0.64818
10.91	1.52536		10.91	-0.81517			444.07	-0.62287		10.91	0.66297				117.65	-0.49096		10.91	-0.4728			10.91	4.03712		10.91	2.73501		110.93	2.37751		10.91	1.0134			108.1	-0.75237		10.9	-1.03003
10.92	1.91599		10.92	-0.33248			444.08	-0.26898		10.92	0.71389				117.66	-0.849		10.92	-0.27109			10.92	2.83943		10.92	4.71666		110.94	0.10221		10.92	-2.88445			108.11	-0.42816		10.91	-1.26571
10.93	1.31034		10.93	-0.06233			444.09	0.26625		10.93	0.79869				117.67	-0.56946		10.93	0.19648			10.93	1.3696		10.93	7.03746		110.95	-1.60178		10.93	-7.15865			108.12	-0.09828		10.92	-1.36857
10.94	0.03707		10.94	0.31754			444.1	0.54933		10.94	0.93368				117.68	0.01183		10.94	0.95343			10.94	0.5687		10.94	8.93484		110.96	-2.41443		10.94	-9.94526			108.13	0.20865		10.93	-1.40191
10.95	-1.37449		10.95	0.82683			444.11	0.39686		10.95	1.12493				117.69	0.30077		10.95	1.73686			10.95	0.87544		10.95	9.01525		110.97	-3.13626		10.95	-10.0513			108.14	0.48274		10.94	-1.40229
10.96	-2.36871		10.96	1.08459			444.12	0.09186		10.96	1.24117				117.7	0.01091		10.96	2.07968			10.96	1.74677		10.96	6.7387		110.98	-3.53992		10.96	-8.26535			108.15	0.79212		10.95	-1.37392
10.97	-2.61614		10.97	0.55344			444.13	-0.03824		10.97	1.17383				117.71	-0.57119		10.97	1.73623			10.97	2.26751		10.97	3.25604		110.99	-2.92527		10.97	-6.70639			108.16	1.1917		10.96	-1.27464
10.98	-2.29411		10.98	-0.80976			444.14	-0.0035		10.98	0.99017				117.72	-0.85165		10.98	0.95216			10.98	1.97365		10.98	0.42329		111	-1.18257		10.98	-6.66891			108.17	1.56058		10.97	-1.04253
10.99	-1.88456		10.99	-2.39957			444.15	0.02656		10.99	0.79011				117.73	-0.49441		10.99	0.19458			10.99	0.95617		10.99	-0.89194		111.01	0.96129		10.99	-7.03042			108.18	1.63863		10.98	-0.65699
11	-1.53998		11	-3.46852			444.16	0.01667		11	0.62471				117.74	0.27444		11	-0.27364			11	-0.53019		11	-1.17783		111.02	2.52171		11	-5.31883			108.19	1.26856		10.99	-0.22665
11.01	-0.84472		11.01	-3.65906			444.17	-0.02418		11.01	0.54418				117.75	0.9681		11.01	-0.47598			11.01	-2.41708		11.01	-1.32552		111.03	2.9695		11.01	-0.44109			108.2	0.6018		11	0.07576
11.02	0.62681		11.02	-3.01367			444.18	-0.14256		11.02	0.59265				117.76	1.23348		11.02	-0.53947			11.02	-4.62501		11.02	-1.5473		111.04	2.69752		11.02	6.10038			108.21	0.05393		11.01	0.24604
11.03	2.59474		11.03	-1.88847			444.19	-0.34942		11.03	0.75753				117.77	0.96724		11.03	-0.55432			11.03	-6.5627		11.03	-1.43231		111.05	2.9069		11.03	11.7286			108.22	-0.000645701		11.02	0.49645
11.04	4.20214		11.04	-0.85416			444.2	-0.56106		11.04	0.91587				117.78	0.27265		11.04	-0.55744			11.04	-7.29252		11.04	-0.7379		111.06	4.73667		11.04	14.6865			108.23	0.36348		11.03	0.98764
11.05	4.82962		11.05	-0.44774			444.21	-0.64898		11.05	0.88201				117.79	-0.51434		11.05	-0.54043			11.05	-6.30645		11.05	0.10301		111.07	7.54273		11.05	13.976			108.24	0.65887		11.04	1.55794
11.06	4.58292		11.06	-0.8567			444.22	-0.53074		11.06	0.62121				117.8	-0.91821		11.06	-0.47757			11.06	-3.96214		11.06	0.48432		111.08	8.67108		11.06	9.54722			108.25	0.48387		11.05	1.8653
11.07	4.03752		11.07	-1.74059			444.23	-0.21553		11.07	0.29136				117.81	-0.77753		11.07	-0.27586			11.07	-1.19063		11.07	0.48407		111.09	6.50696		11.07	3.53881			108.26	-0.07327		11.06	1.76146
11.08	3.6267		11.08	-2.37108			444.24	0.29558		11.08	0.01288				117.82	-0.46211		11.08	0.19171			11.08	1.02339		11.08	0.77523		111.1	3.23208		11.08	-0.95075			108.27	-0.54808		11.07	1.38736
11.09	3.36477		11.09	-2.15405			444.25	1.00308		11.09	-0.2158				117.83	-0.46254		11.09	0.94866			11.09	2.10921		11.09	1.82296		111.11	2.89199		11.09	-2.75197			108.28	-0.64435		11.08	0.98738
11.1	3.05191		11.1	-1.17543			444.26	1.72971		11.1	-0.34076				117.84	-0.79622		11.1	1.73209			11.1	2.11426		11.1	3.37726		111.12	6.55581		11.1	-2.38902			108.29	-0.47645		11.09	0.69079
11.11	2.42164		11.11	-0.23338			444.27	2.08155		11.11	-0.29014				117.85	-1.01821		11.11	2.07491			11.11	1.63341		11.11	4.74502		111.13	11.5344		11.11	-0.15843			108.3	-0.26663		11.1	0.48198
11.12	1.3214		11.12	-0.08285			444.28	1.81756		11.12	-0.14997				117.86	-0.87759		11.12	1.73146			11.12	1.45145		11.12	5.32335		111.14	14.8048		11.12	3.36099			108.31	-0.02641		11.11	0.37082
11.13	-0.00428		11.13	-0.60313			444.29	1.15249		11.13	-0.11263				117.87	-0.74961		11.13	0.94739			11.13	2.07735		11.13	4.91272		111.15	15.1471		11.13	6.84281			108.32	0.357		11.12	0.47132
11.14	-0.98974		11.14	-0.95331			444.3	0.51409		11.14	-0.1789				117.88	-1.21513		11.14	0.18981			11.14	3.55145		11.14	3.75963		111.16	12.9261		11.14	9.72699			108.33	0.8391		11.13	0.79693
11.15	-1.3034		11.15	-0.62301			444.31	0.19356		11.15	-0.18004				117.89	-2.28874		11.15	-0.27841			11.15	5.59719		11.15	2.29014		111.17	9.41356		11.15	12.4998			108.34	1.14585		11.14	1.01634
11.16	-1.17635		11.16	-0.01267			444.32	0.2703		11.16	-0.13118				117.9	-3.21398		11.16	-0.48075			11.16	7.80838		11.16	0.8159		111.18	6.17051		11.16	14.8403			108.35	1.02572		11.15	0.67812
11.17	-1.04435		11.17	0.15854			444.33	0.58726		11.17	-0.26415				117.91	-3.16863		11.17	-0.54424			11.17	9.60545		11.17	-0.62988		111.19	4.14307		11.17	15.8019			108.36	0.5536		11.16	-0.29723
11.18	-1.18186		11.18	-0.2744			444.34	0.80511		11.18	-0.57496				117.92	-2.09076		11.18	-0.55909			11.18	10.4261		11.18	-1.96044		111.2	3.46244		11.18	15.2462			108.37	0.2008		11.17	-1.46876
11.19	-1.79476		11.19	-0.89563			444.35	0.65978		11.19	-0.72873				117.93	-0.74939		11.19	-0.56221			11.19	10.0977		11.19	-2.84491		111.21	3.94556		11.19	14.0935			108.38	0.4691		11.18	-2.256
11.2	-2.9927		11.2	-1.36138			444.36	0.24354		11.2	-0.50516				117.94	0.00744		11.2	-0.56253			11.2	8.88547		11.2	-2.9488		111.22	4.80612		11.2	13.155			108.39	1.41104		11.19	-2.42124
11.21	-4.44999		11.21	-1.6486			444.37	-0.12514		11.21	-0.09673				117.95	-0.09767		11.21	-0.56285			11.21	7.2543		11.21	-2.28364		111.23	4.81222		11.21	11.7874			108.4	2.54463		11.2	-2.15502
11.22	-5.31785		11.22	-1.88208			444.38	-0.27223		11.22	0.1287				117.96	-0.69716		11.22	-0.56317			11.22	5.59874		11.22	-1.15729		111.24	3.67175		11.22	8.83835			108.41	3.2204		11.21	-1.76814
11.23	-4.69552		11.23	-2.15739			444.39	-0.22665		11.23	0.03127				117.97	-1.22829		11.23	-0.56348			11.23	4.12597		11.23	0.1641		111.25	2.76473		11.23	4.31603			108.42	3.11962		11.22	-1.38046
11.24	-2.48202		11.24	-2.36457			444.4	-0.0295		11.24	-0.21176				117.98	-1.53817		11.24	-0.5638			11.24	2.86922		11.24	1.44796		111.26	3.26232		11.24	-0.48489			108.43	2.38199		11.23	-0.84666
11.25	0.32814		11.25	-2.1769			444.41	0.30084		11.25	-0.33487				117.99	-1.99447		11.25	-0.56412			11.25	2.00518		11.25	2.26689		111.27	3.94582		11.25	-3.52233			108.44	1.40902		11.24	0.02961
11.26	2.32586		11.26	-1.48765			444.42	0.62055		11.26	-0.303				118	-2.84183		11.26	-0.56444			11.26	1.8621		11.26	2.16327		111.28	2.7502		11.26	-3.32954			108.45	0.60328		11.25	1.18425
11.27	2.78497		11.27	-0.794			444.43	0.73869		11.27	-0.26263				118.01	-3.70335		11.27	-0.58209			11.27	2.463		11.27	1.04006		111.29	-0.01872		11.27	-0.00895			108.46	0.17504		11.26	2.14792
11.28	1.97037		11.28	-0.71935			444.44	0.61562		11.28	-0.27412				118.02	-3.96959		11.28	-0.64552			11.28	3.19022		11.28	-0.79013		111.3	-2.06462		11.28	4.94859			108.47	0.09953		11.27	2.34926
11.29	0.63621		11.29	-1.06882			444.45	0.41579		11.29	-0.28629				118.03	-3.53722		11.29	-0.84792			11.29	3.24185		11.29	-2.8182		111.31	-1.8304		11.29	9.32014			108.48	0.15554		11.28	1.7135
11.3	-0.44639		11.3	-0.91701			444.46	0.38598		11.3	-0.3052				118.04	-2.76586		11.3	-1.33341			11.3	2.35374		11.3	-4.3893		111.32	-0.00253		11.3	11.1609			108.49	0.11519		11.29	0.78319
11.31	-0.73203		11.31	0.32399			444.47	0.60656		11.31	-0.35263				118.05	-1.88147		11.31	-2.15416			11.31	0.89025		11.31	-5.25914		111.33	0.80582		11.31	9.78985			108.5	-0.08661		11.3	0.16019
11.32	-0.2247		11.32	2.047			444.48	0.91797		11.32	-0.28326				118.06	-0.86884		11.32	-3.14032			11.32	-0.57825		11.32	-6.05412		111.34	-1.62729		11.32	5.92501			108.51	-0.38368		11.31	-0.05016
11.33	0.35716		11.33	3.03554			444.49	1.14011		11.33	0.03924				118.07	0.17968		11.33	-3.93428			11.33	-1.48151		11.33	-7.67247		111.35	-6.12537		11.33	0.60246			108.52	-0.69797		11.32	-0.22376
11.34	0.14104		11.34	2.6907			444.5	1.25444		11.34	0.42325				118.08	1.01421		11.34	-4.28561			11.34	-1.47787		11.34	-9.98787		111.36	-9.26483		11.34	-5.08474			108.53	-0.98497		11.33	-0.73299
11.35	-1.04859		11.35	1.41749			444.51	1.26604		11.35	0.50503				118.09	1.48161		11.35	-4.0839			11.35	-0.89907		11.35	-11.6275		111.37	-9.67566		11.35	-8.92063			108.54	-1.15661		11.34	-1.63095
11.36	-2.56616		11.36	-0.11265			444.52	1.02891		11.36	0.22391				118.1	1.62291		11.36	-3.20214			11.36	-0.59745		11.36	-11.5055		111.38	-8.59281		11.36	-8.76737			108.55	-1.08449		11.35	-2.68029
11.37	-3.68194		11.37	-1.53778			444.53	0.48933		11.37	-0.07977				118.11	1.48356		11.37	-1.63422			11.37	-1.10353		11.37	-9.87887		111.39	-6.76386		11.37	-5.29844			108.56	-0.7557		11.36	-3.59009
11.38	-4.00762		11.38	-2.68636			444.54	-0.11528		11.38	-0.12163				118.12	1.02976		11.38	0.13505			11.38	-2.04267		11.38	-7.58316		111.4	-3.67192		11.38	-2.01532			108.57	-0.32133		11.37	-4.2167
11.39	-3.5532		11.39	-3.37027			444.55	-0.47429		11.39	-0.01173				118.13	0.27493		11.39	1.29825			11.39	-2.61498		11.39	-5.24327		111.41	0.6151		11.39	-1.76024			108.58	-0.01415		11.38	-4.53251
11.4	-2.64405		11.4	-3.60909			444.56	-0.46621		11.4	-0.02566				118.14	-0.50925		11.4	1.43721			11.4	-2.47652		11.4	-3.3997		111.42	4.2357		11.4	-3.26353			108.59	-0.01417		11.39	-4.49645
11.41	-2.03253		11.41	-3.77089			444.57	-0.19319		11.41	-0.20072				118.15	-0.85283		11.41	0.85798			11.41	-1.99411		11.41	-2.59321		111.43	5.13353		11.41	-2.91525			108.6	-0.31594		11.4	-3.95753
11.42	-2.53432		11.42	-4.0968			444.58	0.09771		11.42	-0.32276				118.16	-0.52745		11.42	0.16357			11.42	-1.86734		11.42	-2.86967		111.44	3.33177		11.42	0.49626			108.61	-0.75046		11.41	-2.84518
11.43	-4.11568		11.43	-4.24489			444.59	0.15862		11.43	-0.27526				118.17	0.1927		11.43	-0.29012			11.43	-2.48545		11.43	-3.61902		111.45	0.89668		11.43	4.40455			108.62	-1.07659		11.42	-1.42759
11.44	-5.63538		11.44	-3.57511			444.6	-0.04199		11.44	-0.14085				118.18	0.7475		11.44	-0.48966			11.44	-3.53166		11.44	-4.11938		111.46	-0.27563		11.44	6.62768			108.63	-1.14325		11.43	-0.1889
11.45	-5.88562		11.45	-1.86624			444.61	-0.28478		11.45	0.02452				118.19	0.72967		11.45	-0.53581			11.45	-4.17444		11.45	-4.05568		111.47	-0.30737		11.45	8.20287			108.64	-0.97176		11.44	0.60973
11.46	-4.73184		11.46	0.29811			444.62	-0.30414		11.46	0.31156				118.2	0.1109		11.46	-0.48749			11.46	-3.70888		11.46	-3.50608		111.48	-0.21261		11.46	10.4994			108.65	-0.67929		11.45	1.14512
11.47	-3.05263		11.47	1.92935			444.63	-0.06051		11.47	0.73757				118.21	-0.8122		11.47	-0.28858			11.47	-2.02865		11.47	-2.58895		111.49	0.57251		11.47	12.3389			108.66	-0.36375		11.46	1.76571
11.48	-1.72175		11.48	2.35127			444.64	0.22862		11.48	1.10606				118.22	-1.60914		11.48	0.17899			11.48	0.53071		11.48	-1.27989		111.5	3.50103		11.48	11.5709			108.67	-0.07416		11.47	2.53064
11.49	-0.95136		11.49	1.57903			444.65	0.31903		11.49	1.27153				118.23	-2.02083		11.49	0.93594			11.49	3.29052		11.49	0.1747		111.51	7.43548		11.49	8.40264			108.68	0.10021		11.48	3.15227
11.5	-0.46393		11.5	0.18146			444.66	0.18424		11.5	1.30203				118.24	-2.02126		11.5	1.71937			11.5	5.23806		11.5	1.04908		111.52	8.74575		11.5	4.85329			108.69	0.0394		11.49	3.30905
11.51	0.08253		11.51	-1.20418			444.67	0.03314		11.51	1.25978				118.25	-1.60757		11.51	2.07953			11.51	5.47344		11.51	0.77065		111.53	5.29922		11.51	2.58127			108.7	-0.25517		11.5	2.98348
11.52	0.85753		11.52	-2.12705			444.68	0.05421		11.52	1.08218				118.26	-0.79703		11.52	1.79924			11.52	3.95983		11.52	-0.33313		111.54	-0.95866		11.52	2.72479			108.71	-0.59454		11.51	2.42419
11.53	1.63808		11.53	-2.43819			444.69	0.17665		11.53	0.76122				118.27	0.17104		11.53	1.2172			11.53	1.68695		11.53	-1.29302		111.55	-6.07811		11.53	6.09019			108.72	-0.68812		11.52	1.8571
11.54	1.93356		11.54	-2.36323			444.7	0.25543		11.54	0.4385				118.28	0.92788		11.54	0.92751			11.54	-0.18578		11.54	-1.57528		111.56	-7.38417		11.54	11.8147			108.73	-0.37612		11.53	1.30752
11.55	1.45191		11.55	-2.31756			444.71	0.3476		11.55	0.25357				118.29	1.20778		11.55	1.21656			11.55	-1.29172		11.55	-1.49397		111.57	-4.94707		11.55	16.8556			108.74	0.18728		11.54	0.65083
11.56	0.39622		11.56	-2.55855			444.72	0.52814		11.56	0.20078				118.3	0.92701		11.56	1.79797			11.56	-2.02174		11.56	-1.72914		111.58	-0.95592		11.56	18.302			108.75	0.65126		11.55	-0.1438
11.57	-0.73274		11.57	-3.01639			444.73	0.61796		11.57	0.1722				118.31	0.16926		11.57	2.07762			11.57	-2.60775		11.57	-2.43556		111.59	2.01127		11.57	16.3093			108.76	0.79522		11.56	-0.84658
11.58	-1.49192		11.58	-3.53017			444.74	0.38464		11.58	0.09821				118.32	-0.80243		11.58	1.71964			11.58	-2.77816		11.58	-3.2111		111.6	3.24634		11.58	13.1949			108.77	0.69298		11.57	-1.08451
11.59	-1.94674		11.59	-4.1175			444.75	-0.10689		11.59	0.03994				118.33	-1.61103		11.59	0.93276			11.59	-2.22991		11.59	-3.54893		111.61	4.07483		11.59	9.91143			108.78	0.48868		11.58	-0.65313
11.6	-2.65944		11.6	-4.75781			444.76	-0.57293		11.6	0.07797				118.34	-2.02558		11.6	0.17518			11.6	-1.09589		11.6	-3.29476		111.62	4.83368		11.6	5.35614			108.79	0.19392		11.59	0.20568
11.61	-4.11494		11.61	-5.05653			444.77	-0.83555		11.61	0.24499				118.35	-2.02601		11.61	-0.29304			11.61	0.20679		11.61	-2.47524		111.63	3.73211		11.61	-0.54619			108.8	-0.2016		11.6	0.94145
11.62	-6.01102		11.62	-4.43817			444.78	-0.92727		11.62	0.55128				118.36	-1.61232		11.62	-0.49538			11.62	1.31102		11.62	-1.08308		111.64	0.27453		11.62	-5.43468			108.81	-0.57258		11.61	1.14816
11.63	-7.39462		11.63	-2.75832			444.79	-0.92378		11.63	0.9016				118.37	-0.81911		11.63	-0.55887			11.63	2.08777		11.63	0.61266		111.65	-2.51636		11.63	-6.88879			108.82	-0.68203		11.62	0.81147
11.64	-7.48238		11.64	-0.65995			444.8	-0.80681		11.64	1.0867				118.38	0.10312		11.64	-0.57371			11.64	2.54315		11.64	1.70609		111.66	-1.71143		11.64	-4.59251			108.83	-0.41178		11.63	0.23632
11.65	-6.25469		11.65	0.78653			444.81	-0.56387		11.65	0.9923				118.39	0.7211		11.65	-0.57684			11.65	2.47238		11.65	1.23916		111.67	1.32915		11.65	-0.252			108.84	0.01905		11.64	-0.18661
11.66	-4.40309		11.66	0.80376			444.82	-0.34114		11.66	0.76021				118.4	0.73513		11.66	-0.57716			11.66	1.66443		11.66	-0.82331		111.68	2.84392		11.66	2.98077			108.85	0.14812		11.65	-0.18107
11.67	-2.73124		11.67	-0.50632			444.83	-0.30102		11.67	0.59413				118.41	0.18233		11.67	-0.57748			11.67	0.33284		11.67	-3.37862		111.69	2.39067		11.67	2.23586			108.86	-0.32052		11.66	0.28125
11.68	-1.70837		11.68	-2.15673			444.84	-0.43288		11.68	0.5382				118.42	-0.53874		11.68	-0.57779			11.68	-0.92515		11.68	-5.20128		111.7	3.21174		11.68	-2.11765			108.87	-1.18461		11.67	0.99413
11.69	-1.36876		11.69	-2.92613			444.85	-0.62578		11.69	0.56617				118.43	-0.86779		11.69	-0.57811			11.69	-1.72675		11.69	-5.8952		111.71	6.65486		11.69	-6.2149			108.88	-1.92077		11.68	1.69095
11.7	-1.42891		11.7	-2.25421			444.86	-0.82531		11.7	0.70263				118.44	-0.52221		11.7	-0.57843			11.7	-2.07984		11.7	-5.8688		111.72	9.91694		11.7	-7.14058			108.89	-2.11457		11.69	2.1971
11.71	-1.36887		11.71	-0.66383			444.87	-0.95473		11.71	0.93303				118.45	0.26111		11.71	-0.57875			11.71	-2.17906		11.71	-5.61941		111.73	10.1259		11.71	-5.82364			108.9	-1.72139		11.7	2.45935
11.72	-0.85669		11.72	0.68951			444.88	-0.84167		11.72	1.11608				118.46	1.01794		11.72	-0.57907			11.72	-2.13971		11.72	-5.28186		111.74	7.17505		11.72	-4.54588			108.91	-0.97476		11.71	2.54051
11.73	-0.03054		11.73	1.0449			444.89	-0.44697		11.73	1.07598				118.47	1.48534		11.73	-0.57938			11.73	-1.94527		11.73	-4.68679		111.75	2.56973		11.73	-3.53253			108.92	-0.18077		11.72	2.49606
11.74	0.69374		11.74	0.63869			444.9	-0.04914		11.74	0.74027				118.48	1.687		11.74	-0.5797			11.74	-1.47499		11.74	-3.62141		111.76	-1.95154		11.74	-1.44513			108.93	0.36212		11.73	2.32985
11.75	1.01357		11.75	0.43683			444.91	0.04683		11.75	0.18942				118.49	1.74968		11.75	-0.58002			11.75	-0.70236		11.75	-2.055		111.77	-4.45569		11.75	2.00737			108.94	0.37529		11.74	2.05682
11.76	0.90515		11.76	1.03294			444.92	-0.15104		11.76	-0.4705				118.5	1.76377		11.76	-0.58034			11.76	0.14697		11.76	-0.11451		111.78	-3.01237		11.76	5.16758			108.95	-0.2319		11.75	1.73228
11.77	0.54548		11.77	1.94061			444.93	-0.40605		11.77	-1.17223				118.51	1.76621		11.77	-0.58066			11.77	0.70754		11.77	1.94427		111.79	2.74233		11.77	6.14188			108.96	-1.21049		11.76	1.40915
11.78	0.26866		11.78	2.11588			444.94	-0.57882		11.78	-1.78821				118.52	1.76578		11.78	-0.58097			11.78	0.91516		11.78	3.76942		111.8	9.85338		11.78	4.81369			108.97	-2.03448		11.77	1.10884
11.79	0.42824		11.79	1.17638			444.95	-0.6851		11.79	-2.14882				118.53	1.76534		11.79	-0.58129			11.79	1.18655		11.79	4.86807		111.81	13.6114		11.79	3.14073			108.98	-2.25452		11.78	0.90258
11.8	1.08907		11.8	-0.32532			444.96	-0.72809		11.8	-2.24868				118.54	1.76491		11.8	-0.58161			11.8	1.99435		11.8	5.04518		111.82	12.4114		11.8	3.28021			108.99	-1.7629		11.79	0.86192
11.81	1.95844		11.81	-1.68733			444.97	-0.70751		11.81	-2.33449				118.55	1.74715		11.81	-0.58193			11.81	3.43377		11.81	4.62063		111.83	9.17247		11.81	5.28111			109	-0.87504		11.8	0.92202
11.82	2.55619		11.82	-2.66227			444.98	-0.69064		11.82	-2.66287				118.56	1.68354		11.82	-0.58225			11.82	5.16568		11.82	4.01102		111.84	6.90126		11.82	7.61062			109.01	-0.16057		11.81	0.87367
11.83	2.51085		11.83	-3.26064			444.99	-0.76107		11.83	-3.19536				118.57	1.48109		11.83	-0.58256			11.83	6.49036		11.83	3.11289		111.85	5.37187		11.83	9.48023			109.02	-0.01819		11.82	0.54327
11.84	1.7517		11.84	-3.41578			445	-0.90328		11.84	-3.66993				118.58	1.01276		11.84	-0.58288			11.84	6.53131		11.84	1.72607		111.86	3.68732		11.84	11.0188			109.03	-0.3879		11.83	-0.03304
11.85	0.57162		11.85	-3.05633			445.01	-0.99637		11.85	-4.00378				118.59	0.25506		11.85	-0.5832			11.85	4.85156		11.85	0.27976		111.87	3.24057		11.85	11.1924			109.04	-0.90512		11.84	-0.63633
11.86	-0.50814		11.86	-2.46965			445.02	-0.93663		11.86	-4.35443				118.6	-0.54646		11.86	-0.58352			11.86	2.12726		11.86	-0.26218		111.88	5.85614		11.86	8.81386			109.05	-1.26207		11.85	-1.00945
11.87	-0.9507		11.87	-2.23185			445.03	-0.75032		11.87	-4.80967				118.61	-0.9532		11.87	-0.58384			11.87	-0.26582		11.87	0.72212		111.89	9.97537		11.87	4.767			109.06	-1.4043		11.86	-1.00263
11.88	-0.51899		11.88	-2.62087			445.04	-0.5064		11.88	-5.33845				118.62	-0.81252		11.88	-0.58415			11.88	-1.47592		11.88	2.87493		111.9	11.3866		11.88	1.45592			109.07	-1.38331		11.87	-0.6014
11.89	0.50704		11.89	-3.41987			445.05	-0.2034		11.89	-6.02093				118.63	-0.49709		11.89	-0.58447			11.89	-1.81972		11.89	5.11421		111.91	7.98489		11.89	0.40085			109.08	-1.22329		11.88	0.09066
11.9	1.4888		11.9	-4.12048			445.06	0.15302		11.9	-6.91631				118.64	-0.51486		11.9	-0.58479			11.9	-2.20943		11.9	6.37152		111.92	1.43789		11.9	1.44937			109.09	-0.95219		11.89	0.8744
11.91	1.7866		11.91	-4.43264			445.07	0.39743		11.91	-7.80182				118.65	-0.91171		11.91	-0.58511			11.91	-3.11411		11.91	6.18002		111.93	-4.77354		11.91	3.29606			109.1	-0.62817		11.9	1.62304
11.92	1.06389		11.92	-4.40403			445.08	0.38833		11.92	-8.43645				118.66	-1.3184		11.92	-0.58543			11.92	-3.95633		11.92	4.94139		111.94	-7.52818		11.92	4.51035			109.11	-0.2967		11.91	2.38791
11.93	-0.39155		11.93	-4.15975			445.09	0.27024		11.93	-8.92558				118.67	-1.5825		11.93	-0.58574			11.93	-3.57183		11.93	3.51618		111.95	-5.36232		11.93	4.31549			109.12	0.02592		11.92	3.86257
11.94	-1.86557		11.94	-3.58955			445.1	0.33057		11.94	-9.55787				118.68	-2.00975		11.94	-0.58606			11.94	-1.49476		11.94	2.47217		111.96	0.097		11.94	2.67384			109.13	0.30123		11.93	7.40375
11.95	-2.84378		11.95	-2.54041			445.11	0.61609		11.95	-10.4846				118.69	-2.80846		11.95	-0.58638			11.95	1.40564		11.95	1.63582		111.97	5.11805		11.95	0.34405			109.14	0.46571		11.94	13.9006
11.96	-3.43532		11.96	-1.29171			445.12	0.89888		11.96	-11.6898				118.7	-3.53112		11.96	-0.5867			11.96	3.56241		11.96	0.52589		111.98	6.74348		11.96	-1.44685			109.15	0.51818		11.95	21.886
11.97	-3.92131		11.97	-0.35432			445.13	0.94466		11.97	-13.0549				118.71	-3.53149		11.97	-0.58702			11.97	3.96019		11.97	-0.80709		111.99	4.98469		11.97	-2.05453			109.16	0.46977		11.96	27.4586
11.98	-4.13358		11.98	0.20392			445.14	0.67842		11.98	-14.4556				118.72	-2.80976		11.98	-0.58733			11.98	2.8093		11.98	-1.658		112	2.24793		11.98	-1.73448			109.17	0.30514		11.97	27.3648
11.99	-3.57472		11.99	0.72542			445.15	0.19178		11.99	-15.8669				118.73	-2.01191		11.99	-0.58765			11.99	1.31167		11.99	-1.48191		112.01	0.93442		11.99	-0.53066			109.18	0.03529		11.98	22.045
12	-2.1028		12	1.36545			445.16	-0.3604		12	-17.3476				118.74	-1.56813		12	-0.58797			12	0.51519		12	-0.73205		112.02	1.21252		12	1.6128			109.19	-0.28607		11.99	14.8058
12.01	-0.25066		12.01	1.86201			445.17	-0.81374		12.01	-18.8831				118.75	-1.24178		12.01	-0.58829			12.01	0.41113		12.01	-0.57833		112.03	1.26095		12.01	3.18009			109.2	-0.61488		12	8.67915
12.02	1.20749		12.02	1.98122			445.18	-1.01806		12.02	-20.4088				118.76	-0.63387		12.02	-0.58861			12.02	0.2094		12.02	-1.62598		112.04	-0.508		12.02	1.87042			109.21	-0.94357		12.01	4.7409
12.03	1.68402		12.03	1.83631			445.19	-0.97424		12.03	-21.8588				118.77	0.20981		12.03	-0.58892			12.03	-0.71623		12.03	-3.20144		112.05	-3.58286		12.03	-1.95084			109.22	-1.23912		12.02	2.61692
12.04	0.96988		12.04	1.80397			445.2	-0.83158		12.04	-23.1032				118.78	0.92081		12.04	-0.58924			12.04	-2.19344		12.04	-4.1462		112.06	-5.80448		12.04	-5.3512			109.23	-1.47027		12.03	1.49447
12.05	-0.60139		12.05	2.14725			445.21	-0.67839		12.05	-24.0811				118.79	1.18899		12.05	-0.58956			12.05	-3.26901		12.05	-3.9729		112.07	-5.46104		12.05	-6.42109			109.24	-1.65315		12.04	0.71858
12.06	-2.26674		12.06	2.56819			445.22	-0.47304		12.06	-25.0238				118.8	0.92275		12.06	-0.58988			12.06	-2.91595		12.06	-2.9492		112.08	-2.64879		12.06	-5.48636			109.25	-1.74673		12.05	0.01098
12.07	-3.29534		12.07	2.41177			445.23	-0.2214		12.07	-26.2679				118.81	0.22817		12.07	-0.5902			12.07	-1.04347		12.07	-1.44727		112.09	0.54509		12.07	-3.04253			109.26	-1.59269		12.06	-0.55581
12.08	-3.298		12.08	1.31397			445.24	-0.05873		12.08	-27.8997				118.82	-0.54149		12.08	-0.59051			12.08	1.42338		12.08	0.056		112.1	1.62303		12.08	0.61407			109.27	-1.09984		12.07	-0.7819
12.09	-2.28332		12.09	-0.47789			445.25	-0.10563		12.09	-29.7873				118.83	-0.88219		12.09	-0.59083			12.09	3.69072		12.09	0.69836		112.11	0.05146		12.09	3.61426			109.28	-0.44135		12.08	-0.56219
12.1	-0.60608		12.1	-2.36066			445.26	-0.30858		12.1	-31.8076				118.84	-0.53949		12.1	-0.57382			12.1	5.64256		12.1	-0.27938		112.12	-2.47515		12.1	3.3423			109.29	0.07011		12.09	-0.01496
12.11	1.04638		12.11	-3.74627			445.27	-0.45314		12.11	-33.8448				118.85	0.24383		12.11	-0.51096			12.11	7.25431		12.11	-2.72232		112.13	-4.05978		12.11	-0.18242			109.3	0.25564		12.1	0.6016
12.12	2.06041		12.12	-4.18681			445.28	-0.35199		12.12	-35.7585				118.86	1.00066		12.12	-0.30925			12.12	8.1885		12.12	-5.43852		112.14	-4.01443		12.12	-4.00493			109.31	0.07423		12.11	1.05538
12.13	2.3817		12.13	-3.48996			445.29	-0.04967		12.13	-37.5487				118.87	1.46807		12.13	0.15832			12.13	8.24779		12.13	-6.9761		112.15	-2.68603		12.13	-5.62498			109.32	-0.43744		12.12	1.24207
12.14	2.40342		12.14	-1.9641			445.3	0.25597		12.14	-39.3699				118.88	1.66972		12.14	0.91527			12.14	7.74272		12.14	-6.60498		112.16	-0.37909		12.14	-4.90484			109.33	-1.09193		12.13	1.1917
12.15	2.3533		12.15	-0.33289			445.31	0.40575		12.15	-41.3489				118.89	1.7324		12.15	1.6987			12.15	7.23404		12.15	-4.82219		112.17	2.63253		12.15	-3.1409			109.34	-1.58346		12.14	1.00113
12.16	1.95785		12.16	0.70454			445.32	0.38903		12.16	-43.4355				118.9	1.7465		12.16	2.04152			12.16	6.851		12.16	-2.95846		112.18	5.29067		12.16	-1.46062			109.35	-1.73198		12.15	0.83651
12.17	0.74514		12.17	0.8724			445.33	0.31918		12.17	-45.4719				118.91	1.74893		12.17	1.69807			12.17	6.11784		12.17	-2.05848		112.19	6.10052		12.17	-0.55677			109.36	-1.63714		12.16	0.84332
12.18	-1.33757		12.18	0.33438			445.34	0.30158		12.18	-47.4131				118.92	1.7485		12.18	0.914			12.18	4.53588		12.18	-2.07898		112.2	4.84096		12.18	-1.15519			109.37	-1.4618		12.17	1.04613
12.19	-3.64137		12.19	-0.42052			445.35	0.28203		12.19	-49.4098				118.93	1.74807		12.19	0.15642			12.19	2.23265		12.19	-2.26879		112.21	3.4518		12.19	-3.25412			109.38	-1.25668		12.18	1.37296
12.2	-5.19079		12.2	-0.79505			445.36	0.06023		12.2	-51.6187				118.94	1.74764		12.2	-0.3118			12.2	-0.1245		12.2	-1.92432		112.22	3.7993		12.2	-5.38318			109.39	-1.06083		12.19	1.78773
12.21	-5.24722		12.21	-0.49786			445.37	-0.47339		12.21	-54.0346				118.95	1.72987		12.21	-0.51414			12.21	-1.85601		12.21	-0.87046		112.23	5.65831		12.21	-5.52495			109.4	-0.96489		12.2	2.31695
12.22	-3.86286		12.22	0.23717			445.38	-1.15984		12.22	-56.6289				118.96	1.66627		12.22	-0.57763			12.22	-2.6204		12.22	0.30147		112.24	7.80287		12.22	-3.06367			109.41	-1.01069		12.21	2.88963
12.23	-1.84244		12.23	0.94568			445.39	-1.72285		12.23	-59.5301				118.97	1.46381		12.23	-0.59248			12.23	-2.45706		12.23	0.42364		112.25	9.49299		12.23	0.27026			109.42	-1.07125		12.22	3.27835
12.24	-0.13642		12.24	1.34746			445.4	-2.01506		12.24	-62.8562				118.98	0.97815		12.24	-0.5956			12.24	-1.8359		12.24	-1.09749		112.26	10.1387		12.24	2.27722			109.43	-0.93595		12.23	3.25361
12.25	0.84175		12.25	1.43765			445.41	-2.04624		12.25	-66.4516				118.99	0.13995		12.25	-0.59592			12.25	-1.34704		12.25	-3.28908		112.27	9.23679		12.25	2.61432			109.44	-0.49895		12.24	2.78326
12.26	1.20692		12.26	1.26728			445.42	-1.85349		12.26	-70.0099				119	-0.92677		12.26	-0.59624			12.26	-1.14161		12.26	-4.56116		112.28	6.92816		12.26	2.55217			109.45	0.17944		12.25	2.06541
12.27	1.19373		12.27	0.82833			445.43	-1.48359		12.27	-73.3862				119.01	-2.00343		12.27	-0.59656			12.27	-0.8518		12.27	-4.54204		112.29	3.66629		12.27	2.47842			109.46	0.8969		12.26	1.36502
12.28	0.94922		12.28	0.20987			445.44	-1.09016		12.28	-76.6695				119.02	-3.08791		12.28	-0.59687			12.28	-0.02131		12.28	-4.32287		112.3	-0.10157		12.28	1.66695			109.47	1.38974		12.27	0.8553
12.29	0.64483		12.29	-0.23528			445.45	-0.85913		12.29	-80.0369				119.03	-4.3135		12.29	-0.59719			12.29	1.35962		12.29	-4.8977		112.31	-3.59888		12.29	0.09503			109.48	1.49343		12.28	0.58947
12.3	0.54744		12.3	-0.13514			445.46	-0.7819		12.3	-83.6849				119.04	-5.44083		12.3	-0.59751			12.3	2.69881		12.3	-5.98405		112.32	-5.4542		12.3	-1.25116			109.49	1.266		12.29	0.50474
12.31	0.78267		12.31	0.27308			445.47	-0.6581		12.31	-87.8209				119.05	-5.75718		12.31	-0.59783			12.31	3.15671		12.31	-6.45336		112.33	-5.15803		12.31	-1.66013			109.5	0.93993		12.3	0.54562
12.32	0.99336		12.32	0.10885			445.48	-0.4049		12.32	-92.4777				119.06	-4.77177		12.32	-0.59815			12.32	2.27062		12.32	-5.55943		112.34	-3.49019		12.32	-1.63108			109.51	0.65751		12.31	0.70826
12.33	0.67344		12.33	-1.13			445.49	-0.18793		12.33	-97.4091				119.07	-2.82487		12.33	-0.59846			12.33	0.48637		12.33	-3.57114		112.35	-0.82576		12.33	-1.9801			109.52	0.40054		12.32	0.97771
12.34	-0.12723		12.34	-2.84102			445.5	-0.15182		12.34	-102.328				119.08	-0.8192		12.34	-0.61612			12.34	-1.17322		12.34	-1.29073		112.36	2.66301		12.34	-2.15308			109.53	0.13075		12.33	1.29868
12.35	-0.70002		12.35	-3.97593			445.51	-0.23993		12.35	-107.168				119.09	0.54719		12.35	-0.67954			12.35	-1.97734		12.35	0.80987		112.37	5.6118		12.35	-1.25029			109.54	-0.09693		12.34	1.62691
12.36	-0.42832		12.36	-4.2445			445.52	-0.34337		12.36	-112.058				119.1	1.07782		12.36	-0.88195			12.36	-1.79944		12.36	2.75419		112.38	6.44496		12.36	0.58386			109.55	-0.18453		12.35	1.9552
12.37	0.66374		12.37	-4.12828			445.53	-0.41977		12.37	-117.139				119.11	0.88922		12.37	-1.3501			12.37	-0.74894		12.37	4.51529		112.39	5.16865		12.37	2.90145			109.56	-0.10294		12.36	2.25896
12.38	2.06374		12.38	-3.91055			445.54	-0.43678		12.38	-122.502				119.12	0.21197		12.38	-2.10774			12.38	1.05598		12.38	5.50675		112.4	2.94291		12.38	5.35602			109.57	0.09437		12.37	2.52127
12.39	3.10329		12.39	-3.27666			445.55	-0.35614		12.39	-128.17				119.13	-0.55488		12.39	-2.89181			12.39	3.19107		12.39	4.97922		112.41	1.1402		12.39	7.03293			109.58	0.26874		12.38	2.8047
12.4	3.1924		12.4	-1.84778			445.56	-0.21534		12.4	-134.12				119.14	-0.89558		12.4	-3.23527			12.4	4.86089		12.4	2.85348		112.42	1.12042		12.4	6.66865			109.59	0.29296		12.39	3.13165
12.41	2.21993		12.41	0.12839			445.57	-0.12601		12.41	-140.289				119.15	-0.55288		12.41	-2.90979			12.41	5.49465		12.41	-0.07466		112.43	2.95468		12.41	4.03378			109.6	0.19931		12.4	3.35594
12.42	0.86617		12.42	1.87651			445.58	-0.11539		12.42	-146.605				119.16	0.23044		12.42	-2.20673			12.42	5.22757		12.42	-2.64516		112.44	4.76568		12.42	0.09192			109.61	0.14632		12.41	3.25443
12.43	0.23815		12.43	2.85153			445.59	-0.01805		12.43	-153.102				119.17	0.96994		12.43	-1.71499			12.43	4.62397		12.43	-3.97853		112.45	5.15267		12.43	-3.70116			109.62	0.24231		12.42	2.75838
12.44	0.86791		12.44	3.10511			445.6	0.29325		12.44	-159.857				119.18	1.37417		12.44	-1.91739			12.44	4.02023		12.44	-3.62406		112.46	4.92721		12.44	-5.59735			109.63	0.44817		12.43	2.04333
12.45	2.21771		12.45	2.83163			445.61	0.5945		12.45	-166.796				119.19	1.35647		12.45	-2.94078			12.45	3.38238		12.45	-1.70668		112.47	5.33849		12.45	-4.29824			109.64	0.68204		12.44	1.36442
12.46	3.18911		12.46	1.98423			445.62	0.50825		12.46	-173.794				119.2	0.88808		12.46	-4.41907			12.46	2.62816		12.46	0.9115		112.48	5.35835		12.46	-0.12089			109.65	0.96127		12.45	0.92422
12.47	3.0642		12.47	0.6841			445.63	0.05637		12.47	-180.947				119.21	-0.05712		12.47	-5.53181			12.47	2.03215		12.47	2.8765		112.49	3.12862		12.47	4.71407			109.66	1.29005		12.46	0.79121
12.48	1.88278		12.48	-0.36716			445.64	-0.3504		12.48	-188.481				119.22	-1.32366		12.48	-5.52926			12.48	2.1196		12.48	3.17924		112.5	-0.68175		12.48	7.47307			109.67	1.52594		12.47	0.85992
12.49	0.01156		12.49	-0.43981			445.65	-0.53186		12.49	-196.38				119.23	-2.48767		12.49	-4.42002			12.49	3.09394		12.49	1.7443		112.51	-3.74605		12.49	7.27198			109.68	1.45927		12.48	0.93693
12.5	-2.22714		12.5	0.37969			445.66	-0.70484		12.5	-204.415				119.24	-3.14807		12.5	-2.94237			12.5	4.27493		12.5	-0.7069		112.52	-4.81359		12.5	5.58784			109.69	1.06729		12.49	0.94876
12.51	-4.48447		12.51	1.20206			445.67	-0.9657		12.51	-212.467				119.25	-3.23896		12.51	-1.91968			12.51	4.48562		12.51	-3.21649		112.53	-3.9024		12.51	4.72344			109.7	0.58925		12.5	1.00788
12.52	-6.24268		12.52	1.14394			445.68	-1.11416		12.52	-220.639				119.26	-3.09828		12.52	-1.71791			12.52	3.21764		12.52	-5.12665		112.54	-1.15619		12.52	6.01787			109.71	0.29224		12.51	1.26196
12.53	-6.93262		12.53	0.13846			445.69	-1.03733		12.53	-229.098				119.27	-3.09871		12.53	-2.21029			12.53	1.27124		12.53	-6.13059		112.55	2.35941		12.53	8.8678			109.72	0.24687		12.52	1.64823
12.54	-6.34155		12.54	-1.05736			445.7	-0.86812		12.54	-237.937				119.28	-3.24025		12.54	-2.91679			12.54	-0.00426		12.54	-6.12994		112.56	4.66632		12.54	11.2324			109.73	0.28861		12.53	1.99325
12.55	-4.84967		12.55	-1.77097			445.71	-0.76111		12.55	-247.147				119.29	-3.15029		12.55	-3.26018			12.55	-0.16667		12.55	-5.11058		112.57	4.66623		12.55	11.1865			109.74	0.18032		12.54	2.28913
12.56	-3.26059		12.56	-2.1709			445.72	-0.7374		12.56	-256.626				119.3	-2.4935		12.56	-2.97767			12.56	0.12556		12.56	-3.16162		112.58	3.01403		12.56	8.61228			109.75	-0.15448		12.55	2.67821
12.57	-2.23352		12.57	-2.88957			445.73	-0.70871		12.57	-266.291				119.31	-1.32755		12.57	-2.39626			12.57	0.29243		12.57	-0.50428		112.59	0.65914		12.57	5.24625			109.76	-0.58759		12.56	3.1572
12.58	-1.84414		12.58	-4.07465			445.74	-0.51538		12.58	-276.117				119.32	-0.06187		12.58	-2.10715			12.58	0.45428		12.58	2.40379		112.6	-2.43913		12.58	3.42421			109.77	-0.88351		12.57	3.42757
12.59	-1.58868		12.59	-5.0801			445.75	-0.08503		12.59	-286.091				119.33	0.89986		12.59	-2.41429			12.59	0.58205		12.59	4.93767		112.61	-6.2328		12.59	4.49893			109.78	-0.85789		12.58	3.23139
12.6	-0.99984		12.6	-5.13169			445.76	0.40587		12.6	-296.196				119.34	1.4131		12.6	-3.07678			12.6	0.09862		12.6	6.4825		112.62	-8.8401		12.6	7.56957			109.79	-0.48406		12.59	2.65886
12.61	-0.09988		12.61	-4.24109			445.77	0.68231		12.61	-306.417				119.35	1.56611		12.61	-3.62226			12.61	-1.15687		12.61	6.56331		112.63	-7.62825		12.61	10.1276			109.8	0.08612		12.6	2.0582
12.62	0.82548		12.62	-3.16431			445.78	0.62457		12.62	-316.742				119.36	1.42957		12.62	-3.95217			12.62	-2.35962		12.62	5.05509		112.64	-2.11443		12.62	10.6411			109.81	0.55955		12.61	1.67134
12.63	1.60938		12.63	-2.6957			445.79	0.30257		12.63	-327.228				119.37	0.97577		12.63	-4.45413			12.63	-2.70632		12.63	2.50979		112.65	4.83286		12.63	9.22811			109.82	0.64212		12.62	1.51727
12.64	2.23701		12.64	-2.80881			445.8	-0.08066		12.64	-338.055				119.38	0.22094		12.64	-5.45775			12.64	-2.30116		12.64	0.02512		112.66	9.85926		12.64	6.51852			109.83	0.253		12.63	1.5352
12.65	2.57682		12.65	-2.886			445.81	-0.24279		12.65	-349.346				119.39	-0.58058		12.65	-6.6654			12.65	-1.752		12.65	-1.45438		112.67	12.0266		12.65	3.3245			109.84	-0.37994		12.64	1.67715
12.66	2.37419		12.66	-2.46444			445.82	-0.05375		12.66	-360.958				119.4	-0.98732		12.66	-7.48616			12.66	-1.22243		12.66	-1.60435		112.68	12.179		12.66	0.85491			109.85	-0.91316		12.65	1.89436
12.67	1.49949		12.67	-1.66257			445.83	0.24027		12.67	-372.593				119.41	-0.84664		12.67	-7.76742			12.67	-0.47713		12.67	-0.47812		112.69	11.0417		12.67	0.03604			109.86	-1.19552		12.66	2.07135
12.68	0.10182		12.68	-0.91908			445.84	0.35714		12.68	-384.179				119.42	-0.53121		12.68	-7.86088			12.68	0.48625		12.68	1.55615		112.7	9.19058		12.68	0.43283			109.87	-1.25413		12.67	2.09392
12.69	-1.46983		12.69	-0.49624			445.85	0.4078		12.69	-395.994				119.43	-0.53165		12.69	-8.11376			12.69	1.42172		12.69	3.76745		112.71	7.4064		12.69	0.69919			109.88	-1.15002		12.68	1.99728
12.7	-2.73656		12.7	-0.43237			445.86	0.611		12.7	-408.349				119.44	-0.848		12.7	-8.52033			12.7	2.22376		12.7	5.29494		112.72	6.21841		12.7	0.12949			109.89	-0.98573		12.69	1.93232
12.71	-3.29451		12.71	-0.63429			445.87	0.80961		12.71	-421.189				119.45	-0.98948		12.71	-8.9427			12.71	2.9406		12.71	5.62954		112.73	5.84344		12.71	-0.63031			109.9	-0.89706		12.7	1.98504
12.72	-3.08333		12.72	-0.90838			445.88	0.64406		12.72	-434.192				119.46	-0.58366		12.72	-9.36001			12.72	3.55856		12.72	4.78138		112.74	6.00048		12.72	-0.73078			109.91	-0.95292		12.71	2.05516
12.73	-2.50215		12.73	-0.93137			445.89	0.11689		12.73	-447.204				119.47	0.21425		12.73	-9.76658			12.73	4.12163		12.73	3.21883		112.75	6.09981		12.73	-0.12083			109.92	-1.0451		12.72	1.95095
12.74	-2.1624		12.74	-0.48994			445.9	-0.38411		12.74	-460.343				119.48	0.97389		12.74	-10.01			12.74	4.8438		12.74	1.81063		112.76	6.38399		12.74	0.86785			109.93	-1.01075		12.73	1.6059
12.75	-2.31855		12.75	0.19709			445.91	-0.57984		12.75	-473.683				119.49	1.44129		12.75	-10.0497			12.75	5.98107		12.75	1.39362		112.77	7.56727		12.75	2.45554			109.94	-0.8077		12.74	1.13799
12.76	-2.62043		12.76	0.63849			445.92	-0.59158		12.76	-487.099				119.5	1.62561		12.76	-10.1893			12.76	7.64876		12.76	2.2295		112.78	8.76603		12.76	5.09805			109.95	-0.50797		12.75	0.72935
12.77	-2.5579		12.77	0.61269			445.93	-0.68125		12.77	-500.523				119.51	1.62512		12.77	-10.7376			12.77	9.68793		12.77	3.92746		112.79	7.98179		12.77	7.97254			109.96	-0.19103		12.76	0.49502
12.78	-2.04047		12.78	0.32407			445.94	-0.8721		12.78	-514.092				119.52	1.41985		12.78	-11.5849			12.78	11.6433		12.78	5.79627		112.8	4.94523		12.78	9.40894			109.97	0.10724		12.77	0.41761
12.79	-1.43204		12.79	0.05902			445.95	-0.9981		12.79	-527.932				119.53	0.89122		12.79	-12.357			12.79	12.7705		12.79	7.27269		112.81	1.69278		12.79	9.45324			109.98	0.31322		12.78	0.45989
12.8	-1.06428		12.8	-0.07918			445.96	-0.98992		12.8	-541.996				119.54	-0.0685		12.8	-12.828			12.8	12.3739		12.8	7.93371		112.82	0.36984		12.8	10.0429			109.99	0.35336		12.79	0.61387
12.81	-0.99888		12.81	-0.12704			445.97	-0.87305		12.81	-556.215				119.55	-1.32058		12.81	-13.0304			12.81	10.482		12.81	7.48101		112.83	1.66116		12.81	11.6842			110	0.29274		12.8	0.85176
12.82	-1.15119		12.82	-0.15531			445.98	-0.65432		12.82	-570.622				119.56	-2.42141		12.82	-13.0938			12.82	8.09425		12.82	5.91905		112.84	4.84686		12.82	12.0946			110.01	0.33204		12.81	1.07166
12.83	-1.29279		12.83	-0.20314			445.99	-0.40893		12.83	-585.227				119.57	-2.86246		12.83	-13.1087			12.83	6.31475		12.83	3.75611		112.85	8.20873		12.83	9.3081			110.02	0.62169		12.82	1.166
12.84	-1.05405		12.84	-0.34136			446	-0.33689		12.84	-599.976				119.58	-2.42228		12.84	-13.1118			12.84	5.45206		12.84	1.83085		112.86	9.12408		12.84	4.58171			110.03	1.07365		12.83	1.10697
12.85	-0.31662		12.85	-0.60639			446.01	-0.49619		12.85	-614.866				119.59	-1.33964		12.85	-13.1121			12.85	5.00871		12.85	0.84816		112.87	5.75441		12.85	0.65605			110.04	1.36446		12.84	0.98726
12.86	0.40787		12.86	-0.91234			446.02	-0.67629		12.86	-629.987				119.6	-0.1516		12.86	-13.1124			12.86	4.44484		12.86	0.89327		112.88	-0.3026		12.86	-1.24346			110.05	1.20265		12.85	0.97693
12.87	0.46759		12.87	-1.00131			446.03	-0.70913		12.87	-645.422				119.61	0.60523		12.87	-13.1128			12.87	3.79007		12.87	1.44368		112.89	-4.80049		12.87	-1.53945			110.06	0.58935		12.86	1.18938
12.88	-0.0357		12.88	-0.76197			446.04	-0.66325		12.88	-661.144				119.62	0.66791		12.88	-13.1131			12.88	3.54606		12.88	1.84372		112.9	-5.27284		12.88	-0.86659			110.07	-0.13009		12.87	1.50668
12.89	-0.30356		12.89	-0.54277			446.05	-0.54716		12.89	-676.977				119.63	0.14416		12.89	-13.1134			12.89	4.04067		12.89	1.72797		112.91	-3.09502		12.89	0.36376			110.08	-0.57535		12.88	1.64821
12.9	0.211		12.9	-0.85864			446.06	-0.17277		12.9	-692.769				119.64	-0.51099		12.9	-13.1137			12.9	5.08754		12.9	1.11799		112.92	-1.07702		12.9	1.79287			110.09	-0.62914		12.89	1.47626
12.91	1.13538		12.91	-1.66822			446.07	0.44654		12.91	-708.552				119.65	-0.63795		12.91	-13.114			12.91	6.13734		12.91	0.03176		112.93	-0.61309		12.91	2.83865			110.1	-0.40613		12.9	1.10801
12.92	1.62687		12.92	-2.29997			446.08	0.90443		12.92	-724.417				119.66	0.17552		12.92	-13.1144			12.92	6.58495		12.92	-1.66432		112.94	-1.57998		12.92	3.16758			110.11	-0.02986		12.91	0.80325
12.93	1.20551		12.93	-2.22189			446.09	0.85938		12.93	-740.347				119.67	1.71605		12.93	-13.1147			12.93	6.16438		12.93	-3.80083		112.95	-3.74533		12.93	3.49738			110.12	0.45493		12.92	0.73048
12.94	0.00709		12.94	-1.5763			446.1	0.38104		12.94	-756.305				119.68	3.25669		12.94	-13.115			12.94	4.98838		12.94	-5.56699		112.96	-6.80411		12.94	4.27368			110.13	0.89675		12.93	0.87744
12.95	-1.46673		12.95	-0.84954			446.11	-0.23178		12.95	-772.364				119.69	4.06723		12.95	-13.1153			12.95	3.31578		12.95	-6.15532		112.97	-9.70652		12.95	4.83644			110.14	0.96228		12.94	1.09733
12.96	-2.57534		12.96	-0.32949			446.12	-0.69772		12.96	-788.575				119.7	3.92575		12.96	-13.1156			12.96	1.39675		12.96	-5.48803		112.98	-10.9721		12.96	4.60392			110.15	0.35979		12.95	1.28549
12.97	-2.64587		12.97	0.05523			446.13	-0.84237		12.97	-804.892				119.71	3.20467		12.97	-13.1159			12.97	-0.15325		12.97	-4.07231		112.99	-10.0827		12.97	3.667			110.16	-0.7684		12.96	1.4676
12.98	-1.23376		12.98	0.52385			446.14	-0.65421		12.98	-821.302				119.72	2.46151		12.98	-13.1163			12.98	-0.37143		12.98	-2.56089		113	-7.43263		12.98	2.36012			110.17	-1.78111		12.97	1.74944
12.99	1.51454		12.99	1.07694			446.15	-0.27172		12.99	-837.83				119.73	1.99605		12.99	-13.1166			12.99	1.19051		12.99	-1.52294		113.01	-3.50639		12.99	1.16553			110.18	-2.00738		12.98	2.20921
13	4.60124		13	1.33334			446.16	0.0848		13	-854.343				119.74	1.79353		13	-13.1169			13	3.75457		13	-1.24258		113.02	0.74577		13	1.4499			110.19	-1.3476		12.99	2.76626
13.01	6.53343		13.01	0.71788			446.17	0.21281		13.01	-870.639				119.75	1.72999		13.01	-13.1172			13.01	5.56143		13.01	-1.47454		113.03	3.26661		13.01	3.63492			110.2	-0.35903		13	3.18067
13.02	6.40635		13.02	-0.87616			446.18	0.09745		13.02	-886.812				119.76	1.71503		13.02	-13.1349			13.02	5.0319		13.02	-1.57746		113.04	3.25251		13.02	5.72496			110.21	0.25937		13.01	3.25561
13.03	4.61198		13.03	-2.75956			446.19	-0.07933		13.03	-903.24				119.77	1.71179		13.03	-13.1984			13.03	1.85763		13.03	-1.10175		113.05	3.05122		13.03	5.27861			110.22	0.27321		13.02	3.01914
13.04	2.46141		13.04	-3.95675			446.2	-0.17916		13.04	-920.036				119.78	1.71136		13.04	-13.418			13.04	-2.5924		13.04	-0.09791		113.06	5.27326		13.04	2.30069			110.23	0.00824		13.03	2.68862
13.05	1.05107		13.05	-3.98318			446.21	-0.24715		13.05	-936.884				119.79	1.71092		13.05	-13.9494			13.05	-5.93833		13.05	1.13351		113.07	9.09357		13.05	-1.70461			110.24	-0.08595		13.04	2.41162
13.06	0.52162		13.06	-3.08412			446.22	-0.28741		13.06	-953.486				119.8	1.71049		13.06	-14.909			13.06	-6.64638		13.06	2.34477		113.08	11.6483		13.06	-5.7823			110.25	0.1102		13.05	2.17455
13.07	0.35305		13.07	-1.89486			446.23	-0.15989		13.07	-969.908				119.81	1.71006		13.07	-16.161			13.07	-5.11753		13.07	3.25361		113.09	12.1732		13.07	-8.97668			110.26	0.38924		13.06	1.97104
13.08	0.10008		13.08	-0.94928			446.24	0.10883		13.08	-986.352				119.82	1.70963		13.08	-17.2617			13.08	-2.89461		13.08	3.36347		113.1	12.2154		13.08	-9.56926			110.27	0.55872		13.07	1.88179
13.09	-0.24647		13.09	-0.43769			446.25	0.21155		13.09	-1002.83				119.83	1.7092		13.09	-17.72			13.09	-1.3651		13.09	2.24212		113.11	12.5525		13.09	-6.84942			110.28	0.54668		13.08	1.9588
13.1	-0.46705		13.1	-0.2835			446.26	-0.07119		13.1	-1019.29				119.84	1.70876		13.1	-17.3429			13.1	-1.15294		13.1	-0.18195		113.12	11.8146		13.1	-2.4945			110.29	0.30546		13.09	2.12859
13.11	-0.39927		13.11	-0.41889			446.27	-0.5886		13.11	-1035.76				119.85	1.72567		13.11	-16.4448			13.11	-1.98645		13.11	-3.49299		113.13	9.09282		13.11	0.63288			110.3	-0.20115		13.1	2.25827
13.12	0.01424		13.12	-0.87144			446.28	-1.01636		13.12	-1052.27				119.86	1.78835		13.12	-15.6614			13.12	-3.03797		13.12	-6.86401		113.14	5.42058		13.12	1.06831			110.31	-0.93139		13.11	2.30055
13.13	0.7564		13.13	-1.62511			446.29	-1.15105		13.13	-1068.76				119.87	1.99		13.13	-15.4595			13.13	-3.70636		13.13	-9.31744		113.15	2.22408		13.13	0.23614			110.32	-1.753		13.12	2.24743
13.14	1.52749		13.14	-2.40817			446.3	-0.95928		13.14	-1085.1				119.88	2.45746		13.14	-15.7127			13.14	-3.81833		13.14	-10.2421		113.16	-0.03853		13.14	0.41242			110.33	-2.47854		13.13	2.08848
13.15	1.81915		13.15	-2.75053			446.31	-0.51018		13.15	-1101.3				119.89	3.21423		13.15	-15.8396			13.15	-3.28654		13.15	-9.83203		113.17	-1.20803		13.15	1.5041			110.34	-2.95823		13.14	1.84701
13.16	1.35104		13.16	-2.40667			446.32	0.02779		13.16	-1117.47				119.9	3.99762		13.16	-15.4308			13.16	-1.95377		13.16	-8.8182		113.18	-0.63299		13.16	1.99808			110.35	-3.11138		13.15	1.63221
13.17	0.35464		13.17	-1.62213			446.33	0.44563		13.17	-1133.7				119.91	4.34032		13.17	-14.6501			13.17	0.37873		13.17	-7.80961		113.19	1.60752		13.17	2.14387			110.36	-2.914		13.16	1.57452
13.18	-0.55875		13.18	-0.86412			446.34	0.6086		13.18	-1150.01				119.92	3.99675		13.18	-13.9709			13.18	3.71784		13.18	-6.8804		113.2	3.67521		13.18	3.89193			110.37	-2.32466		13.17	1.75395
13.19	-0.77335		13.19	-0.41284			446.35	0.51863		13.19	-1166.4				119.93	3.21251		13.19	-13.7858			13.19	7.48742		13.19	-5.71522		113.21	3.84342		13.19	7.43139			110.38	-1.32956		13.18	2.18215
13.2	-0.19223		13.2	-0.29047			446.36	0.26871		13.2	-1182.86				119.94	2.45481		13.2	-14.3172			13.2	10.4063		13.2	-4.07095		113.22	2.35614		13.2	10.344			110.39	-0.03435		13.19	2.73194
13.21	0.5907		13.21	-0.49184			446.37	0.00404		13.21	-1199.25				119.95	1.98655		13.21	-15.6988			13.21	11.232		13.21	-2.27539		113.23	-0.02899		13.21	10.5835			110.4	1.29279		13.2	3.14495
13.22	0.85602		13.22	-1.16381			446.38	-0.1456		13.22	-1215.33				119.96	1.78403		13.22	-17.774			13.22	9.79687		13.22	-1.10273		113.24	-3.43799		13.22	8.63121			110.41	2.24981		13.21	3.21989
13.23	0.50028		13.23	-2.46579			446.39	-0.13253		13.23	-1231.04				119.97	1.72048		13.23	-19.9382			13.23	7.13351		13.23	-0.95062		113.25	-7.6016		13.23	6.11825			110.42	2.4802		13.22	2.98342
13.24	-0.00686		13.24	-4.28868			446.4	0.0066		13.24	-1246.58				119.98	1.70553		13.24	-21.4728			13.24	4.628		13.24	-1.47512		113.26	-11.0128		13.24	3.18073			110.43	1.89596		13.23	2.6529
13.25	-0.22226		13.25	-6.14791			446.41	0.1557		13.25	-1262.18				119.99	1.70229		13.25	-22.197			13.25	3.25782		13.25	-2.02402		113.27	-12.1784		13.25	-0.96519			110.44	0.78834		13.24	2.36724
13.26	0.0066		13.26	-7.59168			446.42	0.18273		13.26	-1277.95				120	1.70185		13.26	-22.6045			13.26	3.41808		13.26	-2.23338		113.28	-10.9356		13.26	-5.17984			110.45	-0.28535		13.25	2.09861
13.27	0.56119		13.27	-8.55336			446.43	0.07011		13.27	-1293.84				120.01	1.70142		13.27	-23.2305			13.27	4.88495		13.27	-2.19777		113.29	-8.29704		13.27	-6.48745			110.46	-0.77559		13.26	1.79403
13.28	1.05472		13.28	-9.16098			446.44	-0.06908		13.28	-1309.75				120.02	1.68366		13.28	-24.0778			13.28	6.59916		13.28	-2.41281		113.3	-5.27941		13.28	-3.30123			110.47	-0.5076		13.27	1.46222
13.29	1.03687		13.29	-9.40617			446.45	-0.12584		13.29	-1325.53				120.03	1.62005		13.29	-24.7895			13.29	7.16264		13.29	-3.25983		113.31	-2.34752		13.29	2.56926			110.48	0.196		13.28	1.12902
13.3	0.4791		13.3	-9.25725			446.46	-0.07518		13.3	-1341.02				120.04	1.41759		13.3	-25.0585			13.3	5.76522		13.3	-4.43239		113.32	0.01411		13.3	7.88948			110.49	0.81305		13.29	0.80582
13.31	-0.26138		13.31	-8.91342			446.47	0.08944		13.31	-1356.09				120.05	0.94927		13.31	-24.793			13.31	3.06096		13.31	-4.96325		113.33	1.17774		13.31	10.6487			110.5	1.11314		13.3	0.53004
13.32	-0.89324		13.32	-8.65763			446.48	0.38151		13.32	-1370.83				120.06	0.19157		13.32	-24.0992			13.32	0.968		13.32	-3.99607		113.34	1.83136		13.32	10.3339			110.51	1.24002		13.31	0.36523
13.33	-1.23974		13.33	-8.56371			446.49	0.70912		13.33	-1385.46				120.07	-0.60995		13.33	-23.3303			13.33	1.00895		13.33	-1.62918		113.35	3.84595		13.33	7.03953			110.52	1.41127		13.32	0.32078
13.34	-1.06414		13.34	-8.68002			446.5	0.8425		13.34	-1400.21				120.08	-1.01669		13.34	-22.9903			13.34	2.81307		13.34	0.95834		113.36	7.51816		13.34	2.04461			110.53	1.6684		13.33	0.40048
13.35	-0.3412		13.35	-9.06474			446.51	0.62373		13.35	-1415.12				120.09	-0.87601		13.35	-23.3337			13.35	4.58749		13.35	2.40526		113.37	10.6834		13.35	-2.20583			110.54	1.93413		13.34	0.6656
13.36	0.38044		13.36	-9.77486			446.52	0.18903		13.36	-1430.14				120.1	-0.57792		13.36	-24.1179			13.36	5.05121		13.36	2.102		113.38	12.1372		13.36	-3.79271			110.55	2.11692		13.35	1.17761
13.37	0.45753		13.37	-10.8089			446.53	-0.16314		13.37	-1445.15				120.11	-0.64152		13.37	-24.8754			13.37	4.28739		13.37	0.28641		113.39	12.8481		13.37	-2.84051			110.56	2.04244		13.36	1.90879
13.38	-1.63e-05		13.38	-12.1523			446.54	-0.2325		13.38	-1459.99				120.12	-1.1599		13.38	-25.3436			13.38	3.14		13.38	-2.28668		113.4	13.1117		13.38	-0.34464			110.57	1.5373		13.37	2.72128
13.39	-0.11156		13.39	-13.723			446.55	-0.07461		13.39	-1474.49				120.13	-1.76928		13.39	-25.546			13.39	2.18195		13.39	-4.82817		113.41	11.1333		13.39	3.28897			110.58	0.64752		13.38	3.42244
13.4	0.73195		13.4	-15.3002			446.56	0.13923		13.4	-1488.67				120.14	-2.12072		13.4	-25.6094			13.4	1.36007		13.4	-7.08652		113.42	5.98113		13.4	8.0861			110.59	-0.33608		13.39	3.79963
13.41	2.18242		13.41	-16.612			446.57	0.26528		13.41	-1502.68				120.15	-2.10657		13.41	-25.6243			13.41	0.43534		13.41	-9.39203		113.43	-0.1928		13.41	13.4079			110.6	-1.04947		13.4	3.70306
13.42	3.2946		13.42	-17.6805			446.58	0.1845		13.42	-1516.57				120.16	-1.69007		13.42	-25.6274			13.42	-0.49664		13.42	-12.1043		113.44	-4.51174		13.42	17.8259			110.61	-1.24047		13.41	3.07341
13.43	3.59395		13.43	-19.0859			446.59	-0.16865		13.43	-1530.21				120.17	-0.89686		13.43	-25.645			13.43	-1.02478		13.43	-15.0737		113.45	-6.49767		13.43	19.8366			110.62	-0.9032		13.42	1.99808
13.44	3.42879		13.44	-21.5035			446.6	-0.68645		13.44	-1543.48				120.18	0.02538		13.44	-25.7258			13.44	-0.70854		13.44	-17.6736		113.46	-7.54113		13.44	18.9709			110.63	-0.35286		13.43	0.80367
13.45	3.3373		13.45	-24.7704			446.61	-1.10376		13.45	-1556.5				120.19	0.62602		13.45	-25.9914			13.45	0.7312		13.45	-19.2099		113.47	-8.58239		13.45	16.0857			110.64	0.01694		13.44	-0.06072
13.46	3.35338		13.46	-27.6687			446.62	-1.27878		13.46	-1569.55				120.2	0.55955		13.46	-26.6617			13.46	3.21038		13.46	-19.5256		113.48	-9.37234		13.46	12.665			110.65	0.05635		13.45	-0.29737
13.47	3.05328		13.47	-28.9793			446.63	-1.30673		13.47	-1582.87				120.21	-0.27578		13.47	-27.8871			13.47	6.05473		13.47	-19.1867		113.49	-9.3837		13.47	9.93371			110.66	-0.13824		13.46	0.06877
13.48	2.28875		13.48	-28.6165			446.64	-1.22834		13.48	-1596.43				120.22	-1.74728		13.48	-29.4284			13.48	8.13555		13.48	-19.0453		113.5	-8.71552		13.48	8.18299			110.67	-0.42097		13.47	0.749
13.49	1.42397		13.49	-27.6079			446.65	-0.9853		13.49	-1609.94				120.23	-3.56669		13.49	-30.5556			13.49	8.57178		13.49	-19.6607		113.51	-8.12757		13.49	6.62891			110.68	-0.70071		13.48	1.4233
13.5	0.78988		13.5	-27.147			446.66	-0.682		13.5	-1623.04				120.24	-5.43205		13.5	-30.556			13.5	7.33332		13.5	-21.1207		113.52	-8.29002		13.5	3.43869			110.69	-0.87095		13.49	1.86616
13.51	0.24566		13.51	-27.7992			446.67	-0.54325		13.51	-1635.72				120.25	-7.00078		13.51	-29.4294			13.51	5.00381		13.51	-23.3415		113.53	-9.02931		13.51	-2.01607			110.7	-0.79882		13.5	2.00323
13.52	-0.5337		13.52	-29.3597			446.68	-0.54455		13.52	-1648.27				120.26	-7.78496		13.52	-27.906			13.52	2.16357		13.52	-26.3707		113.54	-9.93306		13.52	-7.54705			110.71	-0.47004		13.51	1.94725
13.53	-1.4812		13.53	-31.1586			446.69	-0.42709		13.53	-1660.95				120.27	-7.3175		13.53	-26.7443			13.53	-0.61689		13.53	-30.3273		113.55	-10.2611		13.53	-10.5125			110.72	-0.027		13.52	1.89719
13.54	-2.02939		13.54	-32.6482			446.7	-0.12057		13.54	-1673.66				120.28	-5.57483		13.54	-26.2942			13.54	-2.3705		13.54	-35.0548		113.56	-8.36925		13.54	-10.2968			110.73	0.31179		13.53	1.95895
13.55	-1.56772		13.55	-33.8092			446.71	0.17648		13.55	-1686.16				120.29	-3.17743		13.55	-26.5602			13.55	-2.19008		13.55	-40.2294		113.57	-3.79445		13.55	-7.06756			110.74	0.41273		13.54	2.0367
13.56	-0.09036		13.56	-34.902			446.72	0.26112		13.56	-1698.27				120.3	-1.01557		13.56	-27.4423			13.56	-0.2823		13.56	-45.7351		113.58	0.51426		13.56	-0.85099			110.75	0.34491		13.55	1.94013
13.57	1.57669		13.57	-35.9675			446.73	0.12135		13.57	-1710.03				120.31	0.27514		13.57	-28.6942			13.57	1.8916		13.57	-51.6211		113.59	1.31452		13.57	6.53861			110.76	0.28905		13.56	1.61138
13.58	2.29398		13.58	-36.8218			446.74	-0.07359		13.58	-1721.7				120.32	0.53703		13.58	-29.8725			13.58	3.05402		13.58	-57.4815		113.6	-0.52566		13.58	10.8958			110.77	0.34616		13.57	1.18266
13.59	1.49512		13.59	-37.4041			446.75	-0.18104		13.59	-1733.45				120.33	-0.00124		13.59	-30.5961			13.59	3.15477		13.59	-62.5726		113.61	-1.97271		13.59	9.47188			110.78	0.41945		13.58	0.88272
13.6	-0.39245		13.6	-37.9539			446.76	-0.22433		13.6	-1745.17				120.34	-0.90701		13.6	-30.9062			13.6	2.96956		13.6	-66.6644		113.62	-2.43082		13.6	3.95188			110.79	0.31842		13.59	0.88991
13.61	-2.40191		13.61	-38.9688			446.77	-0.25697		13.61	-1756.72				120.35	-1.70114		13.61	-31.3138			13.61	3.20808		13.61	-70.5081		113.63	-3.51856		13.61	-1.86875			110.8	-0.01496		13.6	1.1988
13.62	-3.82965		13.62	-40.9581			446.78	-0.20767		13.62	-1768.12				120.36	-2.11283		13.62	-32.3539			13.62	4.09462		13.62	-75.1666		113.64	-5.75159		13.62	-6.14238			110.81	-0.45675		13.61	1.64062
13.63	-4.54589		13.63	-44.0089			446.79	0.0049		13.63	-1779.43				120.37	-2.11326		13.63	-34.0295			13.63	5.25239		13.63	-81.1005		113.65	-7.91816		13.63	-8.86907			110.82	-0.79295		13.62	1.97374
13.64	-4.74569		13.64	-47.4265			446.8	0.23828		13.64	-1790.63				120.38	-1.7169		13.64	-35.7903			13.64	5.87063		13.64	-87.9609		113.66	-8.29392		13.64	-9.69919			110.83	-0.89123		13.63	2.04776
13.65	-4.54418		13.65	-50.0777			446.81	0.30964		13.65	-1801.67				120.39	-0.96953		13.65	-37.0817			13.65	5.38596		13.65	-95.2497		113.67	-5.74293		13.65	-8.60075			110.84	-0.82069		13.64	1.88338
13.66	-3.81164		13.66	-51.322			446.82	0.23725		13.66	-1812.55				120.4	-0.18615		13.66	-37.7664			13.66	3.99858		13.66	-102.995		113.68	-1.03908		13.66	-7.33296			110.85	-0.76217		13.65	1.59803
13.67	-2.30733		13.67	-51.5877			446.83	0.08615		13.67	-1823.38				120.41	0.16596		13.67	-38.0348			13.67	2.50921		13.67	-111.779		113.69	3.24559		13.67	-8.00709			110.86	-0.83396		13.66	1.28113
13.68	-0.0338		13.68	-51.9604			446.84	-0.14561		13.68	-1834.25				120.42	-0.10938		13.68	-38.1128			13.68	1.71012		13.68	-122.185		113.7	5.23805		13.68	-10.5457			110.87	-0.96776		13.67	0.9583
13.69	2.51976		13.69	-53.4083			446.85	-0.40686		13.69	-1845.03				120.43	-0.68867		13.69	-38.1304			13.69	1.85423		13.69	-134.185		113.71	4.66285		13.69	-12.7366			110.88	-1.0661		13.68	0.66727
13.7	4.54548		13.7	-56.3863			446.86	-0.63091		13.7	-1855.59				120.44	-0.96913		13.7	-38.1335			13.7	2.5751		13.7	-147.102		113.72	2.14732		13.7	-12.8315			110.89	-1.19789		13.69	0.43191
13.71	5.36528		13.71	-60.6701			446.87	-0.8283		13.71	-1865.94				120.45	-0.61189		13.71	-38.1339			13.71	3.24871		13.71	-160.051		113.73	-0.95739		13.71	-10.8412			110.9	-1.51071		13.7	0.22206
13.72	4.80955		13.72	-65.325			446.88	-0.96904		13.72	-1876.17				120.46	0.15696		13.72	-38.1168			13.72	3.42674		13.72	-172.446		113.74	-3.03997		13.72	-7.08333			110.91	-1.9644		13.71	0.02332
13.73	3.26799		13.73	-69.0224			446.89	-0.90754		13.73	-1886.23				120.47	0.83329		13.73	-38.0541			13.73	2.65981		13.73	-184.1		113.75	-3.4353		13.73	-1.77874			110.92	-2.23822		13.72	-0.09236
13.74	1.47057		13.74	-70.8656			446.9	-0.61557		13.74	-1896				120.48	1.01816		13.74	-37.8522			13.74	0.30397		13.74	-195.122		113.76	-2.2384		13.74	3.4212			110.93	-2.06385		13.73	-0.10622
13.75	-0.02031		13.75	-71.185			446.91	-0.36071		13.75	-1905.44				120.49	0.48672		13.75	-37.3847			13.75	-4.11334		13.75	-205.797		113.77	0.15332		13.75	5.87061			110.94	-1.56991		13.74	-0.17002
13.76	-1.16517		13.76	-71.2487			446.92	-0.44775		13.76	-1914.66				120.5	-0.87779		13.76	-36.6278			13.76	-9.91507		13.76	-216.426		113.78	3.31356		13.76	5.2361			110.95	-1.12553		13.75	-0.42949
13.77	-2.19618		13.77	-71.998			446.93	-0.82062		13.77	-1923.78				120.51	-2.8726		13.77	-35.8443			13.77	-14.9178		13.77	-227.368		113.79	6.73135		13.77	4.00972			110.96	-0.9533		13.76	-0.80688
13.78	-3.06099		13.78	-73.4362			446.94	-1.0726		13.78	-1932.96				120.52	-4.75432		13.78	-35.5015			13.78	-16.804		13.78	-239.159		113.8	9.30944		13.78	3.89219			110.97	-0.95447		13.77	-1.05427
13.79	-3.43138		13.79	-75.2263			446.95	-0.92536		13.79	-1942.26				120.53	-5.53851		13.79	-35.8623			13.79	-15.0939		13.79	-252.403		113.81	9.70372		13.79	3.88485			110.98	-0.92019		13.78	-0.94014
13.8	-3.15989		13.8	-77.3601			446.96	-0.50868		13.8	-1951.54				120.54	-4.75518		13.8	-36.7269			13.8	-11.3033		13.8	-267.408		113.82	7.82082		13.8	2.279			110.99	-0.81083		13.79	-0.39126
13.81	-2.58155		13.81	-79.982			446.97	-0.23507		13.81	-1960.54				120.55	-2.8888		13.81	-37.7497			13.81	-7.4837		13.81	-283.887		113.83	5.14766		13.81	-1.01941			111	-0.74364		13.8	0.45467
13.82	-2.3021		13.82	-82.9732			446.98	-0.34672		13.82	-1969.23				120.56	-0.94349		13.82	-38.9051			13.82	-4.76391		13.82	-301.135		113.84	3.08866		13.82	-4.53479			111.01	-0.80536		13.81	1.25923
13.83	-2.66032		13.83	-86.0316			446.99	-0.65465		13.83	-1977.91				120.57	0.26391		13.83	-40.3957			13.83	-3.2079		13.83	-318.402		113.85	1.6414		13.83	-6.55323			111.02	-0.90761		13.82	1.67389
13.84	-3.43009		13.84	-89.049			447	-0.83671		13.84	-1986.78				120.58	0.4655		13.84	-42.2023			13.84	-2.46827		13.84	-335.338		113.86	-0.2507		13.84	-6.70106			111.03	-0.89621		13.83	1.60924
13.85	-4.12479		13.85	-92.0901			447.01	-0.82853		13.85	-1995.71				120.59	-0.2145		13.85	-43.8119			13.85	-2.13608		13.85	-352.206		113.87	-2.92791		13.85	-6.08999			111.04	-0.76256		13.84	1.2587
13.86	-4.39115		13.86	-95.0065			447.02	-0.75355		13.86	-2004.44				120.6	-1.40347		13.86	-44.5723			13.86	-1.91556		13.86	-369.755		113.88	-4.86719		13.86	-5.77072			111.05	-0.60437		13.85	0.89065
13.87	-4.10849		13.87	-97.395			447.03	-0.67232		13.87	-2012.9				120.61	-2.55014		13.87	-44.2469			13.87	-1.82285		13.87	-388.722		113.89	-3.85687		13.87	-6.22013			111.06	-0.46376		13.86	0.66255
13.88	-3.33448		13.88	-98.9824			447.04	-0.57059		13.88	-2021.23				120.62	-3.19034		13.88	-43.1297			13.88	-1.97195		13.88	-409.328		113.9	-0.18463		13.88	-8.58263			111.07	-0.28836		13.87	0.56262
13.89	-2.3006		13.89	-99.9543			447.05	-0.42218		13.89	-2029.54				120.63	-3.21806		13.89	-41.827			13.89	-2.23614		13.89	-431.158		113.91	2.83432		13.89	-13.2924			111.08	-0.12766		13.88	0.51146
13.9	-1.29086		13.9	-100.784			447.06	-0.20364		13.9	-2037.78				120.64	-2.87535		13.9	-41.0608			13.9	-2.41593		13.9	-453.591		113.92	2.50839		13.9	-18.1496			111.09	-0.23266		13.89	0.43919
13.91	-0.40942		13.91	-101.904			447.07	0.02934		13.91	-2045.86				120.65	-2.40788		13.91	-41.3443			13.91	-2.73561		13.91	-476.314		113.93	0.31429		13.91	-20.5947			111.1	-0.73035		13.9	0.30606
13.92	0.34726		13.92	-103.455			447.08	0.13752		13.92	-2053.76				120.66	-1.79217		13.92	-42.6227			13.92	-3.80265		13.92	-499.566		113.94	-0.05247		13.92	-21.0532			111.11	-1.34688		13.91	0.14168
13.93	0.71637		13.93	-105.308			447.09	0.11191		13.93	-2061.6				120.67	-0.93579		13.93	-44.2636			13.93	-5.75203		13.93	-524.271		113.95	2.99629		13.93	-21.5526			111.12	-1.61588		13.92	0.06342
13.94	0.26535		13.94	-107.273			447.1	0.0989		13.94	-2069.38				120.68	0.000976		13.94	-45.6424			13.94	-7.67984		13.94	-551.629		113.96	7.7025		13.94	-22.9257			111.13	-1.32262		13.93	0.15203
13.95	-0.98373		13.95	-109.203			447.11	0.19936		13.95	-2076.97				120.69	0.60443		13.95	-46.5907			13.95	-8.43177		13.95	-582.168		113.97	11.1405		13.95	-24.7028			111.14	-0.60803		13.94	0.32213
13.96	-2.3233		13.96	-111.019			447.12	0.32639		13.96	-2084.36				120.7	0.53795		13.96	-47.1966			13.96	-7.77761		13.96	-615.372		113.98	11.6669		13.96	-26.5278			111.15	0.27269		13.95	0.43265
13.97	-2.89352		13.97	-112.809			447.13	0.36016		13.97	-2091.68				120.71	-0.29738		13.97	-47.4428			13.97	-6.45858		13.97	-650.271		113.99	9.34263		13.97	-28.0172			111.16	1.07529		13.96	0.41561
13.98	-2.3417		13.98	-114.864			447.14	0.29578		13.98	-2099.07				120.72	-1.76888		13.98	-47.295			13.98	-5.3689		13.98	-686.105		114	5.42643		13.98	-28.6907			111.17	1.57533		13.97	0.23866
13.99	-1.06643		13.99	-117.374			447.15	0.26519		13.99	-2106.46				120.73	-3.58828		13.99	-46.9522			13.99	-5.03561		13.99	-722.598		114.01	2.4205		13.99	-28.3914			111.18	1.61695		13.98	-0.05268
14	-0.000328		14	-120.091			447.16	0.43108		14	-2113.7				120.74	-5.45364		14	-46.6801			14			14	-760.125		114.02	2.70834		14	-27.4103			111.19	1.25792		13.99	-0.27431
14.01	0.06226		14.01	-122.477			447.17	0.79541		14.01	-2120.69				120.75	-7.02237		14.01	-46.5415			14.01	-7.30021		14.01	-799.56		114.03	6.02786		14.01	-26.2569			111.2	0.78714		14	-0.19888
14.02	-0.78551		14.02	-124.269			447.18	1.12625		14.02	-2127.49				120.76	-7.80656		14.02	-46.5026			14.02	-10.013		14.02	-841.591		114.04	9.48965		14.02	-26.0718			111.21	0.49154		14.01	0.20016
14.03	-1.59404		14.03	-125.769			447.19	1.18902		14.03	-2134.25				120.77	-7.35643		14.03	-46.5595			14.03	-12.8805		14.03	-886.06		114.05	10.7266		14.03	-28.2941			111.22	0.45484		14.02	0.68538
14.04	-1.39254		14.04	-127.558			447.2	1.02942		14.04	-2141.21				120.78	-5.67693		14.04	-46.7619			14.04	-14.2817		14.04	-932.354		114.06	9.91912		14.04	-32.7332			111.23	0.51952		14.03	0.98102
14.05	-0.03673		14.05	-129.93			447.21	0.90586		14.05	-2148.45				120.79	-3.46422		14.05	-47.2568			14.05	-13.0179		14.05	-980.258		114.07	8.8463		14.05	-37.3734			111.24	0.48057		14.04	1.00188
14.06	1.64479		14.06	-132.581			447.22	0.90828		14.06	-2155.82				120.8	-1.70709		14.06	-48.1457			14.06	-9.63218		14.06	-1030.04		114.08	8.89482		14.06	-40.6102			111.25	0.27877		14.05	0.87498
14.07	2.55244		14.07	-134.874			447.23	0.81705		14.07	-2163.04				120.81	-0.97162		14.07	-49.3368			14.07	-6.35731		14.07	-1081.57		114.09	9.73018		14.07	-42.1829			111.26	-0.0183		14.06	0.78817
14.08	2.21867		14.08	-136.399			447.24	0.43949		14.08	-2169.91				120.82	-1.02558		14.08	-50.6254			14.08	-5.36881		14.08	-1133.86		114.1	10.4958		14.08	-42.2862			111.27	-0.34125		14.07	0.85243
14.09	1.08833		14.09	-137.229			447.25	-0.05546		14.09	-2176.34				120.83	-1.14973		14.09	-51.8654			14.09	-7.09446		14.09	-1185.82		114.11	10.7549		14.09	-41.4476			111.28	-0.65987		14.08	1.13483
14.1	-0.13734		14.1	-137.793			447.26	-0.30353		14.1	-2182.31				120.84	-0.9286		14.1	-52.8543			14.1	-10.2887		14.1	-1237.36		114.12	10.471		14.1	-40.56			111.29	-0.94113		14.09	1.65362
14.11	-1.23924		14.11	-138.623			447.27	-0.17836		14.11	-2187.95				120.85	-0.59578		14.11	-53.2782			14.11	-13.3203		14.11	-1289.41		114.13	9.3707		14.11	-40.0183			111.3	-1.13451		14.1	2.22154
14.12	-2.37913		14.12	-140.147			447.28	0.13793		14.12	-2193.52				120.86	-0.59341		14.12	-53.0304			14.12	-15.252		14.12	-1343.08		114.14	7.65729		14.12	-39.2323			111.31	-1.28546		14.11	2.4791
14.13	-3.62791		14.13	-142.441			447.29	0.41046		14.13	-2199.36				120.87	-0.90976		14.13	-52.5323			14.13	-16.0003		14.13	-1398.88		114.15	6.7182		14.13	-37.5369			111.32	-1.47688		14.12	2.22451
14.14	-4.85356		14.14	-145.092			447.3	0.46405		14.14	-2205.61				120.88	-1.05124		14.14	-52.5258			14.14	-15.8858		14.14	-1456.44		114.16	7.77585		14.14	-35.1713			111.33	-1.71981		14.13	1.63538
14.15	-5.8314		14.15	-147.463			447.31	0.18893		14.15	-2212.01				120.89	-0.66276		14.15	-53.5486			14.15	-15.2435		14.15	-1514.7		114.17	10.1096		14.15	-33.1233			111.34	-1.94023		14.14	1.02142
14.16	-6.1507		14.16	-149.253			447.32	-0.28922		14.16	-2218.17				120.9	0.07198		14.16	-55.5752			14.16	-14.5522		14.16	-1572.33		114.18	11.6181		14.16	-32.8098			111.35	-2.02172		14.15	0.47514
14.17	-5.31501		14.17	-150.753			447.33	-0.60711		14.17	-2224.01				120.91	0.61226		14.17	-57.9275			14.17	-14.4993		14.17	-1628.34		114.19	10.6453		14.17	-35.1124			111.36	-1.89735		14.16	-0.07998
14.18	-3.38282		14.18	-152.56			447.34	-0.517		14.18	-2229.69				120.92	0.54859		14.18	-59.6564			14.18	-15.5608		14.18	-1682.56		114.2	6.76464		14.18	-38.8377			111.37	-1.57467		14.17	-0.67545
14.19	-1.25605		14.19	-154.994			447.35	-0.14193		14.19	-2235.35				120.93	-0.20904		14.19	-60.1391			14.19	-17.7352		14.19	-1735.67		114.21	0.84279		14.19	-41.1541			111.38	-1.10099		14.18	-1.2213
14.2	0.04904		14.2	-157.865			447.36	0.25375		14.2	-2241.03				120.94	-1.39801		14.2	-59.4361			14.2	-20.4478		14.2	-1788.83		114.22	-5.06142		14.2	-40.9521			111.39	-0.56261		14.19	-1.59412
14.21	0.42919		14.21	-160.706			447.37	0.54445		14.21	-2246.66				120.95	-2.48432		14.21	-58.1333			14.21	-22.7845		14.21	-1842.95		114.23	-8.69686		14.21	-40.4545			111.4	-0.11817		14.2	-1.67244
14.22	0.6065		14.22	-163.253			447.38	0.72539		14.22	-2252.09				120.96	-2.92249		14.22	-56.9531			14.22	-24.0969		14.22	-1898.04		114.24	-8.94185		14.22	-42.5866			111.41	0.00963		14.21	-1.36806
14.23	1.21432		14.23	-165.537			447.39	0.73288		14.23	-2257.22				120.97	-2.49965		14.23	-56.4256			14.23	-24.4582		14.23	-1953.33		114.25	-5.90035		14.23	-47.8049			111.42	-0.28378		14.22	-0.76957
14.24	2.22736		14.24	-167.67			447.4	0.51049		14.24	-2262.19				120.98	-1.48018		14.24	-56.7181			14.24	-24.3701		14.24	-2008.16		114.26	-0.80782		14.24	-54.4432			111.43	-0.81145		14.23	-0.08794
14.25	3.06807		14.25	-169.715			447.41	0.24104		14.25	-2267.24				120.99	-0.5115		14.25	-57.5559			14.25	-24.0991		14.25	-2062.67		114.27	4.24524		14.25	-60.7954			111.44	-1.18054		14.24	0.46088
14.26	3.03702		14.26	-171.663			447.42	0.19258		14.26	-2272.48				121	-0.28573		14.26	-58.4983			14.26	-23.6566		14.26	-2117.57		114.28	6.81317		14.26	-66.024			111.45	-1.11946		14.25	0.73937
14.27	1.83381		14.27	-173.499			447.43	0.34353		14.27	-2277.86				121.01	-1.18234		14.27	-59.3806			14.27	-23.3163		14.27	-2173.13		114.29	5.7005		14.27	-69.8259			111.46	-0.7369		14.26	0.69658
14.28	-0.03315		14.28	-175.334			447.44	0.40396		14.28	-2283.33				121.02	-2.97507		14.28	-60.2064			14.28	-23.6378		14.28	-2228.89		114.3	1.68423		14.28	-72.1671			111.47	-0.37199		14.27	0.43967
14.29	-1.57147		14.29	-177.528			447.45	0.19387		14.29	-2288.84				121.03	-4.79374		14.29	-60.7906			14.29	-24.8764		14.29	-2284.22		114.31	-3.03916		14.29	-73.4597			111.48	-0.27294		14.28	0.22396
14.3	-2.0512		14.3	-180.304			447.46	-0.15752		14.3	-2294.28				121.04	-5.5634		14.3	-60.8686			14.3	-26.8708		14.3	-2338.84		114.32	-6.15629		14.3	-74.6382			111.49	-0.40662		14.29	0.27619
14.31	-1.53272		14.31	-183.293			447.47	-0.4466		14.31	-2299.41				121.05	-4.77721		14.31	-60.5704			14.31	-29.1743		14.31	-2392.81		114.33	-6.76258		14.31	-76.4429			111.5	-0.4955		14.3	0.63385
14.32	-0.70935		14.32	-185.66			447.48	-0.63217		14.32	-2304.08				121.06	-2.89349		14.32	-60.4324			14.32	-31.0366		14.32	-2446.34		114.34	-5.31507		14.32	-78.677			111.51	-0.35648		14.31	1.13152
14.33	-0.32912		14.33	-186.873			447.49	-0.76726		14.33	-2308.44				121.07	-0.88501		14.33	-60.8391			14.33	-31.7422		14.33	-2499.96		114.35	-2.11903		14.33	-80.3355			111.52	-0.08751		14.32	1.43912
14.34	-0.72129		14.34	-187.438			447.5	-0.84423		14.34	-2312.89				121.08	0.54174		14.34	-61.6377			14.34	-31.2897		14.34	-2554.35		114.36	2.76117		14.34	-80.4433			111.53	0.15381		14.33	1.24758
14.35	-1.60241		14.35	-188.56			447.51	-0.79758		14.35	-2317.63				121.09	1.27441		14.35	-62.3981			14.35	-30.4113		14.35	-2609.96		114.37	7.7596		14.35	-78.6818			111.54	0.40129		14.34	0.51216
14.36	-2.30299		14.36	-191.134			447.52	-0.59702		14.36	-2322.41				121.1	1.53636		14.36	-62.8663			14.36	-29.8145		14.36	-2666.49		114.38	10.4024		14.36	-76.0388			111.55	0.79483		14.35	-0.51221
14.37	-2.23722		14.37	-194.983			447.53	-0.24782		14.37	-2326.94				121.11	1.5532		14.37	-63.0859			14.37	-29.7703		14.37	-2723.05		114.39	10.0942		14.37	-74.8831			111.56	1.29988		14.36	-1.4947
14.38	-1.31179		14.38	-199.003			447.54	0.2338		14.38	-2331.23				121.12	1.36808		14.38	-63.2299			14.38	-30.4383		14.38	-2778.81		114.4	8.95614		14.38	-77.4157			111.57	1.6673		14.37	-2.18557
14.39	0.05998		14.39	-201.936			447.55	0.73807		14.39	-2335.44				121.13	0.90262		14.39	-63.5099			14.39	-32.0509		14.39	-2833.52		114.41	8.6511		14.39	-83.2473			111.58	1.63988		14.38	-2.38279
14.4	1.25769		14.4	-203.288			447.56	1.05963		14.4	-2339.7				121.14	0.12759		14.4	-64.2003			14.4	-34.7608		14.4	-2887.56		114.42	8.19216		14.4	-89.5218			111.59	1.1713		14.39	-2.00163
14.41	1.79109		14.41	-203.56			447.57	1.11722		14.41	-2344.11				121.15	-0.71976		14.41	-65.489			14.41	-38.4034		14.41	-2941.36		114.43	6.29605		14.41	-94.1302			111.6	0.47378		14.4	-1.20239
14.42	1.50161		14.42	-203.853			447.58	1.04396		14.42	-2348.73				121.16	-1.26536		14.42	-67.2497			14.42	-42.4968		14.42	-2995.04		114.44	3.77928		14.42	-97.6707			111.61	-0.16894		14.41	-0.32636
14.43	0.66672		14.43	-205.056			447.59	0.94012		14.43	-2353.57				121.17	-1.40788		14.43	-68.9079			14.43	-46.3251		14.43	-3048.59		114.45	1.97406		14.43	-101.909			111.62	-0.49641		14.42	0.31889
14.44	-0.27254		14.44	-207.432			447.6	0.71618		14.44	-2358.65				121.18	-1.445		14.44	-69.8849			14.44	-49.2959		14.44	-3102.01		114.46	1.03974		14.44	-108.118			111.63	-0.36074		14.43	0.62418
14.45	-1.13447		14.45	-210.7			447.61	0.35697		14.45	-2363.8				121.19	-1.67394		14.45	-70.0904			14.45	-51.3148		14.45	-3155.25		114.47	0.83831		14.45	-116.712			111.64	0.18209		14.44	0.63002
14.46	-1.87683		14.46	-214.335			447.62	0.00421		14.46	-2368.55				121.2	-2.01758		14.46	-69.9153			14.46	-52.869		14.46	-3208.1		114.48	1.8595		14.46	-126.918			111.65	0.8564		14.45	0.32636
14.47	-2.21022		14.47	-217.819			447.63	-0.28848		14.47	-2372.49				121.21	-2.24738		14.47	-69.8184			14.47	-54.6256		14.47	-3260.32		114.49	3.86239		14.47	-137.144			111.66	1.32049		14.46	-0.33741
14.48	-1.67838		14.48	-220.769			447.64	-0.51654		14.48	-2375.74				121.22	-2.24781		14.48	-70.0138			14.48	-56.846		14.48	-3311.84		114.5	5.35413		14.48	-145.662			111.67	1.36925		14.47	-1.31282
14.49	-0.35406		14.49	-223.071			447.65	-0.52388		14.49	-2378.78				121.23	-2.02162		14.49	-70.4721			14.49	-59.2013		14.49	-3362.82		114.51	4.95097		14.49	-151.039			111.68	1.01865		14.48	-2.37454
14.5	0.86006		14.5	-224.877			447.66	-0.15506		14.5	-2382.03				121.24	-1.6935		14.5	-71.0204			14.5	-61.1323		14.5	-3413.69		114.52	3.25903		14.5	-153.131			111.69	0.42586		14.49	-3.26115
14.51	0.84353		14.51	-226.548			447.67	0.42412		14.51	-2385.58				121.25	-1.52853		14.51	-71.5517			14.51	-62.582		14.51	-3464.77		114.53	3.0833		14.51	-154.229			111.7	-0.1474		14.5	-3.82067
14.52	-0.67275		14.52	-228.379			447.68	0.86071		14.52	-2389.27				121.26	-1.6943		14.52	-72.2001			14.52	-64.0798		14.52	-3515.61		114.54	5.73922		14.52	-157.29			111.71	-0.46852		14.51	-4.03619
14.53	-2.69816		14.53	-230.499			447.69	0.92934		14.53	-2392.99				121.27	-2.02341		14.53	-73.1405			14.53	-66.2157		14.53	-3565.47		114.55	8.26615		14.53	-162.594			111.72	-0.49307		14.52	-3.98909
14.54	-3.87598		14.54	-232.947			447.7	0.61789		14.54	-2396.85				121.28	-2.23307		14.54	-74.3432			14.54	-69.0252		14.54	-3614.48		114.56	7.03548		14.54	-168.198			111.73	-0.37834		14.53	-3.80453
14.55	-3.67898		14.55	-235.637			447.71	0.10068		14.55	-2400.9				121.29	-2.17033		14.55	-75.6347			14.55	-71.9617		14.55	-3663.56		114.57	2.54047		14.55	-173.618			111.74	-0.31378		14.54	-3.65867
14.56	-2.58577		14.56	-238.237			447.72	-0.30667		14.56	-2404.94				121.3	-1.74211		14.56	-76.8919			14.56	-74.2779		14.56	-3713.03		114.58	-1.83732		14.56	-180.335			111.75	-0.36835		14.55	-3.72234
14.57	-1.3187		14.57	-240.387			447.73	-0.32671		14.57	-2408.64				121.31	-0.92876		14.57	-77.9614			14.57	-75.4175		14.57	-3762.13		114.59	-4.02539		14.57	-188.181			111.76	-0.46346		14.56	-4.01367
14.58	-0.11037		14.58	-242.18			447.74	0.05715		14.58	-2411.87				121.32	0.05665		14.58	-78.6332			14.58	-75.2304		14.58	-3810.3		114.6	-4.5204		14.58	-194.896			111.77	-0.39255		14.57	-4.34852
14.59	1.16323		14.59	-244.188			447.75	0.56846		14.59	-2414.88				121.33	0.85932		14.59	-78.9749			14.59	-73.9905		14.59	-3857.81		114.61	-5.29428		14.59	-200.066			111.78	-0.00383		14.58	-4.42885
14.6	2.30454		14.6	-246.864			447.76	0.87273		14.6	-2418.01				121.34	1.27807		14.6	-79.4194			14.6	-72.6567		14.6	-3905.04		114.62	-7.73485		14.6	-206.034			111.79	0.58526		14.59	-4.08084
14.61	2.62599		14.61	-250.146			447.77	0.83052		14.61	-2421.35				121.35	1.28051		14.61	-80.2208			14.61	-72.7166		14.61	-3951.85		114.63	-10.9365		14.61	-213.703			111.8	1.04643		14.6	-3.40324
14.62	1.66021		14.62	-253.56			447.78	0.55677		14.62	-2424.77				121.36	0.87529		14.62	-80.9433			14.62	-75.1738		14.62	-3998.09		114.64	-11.9848		14.62	-221.289			111.81	1.16019		14.61	-2.66912
14.63	-0.20395		14.63	-256.459			447.79	0.28379		14.63	-2428.19				121.37	0.13212		14.63	-80.961			14.63	-79.5019		14.63	-4044.05		114.65	-8.80052		14.63	-227.449			111.82	0.96565		14.62	-2.03241
14.64	-1.95952		14.64	-258.4			447.8	0.17733		14.64	-2431.65				121.38	-0.64919		14.64	-80.3196			14.64	-83.9116		14.64	-4089.98		114.66	-2.43753		14.64	-233.42			111.83	0.55902		14.63	-1.46401
14.65	-2.71689		14.65	-259.484			447.81	0.22457		14.65	-2435.16				121.39	-0.99276		14.65	-79.8041			14.65	-86.9582		14.65	-4135.79		114.67	3.53288		14.65	-241.113			111.84	-0.02211		14.64	-0.98099
14.66	-2.22213		14.66	-260.277			447.82	0.24241		14.66	-2438.75				121.4	-0.65006		14.66	-80.0933			14.66	-88.6199		14.66	-4181.24		114.68	6.26907		14.66	-250.308			111.85	-0.6072		14.65	-0.71598
14.67	-0.95815		14.67	-261.214			447.83	0.06671		14.67	-2442.41				121.41	0.13326		14.67	-81.2114			14.67	-89.784		14.67	-4226.36		114.69	6.12056		14.67	-259.457			111.86	-0.88066		14.66	-0.71477
14.68	0.09103		14.68	-262.37			447.84	-0.2216		14.68	-2445.96				121.42	0.8901		14.68	-82.6927			14.68	-91.1565		14.68	-4271.31		114.7	5.64834		14.68	-268.298			111.87	-0.68353		14.67	-0.85217
14.69	0.07639		14.69	-263.92			447.85	-0.41869		14.69	-2449.19				121.43	1.3575		14.69	-83.9983			14.69	-92.9057		14.69	-4316.12		114.71	6.14982		14.69	-277.579			111.88	-0.28925		14.68	-0.97926
14.7	-1.06801		14.7	-266.101			447.86	-0.4775		14.7	-2452.04				121.44	1.55915		14.7	-84.7582			14.7	-94.8617		14.7	-4360.49		114.72	6.20846		14.7	-287.411			111.89	-0.13595		14.69	-1.04287
14.71	-2.65213		14.71	-268.715			447.87	-0.44891		14.71	-2454.67				121.45	1.62183		14.71	-85.0117			14.71	-96.8344		14.71	-4403.78		114.73	4.35901		14.71	-298.021			111.9	-0.34842		14.7	-1.06131
14.72	-4.03088		14.72	-271.15			447.88	-0.2422		14.72	-2457.28				121.46	1.63593		14.72	-85.2173			14.72	-98.6459		14.72	-4445.54		114.74	1.35292		14.72	-310.14			111.91	-0.60149		14.71	-1.06133
14.73	-5.00965		14.73	-273.176			447.89	0.19791		14.73	-2459.96				121.47	1.63836		14.73	-85.7801			14.73	-100.081		14.73	-4486.11		114.75	-1.39029		14.73	-323.276			111.92	-0.45185		14.72	-1.06555
14.74	-5.68314		14.74	-275.212			447.9	0.64115		14.74	-2462.66				121.48	1.63793		14.74	-86.6302			14.74	-101.013		14.74	-4526.5		114.76	-3.59831		14.74	-335.816			111.93	0.17894		14.73	-1.09126
14.75	-5.98733		14.75	-277.598			447.91	0.80578		14.75	-2465.29				121.49	1.6375		14.75	-87.4197			14.75	-101.822		14.75	-4567.39		114.77	-5.06507		14.75	-347.622			111.94	0.86307		14.74	-1.18648
14.76	-5.64863		14.76	-280.173			447.92	0.70624		14.76	-2467.85				121.5	1.63707		14.76	-87.9538			14.76	-103.45		14.76	-4608.55		114.78	-4.78316		14.76	-359.954			111.95	1.07991		14.75	-1.41458
14.77	-4.50378		14.77	-282.591			447.93	0.56276		14.77	-2470.52				121.51	1.63664		14.77	-88.3756			14.77	-106.754		14.77	-4649.48		114.79	-2.60581		14.77	-372.733			111.96	0.7005		14.76	-1.78734
14.78	-2.78206		14.78	-284.834			447.94	0.47231		14.78	-2473.43				121.52	1.6362		14.78	-88.9701			14.78	-111.505		14.78	-4690.02		114.8	-0.43169		14.78	-384.043			111.97	0.07347		14.77	-2.18206
14.79	-1.07066		14.79	-287.203			447.95	0.39338		14.79	-2476.61				121.53	1.63577		14.79	-89.9616			14.79	-116.26		14.79	-4730.3		114.81	0.00689		14.79	-392.469			111.98	-0.37185		14.78	-2.37928
14.8	0.09638		14.8	-289.806			447.96	0.28876		14.8	-2479.95				121.54	1.63534		14.8	-91.2795			14.8	-119.58		14.8	-4770.31		114.82	-0.56057		14.8	-398.871			111.99	-0.52799		14.79	-2.303
14.81	0.68873		14.81	-292.286			447.97	0.16755		14.81	-2483.25				121.55	1.63491		14.81	-92.5996			14.81	-121.253		14.81	-4809.95		114.83	-0.03633		14.81	-405.806			112	-0.56915		14.8	-2.13919
14.82	1.02035		14.82	-294.142			447.98	0.10415		14.82	-2486.36				121.56	1.61714		14.82	-93.589			14.82	-122.201		14.82	-4849.39		114.84	2.04132		14.82	-414.885			112.01	-0.65516		14.81	-2.13328
14.83	1.07828		14.83	-295.189			447.99	0.20969		14.83	-2489.22				121.57	1.55354		14.83	-94.1884			14.83	-123.399		14.83	-4888.96		114.85	4.62889		14.83	-424.93			112.02	-0.73306		14.82	-2.29406
14.84	0.46251		14.84	-295.685			448	0.45283		14.84	-2491.91				121.58	1.35108		14.84	-94.6226			14.84	-125.101		14.84	-4928.83		114.86	6.97381		14.84	-433.673			112.03	-0.63077		14.83	-2.39899
14.85	-0.91523		14.85	-296.101			448.01	0.60554		14.85	-2494.45				121.59	0.86542		14.85	-95.2221			14.85	-126.872		14.85	-4968.61		114.87	8.36997		14.85	-440.789			112.04	-0.29473		14.84	-2.32264
14.86	-2.51104		14.86	-296.882			448.02	0.47183		14.86	-2496.87				121.6	0.04455		14.86	-96.2113			14.86	-128.165		14.86	-5007.39		114.88	7.92846		14.86	-447.692			112.05	0.14971		14.85	-2.26132
14.87	-3.6877		14.87	-298.404			448.03	0.19866		14.87	-2499.25				121.61	-0.94166		14.87	-97.5315			14.87	-128.876		14.87	-5044.6		114.89	5.8202		14.87	-455.398			112.06	0.47984		14.86	-2.51951
14.88	-4.17304		14.88	-300.763			448.04	0.09717		14.88	-2501.65				121.62	-1.77046		14.88	-98.8494			14.88	-129.276		14.88	-5080.59		114.9	4.07552		14.88	-464.479			112.07	0.54916		14.87	-3.15996
14.89	-4.01342		14.89	-303.602			448.05	0.23347		14.89	-2504				121.63	-2.24819		14.89	-99.8235			14.89	-129.777		14.89	-5116.37		114.91	4.46411		14.89	-476.023			112.08	0.38039		14.88	-3.88208
14.9	-3.47013		14.9	-306.37			448.06	0.43335		14.9	-2506.15				121.64	-2.45064		14.9	-100.358			14.9	-130.803		14.9	-5152.81		114.92	6.29039		14.9	-490.212			112.09	0.09924		14.89	-4.32429
14.91	-2.9494		14.91	-308.72			448.07	0.54759		14.91	-2508.15				121.65	-2.52218		14.91	-100.575			14.91	-132.607		14.91	-5190.04		114.93	7.20193		14.91	-504.916			112.1	-0.17335		14.9	-4.38228
14.92	-2.83263		14.92	-310.539			448.08	0.59981		14.92	-2510.18				121.66	-2.53207		14.92	-100.658			14.92	-134.928		14.92	-5227.58		114.94	6.19361		14.92	-517.833			112.11	-0.33651		14.91	-4.18613
14.93	-2.9976		14.93	-311.923			448.09	0.69588		14.93	-2512.36				121.67	-2.53244		14.93	-100.736			14.93	-137.148		14.93	-5264.72		114.95	4.02645		14.93	-529.111			112.12	-0.20475		14.92	-3.89787
14.94	-2.87012		14.94	-313.218			448.1	0.84996		14.94	-2514.64				121.68	-2.52348		14.94	-100.941			14.94	-138.885		14.94	-5300.7		114.96	1.59916		14.94	-539.673			112.13	0.37903		14.93	-3.60217
14.95	-2.18117		14.95	-314.867			448.11	0.93939		14.95	-2516.92				121.69	-2.45567		14.95	-101.41			14.95	-140.359		14.95	-5334.74		114.97	-0.39717		14.95	-549.326			112.14	1.24438		14.94	-3.40186
14.96	-1.42191		14.96	-316.976			448.12	0.87765		14.96	-2519.19				121.7	-2.25121		14.96	-102.167			14.96	-142.115		14.96	-5366.41		114.98	-1.07898		14.96	-558.442			112.15	1.87217		14.95	-3.38875
14.97	-1.30465		14.97	-319.035			448.13	0.75145		14.97	-2521.6				121.71	-1.77435		14.97	-102.951			14.97	-144.413		14.97	-5396.24		114.99	-0.33787		14.97	-568.794			112.16	1.81045		14.96	-3.54581
14.98	-1.99764		14.98	-320.386			448.14	0.74205		14.98	-2524.13				121.72	-0.94928		14.98	-103.312			14.98	-147.034		14.98	-5425.56		115	0.65451		14.98	-580.854			112.17	1.15339		14.97	-3.736
14.99	-3.04166		14.99	-321.102			448.15	0.8933		14.99	-2526.57				121.73	0.03894		14.99	-103.05			14.99	-149.635		14.99	-5455.52		115.01	0.86745		14.99	-592.498			112.18	0.41723		14.98	-3.8117
15	-3.87487		15	-322.232			448.16	1.05236		15	-2528.82				121.74	0.85894		15	-102.549			15	-152.327		15	-5486		115.02	0.72723		15	-601.72			112.19	0.00773		14.99	-3.71564
15.01	-4.1866		15.01	-324.823			448.17	1.08866		15.01	-2531.11				121.75	1.34087		15.01	-102.542			15.01	-155.446		15.01	-5515.82		115.03	0.73738		15.01	-609.82			112.2	-0.02756		15	-3.49086
15.02	-3.91242		15.02	-328.727			448.18	1.08766		15.02	-2533.74				121.76	1.54533		15.02	-103.582			15.02	-158.991		15.02	-5544.23		115.04	0.299		15.02	-620.468			112.21	0.15681		15.01	-3.24252
15.03	-3.13796		15.03	-332.779			448.19	1.15805		15.03	-2536.77				121.77	1.60801		15.03	-105.672			15.03	-162.569		15.03	-5571.79		115.05	-1.28662		15.03	-635.339			112.22	0.41632		15.02	-3.08091
15.04	-2.10084		15.04	-335.999			448.2	1.29591		15.04	-2539.9				121.78	1.62211		15.04	-108.244			15.04	-165.966		15.04	-5599.49		115.06	-3.38774		15.04	-652.107			112.23	0.61357		15.03	-3.03386
15.05	-1.08786		15.05	-338.256			448.21	1.43095		15.05	-2542.76				121.79	1.62454		15.05	-110.521			15.05	-169.316		15.05	-5627.31		115.07	-4.14923		15.05	-667.374			112.24	0.64365		15.04	-3.10943
15.06	-0.20318		15.06	-339.869			448.22	1.4738		15.06	-2545.17				121.8	1.62411		15.06	-112.026			15.06	-172.598		15.06	-5654.43		115.08	-2.37575		15.06	-679.749			112.25	0.55141		15.05	-3.37055
15.07	0.57412		15.07	-341.12			448.23	1.38246		15.07	-2547.09				121.81	1.62368		15.07	-112.794			15.07	-175.442		15.07	-5680.35		115.09	1.12698		15.07	-689.184			112.26	0.48975		15.06	-3.86983
15.08	1.00958		15.08	-342.319			448.24	1.20832		15.08	-2548.64				121.82	1.62325		15.08	-113.14			15.08	-177.39		15.08	-5705.37		115.1	5.00965		15.08	-696.247			112.27	0.54546		15.07	-4.5654
15.09	0.76387		15.09	-343.831			448.25	0.98857		15.09	-2550.08				121.83	1.62282		15.09	-113.423			15.09	-178.429		15.09	-5729.96		115.11	9.10516		15.09	-703.319			112.28	0.61875		15.08	-5.28142
15.1	-0.03144		15.1	-345.725			448.26	0.72224		15.1	-2551.64				121.84	1.62238		15.1	-113.909			15.1	-179.133		15.1	-5754.16		115.12	13.0904		15.1	-713.635			112.29	0.52639		15.09	-5.77716
15.11	-0.67364		15.11	-347.611			448.27	0.51606		15.11	-2553.41				121.85	1.62195		15.11	-114.669			15.11	-180.346		15.11	-5777.83		115.13	14.9943		15.11	-727.356			112.3	0.22462		15.1	-5.9054
15.12	-0.65889		15.12	-349.135			448.28	0.56574		15.12	-2555.44				121.86	1.62152		15.12	-115.453			15.12	-182.572		15.12	-5801.11		115.14	13.0005		15.12	-741.173			112.31	-0.10755		15.11	-5.78035
15.13	-0.21119		15.13	-350.353			448.29	0.92578		15.13	-2557.74				121.87	1.60375		15.13	-115.814			15.13	-185.655		15.13	-5824.65		115.15	8.41213		15.13	-753.028			112.32	-0.17818		15.12	-5.72134
15.14	0.0474		15.14	-351.597			448.3	1.399		15.14	-2560.23				121.88	1.52282		15.14	-115.534			15.14	-189.071		15.14	-5849.14		115.16	5.43356		15.14	-764.479			112.33	0.20315		15.13	-5.95164
15.15	-0.18565		15.15	-353.006			448.31	1.68393		15.15	-2562.64				121.89	1.25719		15.15	-114.953			15.15	-192.369		15.15	-5874.73		115.17	7.31407		15.15	-777.632			112.34	0.89955		15.14	-6.44591
15.16	-0.55027		15.16	-354.405			448.32	1.58303		15.16	-2564.68				121.9	0.58683		15.16	-114.664			15.16	-195.254		15.16	-5900.79		115.18	12.4919		15.16	-791.737			112.35	1.50824		15.15	-7.06275
15.17	-0.31176		15.17	-355.598			448.33	1.15401		15.17	-2566.37				121.91	-0.63876		15.17	-114.953			15.17	-197.497		15.17	-5926.35		115.19	15.9534		15.17	-804.296			112.36	1.67412		15.16	-7.70113
15.18	0.94258		15.18	-356.682			448.34	0.64969		15.18	-2567.98				121.92	-2.18021		15.18	-115.553			15.18	-198.956		15.18	-5950.66		115.2	14.1875		15.18	-814.367			112.37	1.38315		15.17	-8.29782
15.19	2.76635		15.19	-357.953			448.35	0.28589		15.19	-2569.71				121.93	-3.30753		15.19	-115.914			15.19	-199.782		15.19	-5973.34		115.21	7.67954		15.19	-823.335			112.38	0.93666		15.18	-8.76932
15.2	4.09348		15.2	-359.618			448.36	0.07376		15.2	-2571.49				121.94	-3.30796		15.2	-115.839			15.2	-200.479		15.2	-5994.52		115.22	-0.34843		15.2	-833.186			112.39	0.64692		15.19	-9.11907
15.21	4.0476		15.21	-361.699			448.37	-0.03085		15.21	-2573.15				121.95	-2.19884		15.21	-115.803			15.21	-201.765		15.21	-6014.81		115.23	-6.24484		15.21	-844.8			112.4	0.61162		15.2	-9.49847
15.22	2.55783		15.22	-364.183			448.38	0.11004		15.22	-2574.72				121.96	-0.72142		15.22	-116.554			15.22	-204.377		15.22	-6034.95		115.24	-7.47545		15.22	-858.07			112.41	0.67631		15.21	-10.0709
15.23	0.40773		15.23	-367.007			448.39	0.58648		15.23	-2576.23				121.97	0.28394		15.23	-118.378			15.23	-208.546		15.23	-6055.29		115.25	-3.5734		15.23	-872.751			112.42	0.64602		15.22	-10.9064
15.24	-1.33265		15.24	-369.858			448.4	1.11038		15.24	-2577.71				121.98	0.42237		15.24	-120.811			15.24	-213.356		15.24	-6075.78		115.26	3.13789		15.24	-887.921			112.43	0.47584		15.23	-11.9588
15.25	-2.06305		15.25	-372.214			448.41	1.22657		15.25	-2579.16				121.99	-0.27216		15.25	-123.039			15.25	-217.199		15.25	-6096.11		115.27	8.34277		15.25	-901.961			112.44	0.27105		15.24	-13.0671
15.26	-2.02416		15.26	-373.736			448.42	0.7952		15.26	-2580.65				122	-1.4466		15.26	-124.533			15.26	-219.228		15.26	-6115.81		115.28	9.40714		15.26	-914.153			112.45	0.15916		15.25	-13.9745
15.27	-1.96085		15.27	-374.488			448.43	0.09771		15.27	-2582.26				122.01	-2.54743		15.27	-125.298			15.27	-220.111		15.27	-6134.48		115.29	7.5714		15.27	-925.937			112.46	0.14975		15.26	-14.4532
15.28	-2.38177		15.28	-374.77			448.44	-0.47233		15.28	-2583.94				122.02	-3.06612		15.28	-125.661			15.28	-221.006		15.28	-6152.04		115.3	5.03794		15.28	-938.701			112.47	0.14479		15.27	-14.5354
15.29	-3.16286		15.29	-374.867			448.45	-0.66639		15.29	-2585.57				122.03	-2.89113		15.29	-126.007			15.29	-222.502		15.29	-6168.7		115.31	2.01189		15.29	-951.708			112.48	0.0415		15.28	-14.5948
15.3	-3.85712		15.3	-374.964			448.46	-0.43644		15.3	-2587.16				122.04	-2.46108		15.3	-126.712			15.3	-224.557		15.3	-6184.81		115.32	-1.59689		15.3	-963.573			112.49	-0.0923		15.29	-15.1441
15.31	-4.10287		15.31	-375.249			448.47	0.06754		15.31	-2588.85				122.05	-2.43503		15.31	-128.004			15.31	-226.896		15.31	-6200.95		115.33	-4.39607		15.31	-974.437			112.5	0.02121		15.3	-16.5452
15.32	-3.75386		15.32	-375.999			448.48	0.59027		15.32	-2590.67				122.06	-3.01718		15.32	-129.747			15.32	-229.112		15.32	-6217.64		115.34	-4.9451		15.32	-985.495			112.51	0.53163		15.31	-18.8151
15.33	-2.7919		15.33	-377.505			448.49	0.92081		15.33	-2592.51				122.07	-3.6135		15.33	-131.359			15.33	-230.925		15.33	-6234.91		115.35	-3.05382		15.33	-997.755			112.52	1.19111		15.32	-21.7075
15.34	-1.33263		15.34	-379.796			448.5	1.07362		15.34	-2594.26				122.08	-3.39732		15.34	-132.197			15.34	-232.333		15.34	-6251.98		115.36	0.94173		15.34	-1011.38			112.53	1.60399		15.33	-24.8383
15.35	0.29863		15.35	-382.43			448.51	1.17721		15.35	-2595.92				122.09	-2.22222		15.35	-132.137			15.35	-233.259		15.35	-6268.22		115.37	6.3537		15.35	-1025.32			112.54	1.67991		15.34	-27.9157
15.36	1.71863		15.36	-384.703			448.52	1.18071		15.36	-2597.5				122.1	-0.73028		15.36	-131.673			15.36	-233.458		15.36	-6284.11		115.38	11.5769		15.36	-1037.69			112.55	1.68154		15.35	-30.8779
15.37	2.59547		15.37	-386.164			448.53	0.91467		15.37	-2598.96				122.11	0.29523		15.37	-131.549			15.37	-233.066		15.37	-6300.69		115.39	14.6184		15.37	-1047.45			112.56	1.80793		15.36	-33.8713
15.38	2.80022		15.38	-386.775			448.54	0.49892		15.38	-2600.34				122.12	0.49683		15.38	-132.185			15.38	-233.031		15.38	-6318.11		115.4	14.1933		15.38	-1055.53			112.57	1.95013		15.37	-37.1585
15.39	2.47714		15.39	-386.809			448.55	0.31491		15.39	-2601.81				122.13	0.00433		15.39	-133.33			15.39	-234.68		15.39	-6335.43		115.41	10.4891		15.39	-1063.67			112.58	1.85325		15.38	-41.0258
15.4	1.91761		15.4	-386.679			448.56	0.49467		15.4	-2603.43				122.14	-0.70222		15.4	-134.319			15.4	-238.701		15.4	-6351.58		115.42	5.20277		15.4	-1072.95			112.59	1.45407		15.39	-45.6939
15.41	1.33785		15.41	-386.952			448.57	0.71018		15.41	-2605.07				122.15	-1.02846		15.41	-134.824			15.41	-244.425		15.41	-6366.37		115.43	0.32131		15.41	-1083.91			112.6	0.97456		15.4	-51.1813
15.42	0.88541		15.42	-388.145			448.58	0.62031		15.42	-2606.58				122.16	-0.68288		15.42	-135.165			15.42	-250.316		15.42	-6380.41		115.44	-2.9866		15.42	-1096.89			112.61	0.67755		15.41	-57.3325
15.43	0.76216		15.43	-390.338			448.59	0.25701		15.43	-2608.04				122.17	0.10044		15.43	-135.777			15.43	-255.145		15.43	-6394.46		115.45	-3.80467		15.43	-1111.3			112.62	0.64085		15.42	-64.0733
15.44	1.0397		15.44	-393.087			448.6	-0.08833		15.44	-2609.51				122.18	0.83994		15.44	-136.656			15.44	-258.708		15.44	-6408.95		115.46	-1.88214		15.44	-1125.42			112.63	0.7142		15.43	-71.4389
15.45	1.39472		15.45	-395.775			448.61	-0.15261		15.45	-2610.94				122.19	1.24417		15.45	-137.494			15.45	-261.557		15.45	-6423.79		115.47	1.30412		15.45	-1137.59			112.64	0.70687		15.44	-79.3701
15.46	1.34886		15.46	-398.041			448.62	0.10547		15.46	-2612.22				122.2	1.22646		15.46	-138.184			15.46	-264.317		15.46	-6438.26		115.48	3.7692		15.46	-1148.04			112.65	0.59736		15.45	-87.7356
15.47	0.82839		15.47	-399.97			448.63	0.47		15.47	-2613.39				122.21	0.75808		15.47	-138.935			15.47	-267.342		15.47	-6451.35		115.49	5.34794		15.47	-1158.66			112.66	0.50262		15.46	-96.6089
15.48	0.22727		15.48	-401.886			448.64	0.64282		15.48	-2614.6				122.22	-0.20445		15.48	-140.021			15.48	-270.545		15.48	-6462.48		115.5	6.80444		15.48	-1170.84			112.67	0.45737		15.47	-106.305
15.49	-0.11815		15.49	-403.943			448.65	0.576		15.49	-2615.97				122.23	-1.51684		15.49	-141.507			15.49	-273.465		15.49	-6471.93		115.51	7.64283		15.49	-1183.66			112.68	0.29672		15.48	-117.082
15.5	-0.09159		15.5	-405.888			448.66	0.52667		15.5	-2617.54				122.24	-2.8197		15.5	-143.159			15.5	-275.713		15.5	-6480.69		115.52	6.50585		15.5	-1195.12			112.69	-0.18297		15.49	-129.031
15.51	0.37898		15.51	-407.41			448.67	0.71248		15.51	-2619.21				122.25	-3.74597		15.51	-144.639			15.51	-277.408		15.51	-6489.89		115.53	1.93043		15.51	-1204.75			112.7	-0.90827		15.5	-142.152
15.52	1.3171		15.52	-408.594			448.68	1.04908		15.52	-2620.8				122.26	-4.12623		15.52	-145.716			15.52	-279.101		15.52	-6500.37		115.54	-6.08104		15.52	-1214.22			112.71	-1.5129		15.51	-156.368
15.53	2.50036		15.53	-409.749			448.69	1.25423		15.53	-2622.22				122.27	-4.02937		15.53	-146.386			15.53	-281.3		15.53	-6512.53		115.55	-13.8104		15.53	-1224.99			112.72	-1.64591		15.52	-171.541
15.54	3.39854		15.54	-411.017			448.7	1.19259		15.54	-2623.46				122.28	-3.66969		15.54	-146.818			15.54	-284.119		15.54	-6526.05		115.56	-15.3963		15.54	-1236.54			112.73	-1.26		15.53	-187.586
15.55	3.36464		15.55	-412.322			448.71	0.98739		15.55	-2624.67				122.29	-3.39016		15.55	-147.04			15.55	-287.299		15.55	-6539.96		115.57	-9.82947		15.55	-1247.91			112.74	-0.60852		15.54	-204.559
15.56	2.11853		15.56	-413.564			448.72	0.83346		15.56	-2625.89				122.3	-3.52944		15.56	-146.818			15.56	-290.172		15.56	-6553.33		115.58	-3.09456		15.56	-1259.98			112.75	-0.03841		15.55	-222.536
15.57	0.11262		15.57	-414.569			448.73	0.78187		15.57	-2627.06				122.31	-4.12436		15.57	-146.101			15.57	-292.102		15.57	-6565.54		115.59	-1.06684		15.57	-1274.41			112.76	0.15744		15.56	-241.476
15.58	-1.67417		15.58	-415.055			448.74	0.70323		15.58	-2628.08				122.32	-4.78885		15.58	-145.456			15.58	-292.975		15.58	-6576.33		115.6	-3.57278		15.58	-1290.76			112.77	-0.11168		15.57	-261.299
15.59	-2.36276		15.59	-415.008			448.75	0.50624		15.59	-2629.09				122.33	-4.93314		15.59	-145.662			15.59	-293.501		15.59	-6585.84		115.61	-6.91249		15.59	-1306.2			112.78	-0.63348		15.58	-281.992
15.6	-1.5883		15.6	-414.977			448.76	0.34401		15.6	-2630.38				122.34	-4.19084		15.6	-146.852			15.6	-294.644		15.6	-6594.92		115.62	-8.79593		15.6	-1318.78			112.79	-0.98384		15.59	-303.547
15.61	0.42611		15.61	-415.726			448.77	0.46273		15.61	-2632.01				122.35	-2.86455		15.61	-148.408			15.61	-296.757		15.61	-6604.69		115.63	-9.03822		15.61	-1329.42			112.8	-0.85958		15.6	-325.835
15.62	2.97771		15.62	-417.549			448.78	0.86427		15.62	-2633.65				122.36	-1.8521		15.62	-149.653			15.62	-299.419		15.62	-6615.67		115.64	-7.78189		15.62	-1340.2			112.81	-0.275		15.61	-348.67
15.63	5.24928		15.63	-419.981			448.79	1.25673		15.63	-2635				122.37	-1.99145		15.63	-150.387			15.63	-301.942		15.63	-6627.23		115.65	-5.74623		15.63	-1352.27			112.82	0.56642		15.62	-372.035
15.64	6.75157		15.64	-422.208			448.8	1.41061		15.64	-2636				122.38	-3.31634		15.64	-150.854			15.64	-303.917		15.64	-6638.13		115.66	-4.38318		15.64	-1365.86			112.83	1.45434		15.63	-396.134
15.65	7.46476		15.65	-423.718			448.81	1.35854		15.65	-2636.77				122.39	-4.93293		15.65	-151.4			15.65	-305.478		15.65	-6647.59		115.67	-3.94735		15.65	-1380.4			112.84	2.21409		15.64	-421.23
15.66	7.60114		15.66	-424.528			448.82	1.20031		15.66	-2637.44				122.4	-5.63947		15.66	-152.193			15.66	-307.334		15.66	-6655.82		115.68	-2.79429		15.66	-1394.44			112.85	2.73391		15.65	-447.404
15.67	7.19446		15.67	-425.029			448.83	0.92109		15.67	-2638.15				122.41	-4.85609		15.67	-153.043			15.67	-310.13		15.67	-6663.48		115.69	0.20749		15.67	-1406.99			112.86	3.00941		15.66	-474.503
15.68	5.99099		15.68	-425.658			448.84	0.48737		15.68	-2639.04				122.42	-3.03273		15.68	-153.605			15.68	-313.861		15.68	-6671.02		115.7	3.87944		15.68	-1418.35			112.87	3.12042		15.67	-502.267
15.69	3.70904		15.69	-426.697			448.85	0.03852		15.69	-2640.13				122.43	-1.24361		15.69	-153.811			15.69	-317.942		15.69	-6678.58		115.71	6.017		15.69	-1430.06			112.88	3.15477		15.68	-530.488
15.7	0.56813		15.7	-428.17			448.86	-0.24226		15.7	-2641.34				122.44	-0.36526		15.7	-154.067			15.7	-321.712		15.7	-6686.4		115.72	6.11702		15.7	-1443.87			112.89	3.1547		15.69	-559.045
15.71	-2.59685		15.71	-429.818			448.87	-0.35381		15.71	-2642.64				122.45	-0.65506		15.71	-154.845			15.71	-324.842		15.71	-6694.71		115.73	5.03894		15.71	-1459.75			112.9	3.12581		15.7	-587.825
15.72	-4.93508		15.72	-431.297			448.88	-0.38489		15.72	-2644.07				122.46	-1.82944		15.72	-156.228			15.72	-327.479		15.72	-6703.15		115.74	3.69096		15.72	-1474.97			112.91	3.02619		15.71	-616.667
15.73	-6.15359		15.73	-432.408			448.89	-0.34136		15.73	-2645.64				122.47	-3.33506		15.73	-157.974			15.73	-330.007		15.73	-6710.78		115.75	2.8695		15.73	-1486.62			112.92	2.7849		15.72	-645.526
15.74	-6.24575		15.74	-433.22			448.9	-0.19548		15.74	-2647.2				122.48	-4.59654		15.74	-159.762			15.74	-332.511		15.74	-6717.14		115.76	2.62449		15.74	-1494.94			112.93	2.37595		15.73	-674.596
15.75	-5.1005		15.75	-434.118			448.91	-0.04824		15.75	-2648.49				122.49	-5.21978		15.75	-161.282			15.75	-334.661		15.75	-6722.75		115.77	1.77071		15.75	-1503.59			112.94	1.87576		15.74	-704.24
15.76	-2.81476		15.76	-435.494			448.92	-0.0426		15.76	-2649.42				122.5	-5.21337		15.76	-162.32			15.76	-336.446		15.76	-6728.38		115.78	-0.64358		15.76	-1516.35			112.95	1.43995		15.75	-734.714
15.77	-0.12773		15.77	-437.334			448.93	-0.14975		15.77	-2650.16				122.51	-5.10937		15.77	-162.868			15.77	-338.579		15.77	-6734.26		115.79	-4.33217		15.77	-1533.67			112.96	1.13323		15.76	-765.972
15.78	2.06588		15.78	-439.223			448.94	-0.21091		15.78	-2650.91				122.52	-5.59497		15.78	-163.088			15.78	-341.659		15.78	-6740.28		115.8	-8.36951		15.78	-1552.24			112.97	0.89195		15.77	-797.736
15.79	3.43339		15.79	-440.798			448.95	-0.11865		15.79	-2651.66				122.53	-6.72236		15.79	-163.154			15.79	-345.072		15.79	-6746.52		115.81	-11.672		15.79	-1568.25			112.98	0.69009		15.78	-829.648
15.8	4.03916		15.8	-442.167			448.96	0.10838		15.8	-2652.43				122.54	-7.79872		15.8	-163.169			15.8	-347.37		15.8	-6753.11		115.82	-12.7061		15.8	-1581.45			112.99	0.59541		15.79	-861.376
15.81	3.86048		15.81	-443.754			448.97	0.32818		15.81	-2653.37				122.55	-8.06221		15.81	-163.172			15.81	-348.017		15.81	-6759.81		115.83	-10.0324		15.81	-1594.89			113	0.65253		15.8	-892.746
15.82	2.88663		15.82	-445.709			448.98	0.31693		15.82	-2654.58				122.56	-7.42056		15.82	-163.173			15.82	-348.067		15.82	-6766.36		115.84	-3.92945		15.82	-1610.86			113.01	0.74736		15.81	-923.855
15.83	1.51214		15.83	-447.736			448.99	0.02677		15.83	-2655.98				122.57	-6.38376		15.83	-163.173			15.83	-348.734		15.83	-6773.04		115.85	2.81052		15.83	-1628.18			113.02	0.71567		15.82	-954.99
15.84	0.28729		15.84	-449.509			449	-0.24816		15.84	-2657.36				122.58	-5.55332		15.84	-163.191			15.84	-349.869		15.84	-6780.62		115.86	6.58437		15.84	-1644.09			113.03	0.51528		15.83	-986.291
15.85	-0.53407		15.85	-450.97			449.01	-0.23578		15.85	-2658.47				122.59	-5.25449		15.85	-163.254			15.85	-350.522		15.85	-6789.42		115.87	6.74771		15.85	-1658.07			113.04	0.21821		15.84	-1017.55
15.86	-0.88258		15.86	-452.102			449.02	-0.06022		15.86	-2659.29				122.6	-5.55705		15.86	-163.457			15.86	-350.507		15.86	-6798.63		115.88	5.68205		15.86	-1672.21			113.05	-0.09608		15.85	-1048.41
15.87	-0.52144		15.87	-452.804			449.03	0.01378		15.87	-2659.96				122.61	-6.38548		15.87	-163.942			15.87	-350.744		15.87	-6806.8		115.89	5.13925		15.87	-1687.71			113.06	-0.39175		15.86	-1078.73
15.88	0.64719		15.88	-453.211			449.04	0.00428		15.88	-2660.62				122.62	-7.42321		15.88	-164.78			15.88	-352.214		15.88	-6813.11		115.9	4.46415		15.88	-1703.45			113.07	-0.58634		15.87	-1108.72
15.89	2.04361		15.89	-453.874			449.05	0.14225		15.89	-2661.26				122.63	-8.05114		15.89	-165.847			15.89	-355.145		15.89	-6818.18		115.91	2.70413		15.89	-1718.17			113.08	-0.57488		15.88	-1138.73
15.9	2.61997		15.9	-455.205			449.06	0.49496		15.9	-2661.93				122.64	-7.73706		15.9	-166.958			15.9	-359.167		15.9	-6823.75		115.92	0.59165		15.9	-1731.81			113.09	-0.34754		15.89	-1168.95
15.91	1.7879		15.91	-456.903			449.07	0.86769		15.91	-2662.65				122.65	-6.52832		15.91	-168.186			15.91	-363.708		15.91	-6831.15		115.93	-0.5323		15.91	-1744.53			113.1	0.05186		15.9	-1199.3
15.92	-0.05024		15.92	-458.252			449.08	1.0456		15.92	-2663.37				122.66	-5.15052		15.92	-169.896			15.92	-368.114		15.92	-6839.95		115.94	-0.68872		15.92	-1756.23			113.11	0.61142		15.91	-1229.65
15.93	-1.86247		15.93	-458.975			449.09	1.00231		15.93	-2664.18				122.67	-4.45967		15.93	-172.241			15.93	-371.737		15.93	-6848.54		115.95	-1.25694		15.93	-1767.99			113.12	1.3199		15.92	-1259.99
15.94	-2.82429		15.94	-459.586			449.1	0.86137		15.94	-2665.34				122.68	-4.81777		15.94	-174.84			15.94	-374.569		15.94	-6855.77		115.96	-3.09103		15.94	-1781.94			113.13	2.01874		15.93	-1290.33
15.95	-2.80266		15.95	-460.739			449.11	0.75636		15.95	-2666.87				122.69	-6.01894		15.95	-177.01			15.95	-377.525		15.95	-6862.03		115.97	-5.40715		15.95	-1798.71			113.14	2.45567		15.94	-1320.64
15.96	-2.28377		15.96	-462.562			449.12	0.70956		15.96	-2668.38				122.7	-7.58761		15.96	-178.306			15.96	-381.682		15.96	-6868.53		115.98	-6.92011		15.96	-1816.52			113.15	2.57059		15.95	-1350.71
15.97	-1.97784		15.97	-464.605			449.13	0.60905		15.97	-2669.51				122.71	-9.04172		15.97	-178.901			15.97	-387.214		15.97	-6876		115.99	-6.73028		15.97	-1834.03			113.16	2.50887		15.96	-1380.34
15.98	-2.1846		15.98	-466.256			449.14	0.3813		15.98	-2670.3				122.72	-10.0647		15.98	-179.42			15.98	-392.89		15.98	-6884.12		116	-4.70344		15.98	-1851.82			113.17	2.36621		15.97	-1409.51
15.99	-2.62745		15.99	-467.198			449.15	0.08762		15.99	-2671.01				122.73	-10.6106		15.99	-180.222			15.99	-396.864		15.99	-6891.82		116.01	-2.1336		15.99	-1869.91			113.18	2.0656		15.98	-1438.48
16	-2.81532		16	-467.65			449.16	-0.20205		16	-2671.82				122.74	-10.8304		16	-180.901			16	-398.049		16	-6898.03		116.02	-0.86964		16	-1886.34			113.19	1.56394		15.99	-1467.54
16.01	-2.52613		16.01	-468.354			449.17	-0.46897		16.01	-2672.74				122.75	-10.8968		16.01	-180.78			16.01	-396.773		16.01	-6902.52		116.03	-0.90585		16.01	-1900.25			113.2	1.01406		16	-1496.81
16.02	-1.74419		16.02	-470.129			449.18	-0.69927		16.02	-2673.68				122.76	-10.9118		16.02	-179.873			16.02	-394.386		16.02	-6906.15		116.04	-0.4315		16.02	-1913.36			113.21	0.5771		16.01	-1526.29
16.03	-0.48723		16.03	-473.231			449.19	-0.90007		16.03	-2674.46				122.77	-10.915		16.03	-179.051			16.03	-392.505		16.03	-6910.39		116.05	1.66675		16.03	-1927.29			113.22	0.19549		16.02	-1555.94
16.04	0.95661		16.04	-477.017			449.2	-1.08867		16.04	-2674.98				122.78	-10.9155		16.04	-179.268			16.04	-392.257		16.04	-6916.09		116.06	4.40455		16.04	-1941.46			113.23	-0.37533		16.03	-1585.67
16.05	1.82465		16.05	-480.271			449.21	-1.2176		16.05	-2675.34				122.79	-10.9159		16.05	-180.688			16.05	-393.767		16.05	-6922.71		116.07	6.00225		16.05	-1954.88			113.24	-1.25425		16.04	-1615.21
16.06	1.52981		16.06	-482.022			449.22	-1.20649		16.06	-2675.8				122.8	-10.9163		16.06	-182.589			16.06	-396.077		16.06	-6929.03		116.08	6.01414		16.06	-1968.56			113.25	-2.15245		16.05	-1644.33
16.07	0.37677		16.07	-482.255			449.23	-1.05935		16.07	-2676.5				122.81	-10.9341		16.07	-184.046			16.07	-398.074		16.07	-6934.6		116.09	5.51574		16.07	-1984.19			113.26	-2.59424		16.06	-1672.98
16.08	-0.7385		16.08	-481.973			449.24	-0.8497		16.08	-2677.32				122.82	-10.9976		16.08	-184.753			16.08	-399.631		16.08	-6940.07		116.1	5.20307		16.08	-2001.55			113.27	-2.36696		16.07	-1701.28
16.09	-1.33583		16.09	-482.353			449.25	-0.62746		16.09	-2678.07				122.83	-11.2002		16.09	-185.158			16.09	-401.479		16.09	-6946.27		116.11	4.30028		16.09	-2019.3			113.28	-1.69473		16.08	-1729.35
16.1	-1.69924		16.1	-483.827			449.26	-0.3854		16.1	-2678.71				122.84	-11.6684		16.1	-185.784			16.1	-404.167		16.1	-6953.08		116.12	2.08383		16.1	-2037.11			113.29	-1.01164		16.09	-1757.2
16.11	-2.24132		16.11	-486.072			449.27	-0.04352		16.11	-2679.45				122.85	-12.4262		16.11	-186.648			16.11	-407.33		16.11	-6959.35		116.13	-0.02291		16.11	-2055.24			113.3	-0.62683		16.1	-1784.8
16.12	-2.84295		16.12	-488.605			449.28	0.43038		16.12	-2680.47				122.86	-13.2104		16.12	-187.441			16.12	-410.062		16.12	-6963.88		116.14	0.41366		16.12	-2073.14			113.31	-0.58033		16.11	-1812.13
16.13	-2.95013		16.13	-491.081			449.29	0.8077		16.13	-2681.67				122.87	-13.5539		16.13	-187.975			16.13	-411.865		16.13	-6966.65		116.15	3.33711		16.13	-2089.49			113.32	-0.71304		16.12	-1839.28
16.14	-2.19824		16.14	-493.159			449.3	0.79986		16.14	-2682.82				122.88	-13.2112		16.14	-188.397			16.14	-413.227		16.14	-6968.93		116.16	5.37176		16.14	-2104.04			113.33	-0.83463		16.13	-1866.28
16.15	-0.84446		16.15	-494.524			449.31	0.48939		16.15	-2683.86				122.89	-12.4278		16.15	-189.008			16.15	-415.144		16.15	-6971.97		116.17	3.39493		16.15	-2118.17			113.34	-0.87585		16.14	-1893.08
16.16	0.2799		16.16	-495.175			449.32	0.26027		16.16	-2684.81				122.9	-11.671		16.16	-190.063			16.16	-418.005		16.16	-6975.97		116.18	-2.13597		16.16	-2133.02			113.35	-0.82331		16.15	-1919.63
16.17	0.48229		16.17	-495.311			449.33	0.28329		16.17	-2685.71				122.91	-11.221		16.17	-191.6			16.17	-421.246		16.17	-6980.53		116.19	-8.03348		16.17	-2147.8			113.36	-0.65603		16.16	-1945.93
16.18	-0.11901		16.18	-495.107			449.34	0.38815		16.18	-2686.63				122.92	-11.0824		16.18	-193.434			16.18	-424.21		16.18	-6985.66		116.2	-11.596		16.18	-2161.1			113.37	-0.37485		16.17	-1972.04
16.19	-0.72063		16.19	-494.781			449.35	0.41762		16.19	-2687.61				122.93	-11.2218		16.19	-195.32			16.19	-426.921		16.19	-6991.69		116.21	-12.2523		16.19	-2173.63			113.38	-0.02788		16.18	-1998.02
16.2	-0.7424		16.2	-494.623			449.36	0.41105		16.2	-2688.55				122.94	-11.6756		16.2	-196.969			16.2	-429.702		16.2	-6998.58		116.22	-10.9838		16.2	-2188.25			113.39	0.36426		16.19	-2023.85
16.21	-0.45343		16.21	-494.817			449.37	0.41718		16.21	-2689.19				122.95	-12.4305		16.21	-198.035			16.21	-432.492		16.21	-7005.75		116.23	-9.30521		16.21	-2205.67			113.4	0.79692		16.2	-2049.46
16.22	-0.54633		16.22	-495.303			449.38	0.35172		16.22	-2689.45				122.96	-13.2147		16.22	-198.318			16.22	-434.893		16.22	-7012.45		116.24	-8.28829		16.22	-2223.54			113.41	1.14761		16.21	-2074.75
16.23	-1.33915		16.23	-496.05			449.39	0.15043		16.23	-2689.62				122.97	-13.5756		16.23	-198.083			16.23	-436.679		16.23	-7018.05		116.25	-7.82279		16.23	-2240.27			113.42	1.19228		16.22	-2099.55
16.24	-2.42289		16.24	-497.355			449.4	-0.06346		16.24	-2689.99				122.98	-13.3133		16.24	-197.96			16.24	-438.094		16.24	-7022.22		116.26	-7.11978		16.24	-2256.82			113.43	0.87976		16.23	-2123.72
16.25	-3.03719		16.25	-499.517			449.41	-0.13536		16.25	-2690.61				122.99	-12.7951		16.25	-198.369			16.25	-439.616		16.25	-7024.98		116.27	-6.5731		16.25	-2273.89			113.44	0.47497		16.24	-2147.33
16.26	-2.84487		16.26	-502.277			449.42	-0.08558		16.26	-2691.3				123	-12.7082		16.26	-199.168			16.26	-441.309		16.26	-7026.69		116.28	-7.58557		16.26	-2290.02			113.45	0.31034		16.25	-2170.62
16.27	-2.16317		16.27	-504.775			449.43	-0.03492		16.27	-2691.9				123.01	-13.4833		16.27	-199.928			16.27	-442.667		16.27	-7027.94		116.29	-9.77815		16.27	-2304.05			113.46	0.38821		16.26	-2193.75
16.28	-1.54455		16.28	-506.313			449.44	0.0174		16.28	-2692.53				123.02	-14.8859		16.28	-200.414			16.28	-443.232		16.28	-7029.32		116.3	-10.0953		16.28	-2317.47			113.47	0.40894		16.27	-2216.69
16.29	-1.27676		16.29	-506.988			449.45	0.21035		16.29	-2693.33				123.03	-16.1695		16.29	-200.679			16.29	-443.216		16.29	-7031.27		116.31	-6.4609		16.29	-2332.65			113.48	0.13909		16.28	-2239.3
16.3	-1.16968		16.3	-507.562			449.46	0.56824		16.3	-2694.28				123.04	-16.6863		16.3	-200.945			16.3	-443.441		16.3	-7034.08		116.32	-0.72822		16.3	-2349.89			113.49	-0.36617		16.29	-2261.48
16.31	-0.67057		16.31	-508.784			449.47	0.9686		16.31	-2695.15				123.05	-16.5338		16.31	-201.445			16.31	-444.675		16.31	-7038		116.33	3.55665		16.31	-2367.29			113.5	-0.81406		16.3	-2283.22
16.32	0.52993		16.32	-510.805			449.48	1.30051		16.32	-2695.74				123.06	-16.3253		16.32	-202.268			16.32	-447.185		16.32	-7042.92		116.34	5.14135		16.32	-2383.3			113.51	-0.88811		16.31	-2304.54
16.33	1.93199		16.33	-513.122			449.49	1.48994		16.33	-2695.98				123.07	-16.4835		16.33	-203.254			16.33	-450.687		16.33	-7047.95		116.35	4.60208		16.33	-2397.89			113.52	-0.49494		16.32	-2325.6
16.34	2.50834		16.34	-515.114			449.5	1.46277		16.34	-2696.02				123.08	-16.9877		16.34	-204.083			16.34	-454.484		16.34	-7051.93		116.36	2.31438		16.34	-2411.86			113.53	0.14067		16.33	-2346.53
16.35	1.67628		16.35	-516.589			449.51	1.23941		16.35	-2696.06				123.09	-17.7268		16.35	-204.578			16.35	-457.559		16.35	-7054.52		116.37	-1.22995		16.35	-2426.2			113.54	0.67648		16.34	-2367.3
16.36	-0.1445		16.36	-517.782			449.52	0.97327		16.36	-2696.28				123.1	-18.6386		16.36	-204.861			16.36	-459.022		16.36	-7056.65		116.38	-4.9334		16.36	-2441.29			113.55	0.96157		16.35	-2387.75
16.37	-1.89362		16.37	-518.765			449.53	0.75909		16.37	-2696.76				123.11	-19.5368		16.37	-205.197			16.37	-458.767		16.37	-7059.59		116.39	-8.03296		16.37	-2456.59			113.56	1.0141		16.36	-2407.72
16.38	-2.65339		16.38	-519.351			449.54	0.57615		16.38	-2697.51				123.12	-20.1092		16.38	-205.894			16.38	-457.767		16.38	-7063.8		116.4	-10.2648		16.38	-2470.91			113.57	0.88109		16.37	-2427.24
16.39	-2.16386		16.39	-519.558			449.55	0.41011		16.39	-2698.38				123.13	-20.3025		16.39	-207.2			16.39	-457.497		16.39	-7068.54		116.41	-10.8258		16.39	-2483.72			113.58	0.6185		16.38	-2446.44
16.4	-0.9051		16.4	-519.804			449.56	0.27523		16.4	-2699.22				123.14	-20.4937		16.4	-209.015			16.4	-458.914		16.4	-7072.62		116.42	-8.68521		16.4	-2496.19			113.59	0.29855		16.39	-2465.4
16.41	0.1562		16.41	-520.512			449.57	0.14991		16.41	-2699.95				123.15	-21.0538		16.41	-210.824			16.41	-461.871		16.41	-7075.33		116.43	-4.33201		16.41	-2510.6			113.6	-0.0216		16.4	-2484.04
16.42	0.19944		16.42	-521.689			449.58	-0.01496		16.42	-2700.54				123.16	-21.904		16.42	-212.127			16.42	-465.482		16.42	-7076.79		116.44	0.043		16.42	-2527.61			113.61	-0.31867		16.41	-2502.15
16.43	-0.7308		16.43	-522.975			449.59	-0.24701		16.43	-2701.03				123.17	-22.6762		16.43	-212.815			16.43	-468.977		16.43	-7077.66		116.45	2.55098		16.43	-2544.72			113.62	-0.52193		16.42	-2519.66
16.44	-1.80649		16.44	-524.017			449.6	-0.47028		16.44	-2701.46				123.18	-23.1473		16.44	-213.101			16.44	-472.208		16.44	-7078.6		116.46	3.49624		16.44	-2559.14			113.63	-0.55942		16.43	-2536.66
16.45	-2.27692		16.45	-524.847			449.61	-0.52772		16.45	-2701.97				123.19	-23.3498		16.45	-213.242			16.45	-475.359		16.45	-7079.93		116.47	4.07948		16.45	-2571.53			113.64	-0.4962		16.44	-2553.32
16.46	-2.16559		16.46	-525.859			449.62	-0.36984		16.46	-2702.65				123.2	-23.4134		16.46	-213.461			16.46	-478.447		16.46	-7081.42		116.48	4.27608		16.46	-2584.85			113.65	-0.53278		16.45	-2569.84
16.47	-2.09019		16.47	-527.553			449.63	-0.14711		16.47	-2703.36				123.21	-23.4284		16.47	-213.95			16.47	-481.15		16.47	-7082.76		116.49	3.2829		16.47	-2599.8			113.66	-0.81978		16.46	-2586.38
16.48	-2.49614		16.48	-530.078			449.64	0.01312		16.48	-2703.9				123.22	-23.4316		16.48	-214.788			16.48	-483.166		16.48	-7084.21		116.5	1.35503		16.48	-2613.77			113.67	-1.26041		16.47	-2602.99
16.49	-3.21935		16.49	-532.883			449.65	0.14757		16.49	-2704.29				123.23	-23.4494		16.49	-215.854			16.49	-484.431		16.49	-7086.41		116.51	0.16602		16.49	-2625.04			113.68	-1.51695		16.48	-2619.47
16.5	-3.71679		16.5	-535.015			449.66	0.24169		16.5	-2704.7				123.24	-23.513		16.5	-216.948			16.5	-485.11		16.5	-7089.4		116.52	1.00325		16.5	-2635.79			113.69	-1.25152		16.49	-2635.57
16.51	-3.51724		16.51	-536.057			449.67	0.15651		16.51	-2705.22				123.25	-23.7154		16.51	-218.113			16.51	-485.571		16.51	-7092.24		116.53	2.92129		16.51	-2649.55			113.7	-0.40162		16.5	-2651.25
16.52	-2.4967		16.52	-536.781			449.68	-0.07789		16.52	-2705.81				123.26	-24.2011		16.52	-219.621			16.52	-486.258		16.52	-7093.97		116.54	3.74186		16.52	-2666.89			113.71	0.69907		16.51	-2666.65
16.53	-1.02137		16.53	-538.351			449.69	-0.16668		16.53	-2706.49				123.27	-25.0219		16.53	-221.499			16.53	-487.515		16.53	-7094.51		116.55	2.47936		16.53	-2685.22			113.72	1.53896		16.52	-2681.86
16.54	0.10589		16.54	-540.904			449.7	0.10009		16.54	-2707.23				123.28	-26.0255		16.54	-223.323			16.54	-489.514		16.54	-7094.49		116.56	0.32908		16.54	-2701.93			113.73	1.77558		16.53	-2696.88
16.55	0.16362		16.55	-543.326			449.71	0.57478		16.55	-2707.88				123.29	-26.9175		16.55	-224.629			16.55	-492.142		16.55	-7094.55		116.57	-1.08445		16.55	-2716.48			113.74	1.41528		16.54	-2711.66
16.56	-0.76378		16.56	-544.607			449.72	0.91499		16.56	-2708.24				123.3	-27.6145		16.56	-225.316			16.56	-494.925		16.56	-7095.25		116.58	-1.16604		16.56	-2729.86			113.75	0.74211		16.55	-2726.2
16.57	-1.83947		16.57	-544.863			449.73	0.9052		16.57	-2708.4				123.31	-28.3654		16.57	-225.585			16.57	-497.264		16.57	-7096.99		116.59	-0.03236		16.57	-2742.84			113.76	0.0751		16.56	-2740.42
16.58	-2.3099		16.58	-544.955			449.74	0.57812		16.58	-2708.66				123.32	-29.442		16.58	-225.663			16.58	-498.774		16.58	-7100.02		116.6	2.14072		16.58	-2755.18			113.77	-0.35204		16.57	-2754.22
16.59	-2.19857		16.59	-545.55			449.75	0.16364		16.59	-2709.16				123.33	-30.8424		16.59	-225.68			16.59	-499.476		16.59	-7104.15		116.61	5.01124		16.59	-2766.04			113.78	-0.45032		16.58	-2767.54
16.6	-2.1058		16.6	-546.684			449.76	-0.05435		16.6	-2709.73				123.34	-32.2263		16.6	-225.683			16.6	-499.634		16.6	-7108.72		116.62	7.53442		16.6	-2775.32			113.79	-0.28609		16.59	-2780.51
16.61	-2.44864		16.61	-547.941			449.77	0.08508		16.61	-2710.18				123.35	-33.0279		16.61	-225.701			16.61	-499.502		16.61	-7112.84		116.63	8.38185		16.61	-2784.66			113.8	-0.00369		16.6	-2793.39
16.62	-2.98716		16.62	-548.9			449.78	0.4457		16.62	-2710.49				123.36	-32.8285		16.62	-225.782			16.62	-499.381		16.62	-7115.88		116.64	7.3135		16.62	-2796.35			113.81	0.28023		16.61	-2806.33
16.63	-3.06245		16.63	-549.43			449.79	0.77254		16.63	-2710.73				123.37	-31.8335		16.63	-226.065			16.63	-499.683		16.63	-7117.91		116.65	4.95527		16.63	-2811.38			113.82	0.46887		16.62	-2819.33
16.64	-2.24461		16.64	-549.646			449.8	0.95415		16.64	-2710.86				123.38	-30.9264		16.64	-226.815			16.64	-500.623		16.64	-7119.73		116.66	2.0183		16.64	-2828.18			113.83	0.40062		16.63	-2832.26
16.65	-0.68877		16.65	-549.711			449.81	1.05198		16.65	-2710.89				123.39	-30.9927		16.65	-228.323			16.65	-501.833		16.65	-7122.41		116.67	-0.20557		16.65	-2843.98			113.84	-0.07913		16.64	-2845.06
16.66	0.90348		16.66	-549.742			449.82	1.1		16.66	-2711.08				123.4	-32.1346		16.66	-230.615			16.66	-502.714		16.66	-7126.27		116.68	-0.40767		16.66	-2857.18			113.85	-0.89811		16.65	-2857.79
16.67	1.8631		16.67	-549.825			449.83	1.02459		16.67	-2711.64				123.41	-33.6789		16.67	-233.25			16.67	-503.197		16.67	-7130.05		116.69	0.96383		16.67	-2868.6			113.86	-1.73528		16.66	-2870.44
16.68	2.04559		16.68	-550.106			449.84	0.78775		16.68	-2712.44				123.42	-34.9045		16.68	-235.524			16.68	-503.775		16.68	-7131.7		116.7	2.25575		16.68	-2879.94			113.87	-2.24695		16.67	-2882.88
16.69	1.80447		16.69	-550.856			449.85	0.5345		16.69	-2713.1				123.43	-35.5748		16.69	-236.969			16.69	-504.865		16.69	-7130.26		116.71	2.7875		16.69	-2892.56			113.88	-2.25295		16.68	-2894.91
16.7	1.48534		16.7	-552.38			449.86	0.45792		16.7	-2713.43				123.44	-35.8405		16.7	-237.518			16.7	-506.372		16.7	-7127.2		116.72	3.03901		16.7	-2907.09			113.89	-1.77305		16.69	-2906.43
16.71	1.14684		16.71	-554.751			449.87	0.59549		16.71	-2713.56				123.45	-35.9185		16.71	-237.333			16.71	-508.013		16.71	-7125.46		116.73	3.13454		16.71	-2922.78			113.9	-1.0313		16.7	-2917.5
16.72	0.62556		16.72	-557.633			449.88	0.79996		16.72	-2713.63				123.46	-35.9363		16.72	-236.657			16.72	-509.999		16.72	-7126.97		116.74	2.34827		16.72	-2937.53			113.91	-0.43494		16.71	-2928.22
16.73	-0.16106		16.73	-560.531			449.89	0.91019		16.73	-2713.73				123.47	-35.9395		16.73	-235.89			16.73	-512.848		16.73	-7131		116.75	0.37926		16.73	-2949.79			113.92	-0.29378		16.72	-2938.75
16.74	-1.0155		16.74	-563.061			449.9	0.89034		16.74	-2714.04				123.48	-35.94		16.74	-235.568			16.74	-516.5		16.74	-7135.24		116.76	-1.19901		16.74	-2959.82			113.93	-0.48074		16.73	-2949.23
16.75	-1.56106		16.75	-564.901			449.91	0.78241		16.75	-2714.7				123.49	-35.9404		16.75	-235.974			16.75	-519.994		16.75	-7138.05		116.77	-0.15441		16.75	-2968.69			113.94	-0.50474		16.74	-2959.74
16.76	-1.67316		16.76	-565.615			449.92	0.61793		16.76	-2715.63				123.5	-35.9408		16.76	-236.96			16.76	-522.361		16.76	-7139.18		116.78	3.64416		16.76	-2976.74			113.95	-0.01056		16.75	-2970.35
16.77	-1.6012		16.77	-565.131			449.93	0.39994		16.77	-2716.54				123.51	-35.9413		16.77	-238.203			16.77	-523.522		16.77	-7139.59		116.79	7.76954		16.77	-2984.44			113.96	0.8319		16.76	-2981.04
16.78	-1.49351		16.78	-564.226			449.94	0.12697		16.78	-2717.17				123.52	-35.9417		16.78	-239.509			16.78	-524.311		16.78	-7140.83		116.8	10.2593		16.78	-2993.67			113.97	1.47117		16.77	-2991.6
16.79	-1.12068		16.79	-564.07			449.95	-0.19884		16.79	-2717.45				123.53	-35.9421		16.79	-240.778			16.79	-525.665		16.79	-7143.95		116.81	10.8798		16.79	-3006.52			113.98	1.44234		16.78	-3001.79
16.8	-0.35396		16.8	-565.162			449.96	-0.52913		16.8	-2717.41				123.54	-35.9599		16.8	-241.935			16.8	-527.905		16.8	-7148.25		116.82	9.99266		16.8	-3022.94			113.99	0.69605		16.79	-3011.6
16.81	0.31709		16.81	-567.099			449.97	-0.76988		16.81	-2717.14				123.55	-36.0408		16.81	-243.114			16.81	-530.721		16.81	-7151.38		116.83	7.65851		16.81	-3040.68			114	-0.37043		16.8	-3021.3
16.82	0.1756		16.82	-569.249			449.98	-0.87469		16.82	-2716.81				123.56	-36.3065		16.82	-244.625			16.82	-533.602		16.82	-7151.42		116.84	4.76335		16.82	-3057.27			114.01	-1.20034		16.81	-3031.08
16.83	-0.79758		16.83	-571.206			449.99	-0.90577		16.83	-2716.64				123.57	-36.9769		16.83	-246.503			16.83	-536.286		16.83	-7148.87		116.85	3.4834		16.83	-3071.44			114.02	-1.43296		16.82	-3040.76
16.84	-1.82465		16.84	-572.722			450	-0.93265		16.84	-2716.7				123.58	-38.2024		16.84	-248.327			16.84	-538.847		16.84	-7146.24		116.86	4.99974		16.84	-3083.17			114.03	-1.06993		16.83	-3049.96
16.85	-2.0785		16.85	-573.571			450.01	-0.93179		16.85	-2716.93				123.59	-39.7612		16.85	-249.633			16.85	-541.319		16.85	-7145.54		116.87	7.67034		16.85	-3093.46			114.04	-0.39411		16.84	-3058.6
16.86	-1.4188		16.86	-573.654			450.02	-0.8618		16.86	-2717.29				123.6	-40.9516		16.86	-250.32			16.86	-543.483		16.86	-7146.71		116.88	8.973		16.86	-3103.58			114.05	0.27556		16.85	-3067.03
16.87	-0.30363		16.87	-573.132			450.03	-0.7708		16.87	-2717.87				123.61	-41.1543		16.87	-250.588			16.87	-545.074		16.87	-7148.19		116.89	8.63729		16.87	-3114.58			114.06	0.71402		16.86	-3075.73
16.88	0.7899		16.88	-572.494			450.04	-0.71975		16.88	-2718.61				123.62	-40.5129		16.88	-250.666			16.88	-545.926		16.88	-7148.68		116.9	7.77521		16.88	-3127.26			114.07	0.84651		16.87	-3084.84
16.89	1.77393		16.89	-572.447			450.05	-0.71421		16.89	-2719.28				123.63	-39.7927		16.89	-250.701			16.89	-545.958		16.89	-7148.2		116.91	6.59883		16.89	-3141.87			114.08	0.78589		16.88	-3094.04
16.9	2.75754		16.9	-573.543			450.06	-0.71072		16.9	-2719.59				123.64	-39.5712		16.9	-250.768			16.9	-545.305		16.9	-7147.85		116.92	5.10208		16.9	-3156.97			114.09	0.7315		16.89	-3102.79
16.91	3.67007		16.91	-575.834			450.07	-0.60283		16.91	-2719.51				123.65	-39.7931		16.91	-250.987			16.91	-544.627		16.91	-7148.64		116.93	3.80629		16.91	-3169.91			114.1	0.79728		16.9	-3110.86
16.92	4.22506		16.92	-578.882			450.08	-0.33098		16.92	-2719.17				123.66	-40.2077		16.92	-251.536			16.92	-544.71		16.92	-7150.33		116.94	2.85705		16.92	-3179.7			114.11	0.89351		16.91	-3118.41
16.93	4.33492		16.93	-581.966			450.09	-0.05727		16.93	-2718.71				123.67	-40.8178		16.93	-252.559			16.93	-545.705		16.93	-7151.63		116.95	1.98344		16.93	-3188.5			114.12	0.86182		16.92	-3125.82
16.94	4.25789		16.94	-584.396			450.1	-0.00603		16.94	-2718.28				123.68	-41.6923		16.94	-254.013			16.94	-547.203		16.94	-7151.4		116.96	1.54906		16.94	-3199.31			114.13	0.66143		16.93	-3133.38
16.95	4.12776		16.95	-585.781			450.11	-0.14687		16.95	-2718.1				123.69	-42.7026		16.95	-255.581			16.95	-549.03		16.95	-7149.71		116.97	2.32844		16.95	-3212.68			114.14	0.36436		16.94	-3141.23
16.96	3.68675		16.96	-586.14			450.12	-0.25842		16.96	-2718.29				123.7	-43.5944		16.96	-256.78			16.96	-551.436		16.96	-7147.69		116.98	3.97237		16.96	-3227.12			114.15	0.05007		16.95	-3149.41
16.97	2.69553		16.97	-585.887			450.13	-0.25561		16.97	-2718.76				123.71	-44.2822		16.97	-257.14			16.97	-554.54		16.97	-7146.55		116.99	5.13037		16.97	-3241.22			114.16	-0.24559		16.96	-3157.76
16.98	1.48837		16.98	-585.714			450.14	-0.22575		16.98	-2719.33				123.72	-44.9648		16.98	-256.464			16.98	-558.01		16.98	-7146.87		117	4.38393		16.98	-3253.93			114.17	-0.44886		16.97	-3166
16.99	0.66549		16.99	-586.364			450.15	-0.25927		16.99	-2719.86				123.73	-45.8538		16.99	-255.152			16.99	-561.26		16.99	-7148.3		117.01	1.25967		16.99	-3264.27			114.18	-0.47768		16.98	-3173.88
17	0.38195		17	-588.024			450.16	-0.34074		17	-2720.33				123.74	-46.8575		17	-254.16			17	-563.75		17	-7149.7		117.02	-2.64266		17	-3272.49			114.19	-0.38284		16.99	-3181.3
17.01	0.30358		17.01	-590.092			450.17	-0.36977		17.01	-2720.75				123.75	-47.6811		17.01	-254.379			17.01	-565.116		17.01	-7149.91		117.03	-4.63639		17.01	-3280.36			114.2	-0.31847		17	-3188.35
17.02	0.11168		17.02	-591.694			450.18	-0.26032		17.02	-2721.13				123.76	-48.1639		17.02	-255.987			17.02	-565.362		17.02	-7148.51		117.04	-3.90231		17.02	-3289.55			114.21	-0.38019		17.01	-3195.12
17.03	-0.11245		17.03	-592.293			450.19	-0.03427		17.03	-2721.45				123.77	-48.3692		17.03	-258.371			17.03	-564.756		17.03	-7146.08		117.05	-1.69032		17.03	-3299.93			114.22	-0.48243		17.02	-3201.7
17.04	-0.13229		17.04	-591.791			450.2	0.191		17.04	-2721.64				123.78	-48.4328		17.04	-260.666			17.04	-563.789		17.04	-7143.83		117.06	0.84073		17.04	-3310.7			114.23	-0.4797		17.03	-3208.26
17.05	0.00342		17.05	-590.487			450.21	0.29489		17.05	-2721.76				123.79	-48.4651		17.05	-262.421			17.05	-563.166		17.05	-7142.78		117.07	2.71611		17.05	-3322.49			114.24	-0.3776		17.04	-3215.06
17.06	-0.08951		17.06	-589.228			450.22	0.23607		17.06	-2721.94				123.8	-48.5315		17.06	-263.857			17.06	-563.507		17.06	-7143.17		117.08	2.91705		17.06	-3336.55			114.25	-0.32049		17.05	-3222.21
17.07	-0.74924		17.07	-589.282			450.23	0.09044		17.07	-2722.32				123.81	-48.734		17.07	-265.428			17.07	-564.798		17.07	-7144.24		117.09	1.91758		17.07	-3352.39			114.26	-0.40516		17.06	-3229.46
17.08	-1.91816		17.08	-591.41			450.24	-0.00909		17.08	-2722.9				123.82	-49.2023		17.08	-267.252			17.08	-566.47		17.08	-7144.74		117.1	1.37161		17.08	-3367.51			114.27	-0.57674		17.07	-3236.38
17.09	-3.18684		17.09	-595.051			450.25	-0.03646		17.09	-2723.46				123.83	-49.96		17.09	-268.881			17.09	-567.995		17.09	-7144.29		117.11	1.38816		17.09	-3379.21			114.28	-0.70701		17.08	-3242.76
17.1	-4.15153		17.1	-598.666			450.26	-0.12515		17.1	-2723.75				123.84	-50.7615		17.1	-269.722			17.1	-569.415		17.1	-7143.8		117.12	0.44134		17.1	-3386.7			114.29	-0.74962		17.09	-3248.7
17.11	-4.66771		17.11	-600.918			450.27	-0.33612		17.11	-2723.77				123.85	-51.1683		17.11	-269.645			17.11	-571.217		17.11	-7144.44		117.13	-1.77825		17.11	-3392.11			114.3	-0.70575		17.1	-3254.37
17.12	-4.82372		17.12	-601.529			450.28	-0.52833		17.12	-2723.82				123.86	-51.0276		17.12	-269.134			17.12	-573.705		17.12	-7146.45		117.14	-3.57817		17.12	-3398.78			114.31	-0.57875		17.11	-3259.91
17.13	-4.67279		17.13	-601.151			450.29	-0.51341		17.13	-2724.08				123.87	-50.7295		17.13	-268.872			17.13	-576.708		17.13	-7149.03		117.15	-3.60284		17.13	-3408.29			114.32	-0.43881		17.12	-3265.55
17.14	-4.14148		17.14	-600.69			450.3	-0.27994		17.14	-2724.44				123.88	-50.8104		17.14	-269.242			17.14	-579.798		17.14	-7151.13		117.16	-2.10982		17.14	-3420.4			114.33	-0.44969		17.13	-3271.46
17.15	-3.12442		17.15	-600.727			450.31	0.01008		17.15	-2724.65				123.89	-51.3919		17.15	-270.097			17.15	-582.56		17.15	-7152.04		117.17	0.27063		17.15	-3434.31			114.34	-0.7395		17.14	-3277.64
17.16	-1.65586		17.16	-601.364			450.32	0.13691		17.16	-2724.67				123.9	-52.2206		17.16	-271.06			17.16	-584.568		17.16	-7151.71		117.18	3.46125		17.16	-3448.4			114.35	-1.21034		17.15	-3283.92
17.17	-0.02702		17.17	-602.35			450.33	-0.03675		17.17	-2724.63				123.91	-53.1031		17.17	-272.005			17.17	-585.476		17.17	-7150.71		117.19	6.93356		17.17	-3461.32			114.36	-1.5765		17.16	-3290.01
17.18	1.37038		17.18	-603.365			450.34	-0.44146		17.18	-2724.66				123.92	-54.0657		17.18	-273.033			17.18	-585.245		17.18	-7149.96		117.2	8.78049		17.18	-3473.62			114.37	-1.57664		17.17	-3295.77
17.19	2.19624		17.19	-604.323			450.35	-0.84285		17.19	-2724.81				123.93	-54.964		17.19	-274.103			17.19	-584.345		17.19	-7150		117.21	7.12804		17.19	-3486.09			114.38	-1.21502		17.18	-3301.16
17.2	2.25681		17.2	-605.363			450.36	-1.00059		17.2	-2725.04				123.94	-55.4731		17.2	-275.018			17.2	-583.595		17.2	-7150.7		117.22	2.43613		17.2	-3497.83			114.39	-0.77174		17.19	-3306.21
17.21	1.66266		17.21	-606.482			450.37	-0.86428		17.21	-2725.28				123.95	-55.4767		17.21	-275.769			17.21	-583.854		17.21	-7151.6		117.23	-2.53059		17.21	-3507.97			114.4	-0.57442		17.2	-3310.97
17.22	0.80856		17.22	-607.504			450.38	-0.57768		17.22	-2725.43				123.96	-55.2559		17.22	-276.644			17.22	-585.6		17.22	-7152.52		117.24	-5.12259		17.22	-3516.82			114.41	-0.76041		17.21	-3315.58
17.23	0.19702		17.23	-608.402			450.39	-0.32585		17.23	-2725.52				123.97	-55.2078		17.23	-277.933			17.23	-588.514		17.23	-7153.51		117.25	-4.5569		17.23	-3525.08			114.42	-1.17809		17.22	-3320.3
17.24	0.17998		17.24	-609.247			450.4	-0.17392		17.24	-2725.63				123.98	-55.6024		17.24	-279.489			17.24	-591.557		17.24	-7154.48		117.26	-1.49173		17.24	-3533.26			114.43	-1.46772		17.23	-3325.42
17.25	0.72045		17.25	-609.911			450.41	-0.08352		17.25	-2725.79				123.99	-56.5287		17.25	-280.636			17.25	-593.756		17.25	-7155.25		117.27	2.68012		17.25	-3542.15			114.44	-1.33339		17.24	-3330.97
17.26	1.38762		17.26	-610.253			450.42	-0.06704		17.26	-2725.81				124	-57.8344		17.26	-280.699			17.26	-594.772		17.26	-7155.91		117.28	6.33395		17.26	-3551.93			114.45	-0.81839		17.25	-3336.67
17.27	1.57194		17.27	-610.623			450.43	-0.21901		17.27	-2725.55				124.01	-59.1496		17.27	-279.792			17.27	-594.788		17.27	-7156.85		117.29	8.18256		17.27	-3561.88			114.46	-0.33031		17.26	-3342.05
17.28	0.96561		17.28	-611.71			450.44	-0.48906		17.28	-2725.03				124.02	-60.1239		17.28	-278.783			17.28	-594.192		17.28	-7158.18		117.3	7.78768		17.28	-3571.91			114.47	-0.26099		17.27	-3346.85
17.29	-0.09787		17.29	-613.674			450.45	-0.66173		17.29	-2724.56				124.03	-60.6582		17.29	-278.534			17.29	-593.52		17.29	-7159.3		117.31	5.34537		17.29	-3583.06			114.48	-0.58778		17.28	-3351.1
17.3	-0.80658		17.3	-615.661			450.46	-0.66313		17.3	-2724.4				124.04	-60.8752		17.3	-279.197			17.3	-593.448		17.3	-7159.54		117.32	1.79231		17.3	-3595.52			114.49	-0.94809		17.29	-3355.03
17.31	-0.58051		17.31	-616.64			450.47	-0.63874		17.31	-2724.58				124.05	-60.9416		17.31	-280.315			17.31	-594.461		17.31	-7158.82		117.33	-1.49033		17.31	-3607.37			114.5	-1.05784		17.3	-3358.93
17.32	0.52019		17.32	-616.511			450.48	-0.61806		17.32	-2724.9				124.06	-60.9565		17.32	-281.446			17.32	-596.487		17.32	-7157.71		117.34	-3.2173		17.32	-3616.72			114.51	-0.95434		17.31	-3363.03
17.33	1.99587		17.33	-616.131			450.49	-0.37169		17.33	-2725.26				124.07	-60.9598		17.33	-282.559			17.33	-598.883		17.33	-7156.98		117.35	-3.11124		17.33	-3624			114.52	-0.77753		17.32	-3367.46
17.34	3.2986		17.34	-616.237			450.5	0.19186		17.34	-2725.67				124.08	-60.9775		17.34	-283.95			17.34	-600.823		17.34	-7157.21		117.36	-2.32684		17.34	-3631.55			114.53	-0.57241		17.33	-3372.08
17.35	4.03831		17.35	-616.762			450.51	0.789		17.35	-2726.05				124.09	-61.0584		17.35	-285.801			17.35	-601.994		17.35	-7158.29		117.37	-2.51853		17.35	-3641.03			114.54	-0.37656		17.34	-3376.6
17.36	4.2085		17.36	-617.222			450.52	1.05441		17.36	-2726.26				124.1	-61.324		17.36	-287.891			17.36	-602.969		17.36	-7159.46		117.38	-4.14721		17.36	-3652.17			114.55	-0.28063		17.35	-3380.74
17.37	4.1286		17.37	-617.453			450.53	0.90429		17.37	-2726.34				124.11	-61.9945		17.37	-289.669			17.37	-604.693		17.37	-7160.1		117.39	-6.01451		17.37	-3663.65			114.56	-0.32642		17.36	-3384.46
17.38	3.95556		17.38	-617.842			450.54	0.55817		17.38	-2726.45				124.12	-63.2374		17.38	-290.626			17.38	-607.357		17.38	-7160.36		117.4	-6.53919		17.38	-3674.96			114.57	-0.39565		17.37	-3388.01
17.39	3.35824		17.39	-618.861			450.55	0.27836		17.39	-2726.57				124.13	-64.8419		17.39	-290.765			17.39	-610.079		17.39	-7160.9		117.41	-5.30052		17.39	-3686.27			114.58	-0.29196		17.38	-3391.74
17.4	2.03807		17.4	-620.473			450.56	0.12971		17.4	-2726.52				124.14	-66.1714		17.4	-290.718			17.4	-611.761		17.4	-7161.98		117.42	-3.49064		17.4	-3697.37			114.59	0.04408		17.39	-3395.88
17.41	0.33952		17.41	-622.03			450.57	-0.02608		17.41	-2726.3				124.15	-66.6397		17.41	-291.218			17.41	-612.011		17.41	-7163.03		117.43	-2.65145		17.41	-3708.1			114.6	0.48853		17.4	-3400.44
17.42	-0.99517		17.42	-622.853			450.58	-0.26331		17.42	-2726.11				124.16	-66.2705		17.42	-292.357			17.42	-611.238		17.42	-7162.98		117.44	-2.8711		17.42	-3719.08			114.61	0.82732		17.41	-3405.16
17.43	-1.65844		17.43	-622.779			450.59	-0.46596		17.43	-2726.17				124.17	-65.531		17.43	-293.502			17.43	-610.266		17.43	-7161.01		117.45	-2.755		17.43	-3730.59			114.62	0.92826		17.42	-3409.82
17.44	-2.05371		17.44	-622.28			450.6	-0.53306		17.44	-2726.51				124.18	-64.7125		17.44	-293.987			17.44	-609.827		17.44	-7157.42		117.46	-1.56633		17.44	-3741.41			114.63	0.86043		17.43	-3414.29
17.45	-2.67911		17.45	-622.077			450.61	-0.47194		17.45	-2727				124.19	-63.902		17.45	-293.886			17.45	-610.182		17.45	-7153.79		117.47	-0.20291		17.45	-3750.46			114.64	0.80457		17.44	-3418.54
17.46	-3.52854		17.46	-622.656			450.62	-0.33123		17.46	-2727.43				124.2	-63.3213		17.46	-293.877			17.46	-611.17		17.46	-7151.86		117.48	-0.00685		17.46	-3758.83			114.65	0.87035		17.45	-3422.49
17.47	-4.24256		17.47	-623.99			450.63	-0.25165		17.47	-2727.66				124.21	-63.2441		17.47	-294.503			17.47	-612.463		17.47	-7151.99		117.49	-1.17023		17.47	-3769.03			114.66	0.95793		17.46	-3426.15
17.48	-4.51375		17.48	-625.786			450.64	-0.45772		17.48	-2727.61				124.22	-63.5604		17.48	-295.781			17.48	-613.902		17.48	-7152.78		117.5	-2.40926		17.48	-3781.74			114.67	0.87734		17.47	-3429.67
17.49	-4.25044		17.49	-627.77			450.65	-0.94689		17.49	-2727.37				124.23	-63.7795		17.49	-297.367			17.49	-615.468		17.49	-7152.53		117.51	-2.56653		17.49	-3794.71			114.68	0.52143		17.48	-3433.18
17.5	-3.54152		17.5	-629.759			450.66	-1.34163		17.5	-2727.16				124.24	-63.6562		17.5	-298.824			17.5	-617.031		17.5	-7150.88		117.52	-2.12985		17.5	-3805.58			114.69	-0.18872		17.49	-3436.65
17.51	-2.69433		17.51	-631.568			450.67	-1.28255		17.51	-2727.13				124.25	-63.5914		17.51	-299.864			17.51	-618.555		17.51	-7148.85		117.53	-2.62916		17.51	-3813.84			114.7	-1.27999		17.5	-3439.93
17.52	-2.09137		17.52	-632.965			450.68	-0.81919		17.52	-2727.26				124.26	-64.2764		17.52	-300.473			17.52	-620.31		17.52	-7147.47		117.54	-4.35977		17.52	-3820.31			114.71	-2.58322		17.51	-3443.03
17.53	-1.76709		17.53	-633.744			450.69	-0.32428		17.53	-2727.46				124.27	-65.8983		17.53	-300.895			17.53	-622.416		17.53	-7146.87		117.55	-5.21309		17.53	-3826.22			114.72	-3.55687		17.52	-3446.06
17.54	-1.31092		17.54	-634.016			450.7	-0.06814		17.54	-2727.65				124.28	-67.8634		17.54	-301.447			17.54	-624.373		17.54	-7146.51		117.56	-3.27914		17.54	-3833.4			114.73	-3.60272		17.53	-3449.03
17.55	-0.44923		17.55	-634.284			450.71	0.0175		17.55	-2727.73				124.29	-69.3348		17.55	-302.282			17.55	-625.441		17.55	-7145.79		117.57	0.11687		17.55	-3843.6			114.74	-2.62684		17.54	-3451.86
17.56	0.48982		17.56	-635.048			450.72	0.09297		17.56	-2727.72				124.3	-70.0447		17.56	-303.271			17.56	-625.791		17.56	-7144.66		117.58	1.99853		17.56	-3856.42			114.75	-1.03817		17.55	-3454.5
17.57	1.01829		17.57	-636.365			450.73	0.13915		17.57	-2727.82				124.31	-70.4496		17.57	-304.099			17.57	-626.552		17.57	-7143.59		117.59	1.46342		17.57	-3869.39			114.76	0.65249		17.56	-3457.02
17.58	1.25288		17.58	-637.893			450.74	0.07235		17.58	-2728.12				124.32	-71.0757		17.58	-304.594			17.58	-628.536		17.58	-7143.08		117.6	-0.03593		17.58	-3880.92			114.77	2.0138		17.57	-3459.65
17.59	1.70371		17.59	-639.164			450.75	-0.0552		17.59	-2728.38				124.33	-71.9404		17.59	-304.877			17.59	-631.235		17.59	-7143.21		117.61	-1.15313		17.59	-3891.32			114.78	2.68542		17.58	-3462.67
17.6	2.35739		17.6	-639.771			450.76	-0.12377		17.6	-2728.28				124.34	-72.7327		17.6	-305.214			17.6	-633.632		17.6	-7143.5		117.62	-1.62123		17.6	-3900.86			114.79	2.55509		17.59	-3466.12
17.61	2.46872		17.61	-639.693			450.77	-0.13667		17.61	-2727.82				124.35	-73.267		17.61	-305.911			17.61	-635.387		17.61	-7143.02		117.63	-1.5047		17.61	-3909.45			114.8	1.98495		17.6	-3469.67
17.62	1.4172		17.62	-639.408			450.78	-0.15221		17.62	-2727.39				124.36	-73.6715		17.62	-307.217			17.62	-636.848		17.62	-7141.15		117.64	-1.12706		17.62	-3917.6			114.81	1.55354		17.61	-3472.85
17.63	-0.54719		17.63	-639.473			450.79	-0.12927		17.63	-2727.33				124.37	-74.203		17.63	-309.031			17.63	-638.388		17.63	-7138.05		117.65	-0.67963		17.63	-3926.47			114.82	1.51013		17.62	-3475.45
17.64	-2.59331		17.64	-639.99			450.8	-0.01083		17.64	-2727.57				124.38	-74.9752		17.64	-310.841			17.64	-640.18		17.64	-7134.56		117.66	0.20765		17.64	-3936.6			114.83	1.63194		17.63	-3477.7
17.65	-4.08901		17.65	-640.599			450.81	0.11006		17.65	-2727.77				124.39	-75.7622		17.65	-312.144			17.65	-642.181		17.65	-7131.47		117.67	1.35928		17.65	-3947.13			114.84	1.62039		17.64	-3480.01
17.66	-5.00933		17.66	-640.949			450.82	0.09872		17.66	-2727.74				124.4	-76.1058		17.66	-312.831			17.66	-643.938		17.66	-7128.87		117.68	1.40159		17.66	-3956.53			114.85	1.40993		17.65	-3482.58
17.67	-5.69632		17.67	-640.951			450.83	0.04148		17.67	-2727.61				124.41	-75.7631		17.67	-313.1			17.67	-644.639		17.67	-7126.28		117.69	-0.19187		17.67	-3964.19			114.86	1.0553		17.66	-3485.31
17.68	-6.31717		17.68	-640.614			450.84	0.1319		17.68	-2727.53				124.42	-74.9797		17.68	-313.178			17.68	-643.847		17.68	-7123.41		117.7	-2.05883		17.68	-3971.24			114.87	0.58281		17.67	-3488.06
17.69	-6.57245		17.69	-640.084			450.85	0.30406		17.69	-2727.56				124.43	-74.2229		17.69	-313.195			17.69	-642.095		17.69	-7120.73		117.71	-2.93376		17.69	-3979.71			114.88	0.07309		17.68	-3490.7
17.7	-5.91587		17.7	-639.831			450.86	0.30668		17.7	-2727.72				124.44	-73.7728		17.7	-313.198			17.7	-640.541		17.7	-7119.06		117.72	-2.7721		17.7	-3990.97			114.89	-0.3115		17.69	-3493.15
17.71	-4.1847		17.71	-640.454			450.87	0.11507		17.71	-2728.05				124.45	-73.6343		17.71	-313.199			17.71	-640.2		17.71	-7118.71		117.73	-2.1938		17.71	-4004.45			114.9	-0.46514		17.7	-3495.29
17.72	-2.03725		17.72	-642.06			450.88	0.01066		17.72	-2728.48				124.46	-73.7737		17.72	-313.199			17.72	-641.325		17.72	-7119.24		117.74	-2.37088		17.72	-4017.81			114.91	-0.39796		17.71	-3497.22
17.73	-0.55248		17.73	-644.004			450.89	0.1585		17.73	-2728.81				124.47	-74.2274		17.73	-313.217			17.73	-643.193		17.73	-7119.98		117.75	-3.82882		17.73	-4028.75			114.92	-0.24441		17.72	-3499.2
17.74	-0.50128		17.74	-645.412			450.9	0.3958		17.74	-2728.83				124.48	-74.9997		17.74	-313.298			17.74	-644.605		17.74	-7120.65		117.76	-5.25474		17.74	-4036.77			114.93	-0.28202		17.73	-3501.41
17.75	-1.8428		17.75	-645.918			450.91	0.51151		17.75	-2728.59				124.49	-75.8644		17.75	-313.58			17.75	-645.109		17.75	-7121.36		117.77	-4.94299		17.75	-4043.49			114.94	-0.73778		17.74	-3503.75
17.76	-3.72012		17.76	-645.854			450.92	0.50095		17.76	-2728.34				124.5	-76.4905		17.76	-314.331			17.76	-645.618		17.76	-7122.31		117.78	-3.3737		17.76	-4051.12			114.95	-1.35834		17.75	-3506.03
17.77	-5.10813		17.77	-645.722			450.93	0.39908		17.77	-2728.27				124.51	-76.8981		17.77	-315.839			17.77	-647.448		17.77	-7123.39		117.79	-2.40838		17.77	-4060.28			114.96	-1.47542		17.76	-3508.26
17.78	-5.59495		17.78	-645.819			450.94	0.1018		17.78	-2728.41				124.52	-77.6225		17.78	-318.131			17.78	-650.89		17.78	-7124.1		117.8	-2.84386		17.78	-4069.53			114.97	-0.73294		17.77	-3510.49
17.79	-5.46156		17.79	-646.295			450.95	-0.40514		17.79	-2728.65				124.53	-79.1571		17.79	-320.766			17.79	-654.898		17.79	-7124.05		117.81	-3.19144		17.79	-4077.13			114.98	0.41182		17.78	-3512.69
17.8	-5.04482		17.8	-647.247			450.96	-0.88933		17.8	-2728.88				124.54	-81.3242		17.8	-323.058			17.8	-658.02		17.8	-7123.49		117.82	-0.96569		17.8	-4083.22			114.99	1.16559		17.79	-3514.75
17.81	-4.37459		17.81	-648.498			450.97	-1.12733		17.81	-2728.97				124.55	-83.4141		17.81	-324.566			17.81	-659.655		17.81	-7123.28		117.83	3.97723		17.81	-4089.96			115	1.24834		17.8	-3516.62
17.82	-3.30892		17.82	-649.607			450.98	-1.08623		17.82	-2728.88				124.56	-84.859		17.82	-325.316			17.82	-660.414		17.82	-7123.98		117.84	7.97129		17.82	-4099.26			115.01	0.98172		17.81	-3518.39
17.83	-1.84604		17.83	-650.115			450.99	-0.78995		17.83	-2728.67				124.57	-85.5954		17.83	-325.599			17.83	-661.416		17.83	-7125.13		117.85	7.78093		17.83	-4111.21			115.02	0.69509		17.82	-3520.12
17.84	-0.2601		17.84	-649.879			451	-0.29114		17.84	-2728.48				124.58	-85.8755		17.84	-325.68			17.84	-663.201		17.84	-7125.83		117.86	4.84772		17.84	-4124.92			115.03	0.409		17.83	-3521.8
17.85	1.01571		17.85	-649.255			451.01	0.18991		17.85	-2728.41				124.59	-85.9565		17.85	-325.698			17.85	-665.465		17.85	-7125.78		117.87	2.49568		17.85	-4139.21			115.04	0.13457		17.84	-3523.43
17.86	1.63885		17.86	-648.828			451.02	0.3646		17.86	-2728.33				124.6	-85.9742		17.86	-325.701			17.86	-667.672		17.86	-7125.39		117.88	0.74649		17.86	-4152.83			115.05	0.06205		17.85	-3525.06
17.87	1.6295		17.87	-648.857			451.03	0.25209		17.87	-2728.09				124.61	-85.9775		17.87	-325.701			17.87	-669.808		17.87	-7125.16		117.89	-2.22988		17.87	-4164.65			115.06	0.36032		17.86	-3526.7
17.88	1.57377		17.88	-649.145			451.04	0.16956		17.88	-2727.8				124.62	-85.9779		17.88	-325.719			17.88	-672.239		17.88	-7125.37		117.9	-5.77582		17.88	-4174.18			115.07	0.998		17.87	-3528.33
17.89	2.15354		17.89	-649.41			451.05	0.3049		17.89	-2727.65				124.63	-85.9783		17.89	-325.799			17.89	-674.829		17.89	-7126.17		117.91	-7.4562		17.89	-4181.53			115.08	1.79211		17.88	-3529.86
17.9	3.51394		17.9	-649.566			451.06	0.51749		17.9	-2727.66				124.64	-85.9788		17.9	-326.082			17.9	-676.759		17.9	-7127.46		117.92	-6.69724		17.9	-4187.81			115.09	2.52171		17.89	-3531.32
17.91	5.08925		17.91	-649.677			451.07	0.59492		17.91	-2727.68				124.65	-85.9792		17.91	-326.816			17.91	-677.465		17.91	-7128.5		117.93	-5.08682		17.91	-4195.24			115.1	3.03427		17.9	-3532.87
17.92	6.15827		17.92	-649.89			451.08	0.6036		17.92	-2727.61				124.66	-85.9796		17.92	-328.261			17.92	-677.416		17.92	-7128.29		117.94	-3.94566		17.92	-4205.33			115.11	3.2997		17.91	-3534.58
17.93	6.39456		17.93	-650.36			451.09	0.81238		17.93	-2727.4				124.67	-85.9801		17.93	-330.35			17.93	-677.416		17.93	-7126.57		117.95	-2.99594		17.93	-4216.77			115.12	3.37042		17.92	-3536.34
17.94	5.91659		17.94	-651.099			451.1	1.30592		17.94	-2727				124.68	-85.9805		17.94	-332.517			17.94	-677.468		17.94	-7124.44		117.96	-1.2509		17.94	-4226.83			115.13	3.2722		17.93	-3537.88
17.95	5.1614		17.95	-651.819			451.11	1.82388		17.95	-2726.44				124.69	-85.9983		17.95	-334.052			17.95	-676.758		17.95	-7123.52		117.97	0.9891		17.95	-4234.63			115.14	2.9459		17.94	-3539.07
17.96	4.58448		17.96	-651.959			451.12	2.03412		17.96	-2725.88				124.7	-86.0618		17.96	-334.776			17.96	-674.885		17.96	-7124.55		117.98	2.5681		17.96	-4241.66			115.15	2.32735		17.95	-3539.99
17.97	4.22882		17.97	-651.165			451.13	1.8678		17.97	-2725.53				124.71	-86.2643		17.97	-335.184			17.97	-672.501		17.97	-7127.02		117.99	3.10302		17.97	-4249.98			115.16	1.52649		17.96	-3540.8
17.98	3.59948		17.98	-649.686			451.14	1.52384		17.98	-2725.4				124.72	-86.7327		17.98	-335.81			17.98	-670.754		17.98	-7129.89		118	3.09766		17.98	-4259.75			115.17	0.86346		17.97	-3541.67
17.99	2.29879		17.99	-648.346			451.15	1.18028		17.99	-2725.4				124.73	-87.4903		17.99	-336.674			17.99	-670.303		17.99	-7132.21		118.01	3.36629		17.99	-4269.03			115.18	0.62217		17.98	-3542.58
18	0.63136		18	-648.002			451.16	0.85829		18	-2725.51				124.74	-88.2919		18	-337.449			18	-671.156		18	-7133.5		118.02	4.58664		18	-4276.59			115.19	0.77663		17.99	-3543.54
18.01	-0.66937		18.01	-648.9			451.17	0.57889		18.01	-2725.8				124.75	-88.6986		18.01	-337.92			18.01	-672.897		18.01	-7133.95		118.03	6.15404		18.01	-4283.91			115.2	1.05567		18	-3544.59
18.02	-1.29868		18.02	-650.438			451.18	0.47634		18.02	-2726.27				124.76	-88.5579		18.02	-338.122			18.02	-674.937		18.02	-7134.14		118.04	5.91486		18.02	-4292.47			115.21	1.26403		18.01	-3545.89
18.03	-1.64262		18.03	-651.667			451.19	0.5855		18.03	-2726.66				124.77	-88.2598		18.03	-338.186			18.03	-676.836		18.03	-7134.45		118.05	2.71547		18.03	-4301.13			115.22	1.38456		18.02	-3547.5
18.04	-2.17095		18.04	-652.256			451.2	0.7269		18.04	-2726.7				124.78	-88.3407		18.04	-338.201			18.04	-678.555		18.04	-7134.62		118.06	-1.63105		18.04	-4309.08			115.23	1.48691		18.03	-3549.27
18.05	-2.80172		18.05	-652.828			451.21	0.72288		18.05	-2726.45				124.79	-88.9395		18.05	-338.204			18.05	-679.987		18.05	-7134.16		118.07	-4.12249		18.05	-4318.27			115.24	1.62453		18.04	-3550.99
18.06	-3.077		18.06	-654.179			451.22	0.60988		18.06	-2726.14				124.8	-89.8315		18.06	-338.222			18.06	-680.682		18.06	-7133.02		118.08	-3.6063		18.06	-4330.11			115.25	1.76575		18.05	-3552.47
18.07	-2.74168		18.07	-656.269			451.23	0.53751		18.07	-2725.85				124.81	-90.9159		18.07	-338.303			18.07	-680.561		18.07	-7131.9		118.09	-1.15814		18.07	-4342.64			115.26	1.75023		18.06	-3553.64
18.08	-2.04805		18.08	-658.087			451.24	0.56513		18.08	-2725.51				124.82	-92.3464		18.08	-338.568			18.08	-680.321		18.08	-7131.54		118.1	1.56456		18.08	-4353.07			115.27	1.4263		18.07	-3554.64
18.09	-1.47146		18.09	-658.72			451.25	0.60702		18.09	-2725.21				124.83	-94.0193		18.09	-339.255			18.09	-680.833		18.09	-7132.06		118.11	3.91748		18.09	-4360.85			115.28	0.85298		18.08	-3555.7
18.1	-1.12775		18.1	-658.328			451.26	0.55163		18.1	-2725.09				124.84	-95.3754		18.1	-340.562			18.1	-682.317		18.1	-7133.1		118.12	5.98634		18.1	-4367.48			115.29	0.25684		18.09	-3556.95
18.11	-0.64042		18.11	-657.86			451.27	0.35104		18.11	-2725.08				124.85	-95.9242		18.11	-342.385			18.11	-684.416		18.11	-7134.32		118.13	7.26205		18.11	-4374.58			115.3	-0.11573		18.1	-3558.31
18.12	0.23787		18.12	-658.051			451.28	0.09136		18.12	-2724.95				124.86	-95.8281		18.12	-344.263			18.12	-686.759		18.12	-7135.49		118.14	7.05363		18.12	-4382.14			115.31	-0.1072		18.11	-3559.5
18.13	1.13041		18.13	-658.81			451.29	-0.06588		18.13	-2724.65				124.87	-95.7534		18.13	-345.771			18.13	-688.939		18.13	-7136.37		118.15	5.73257		18.13	-4389.35			115.32	0.29238		18.12	-3560.39
18.14	1.42767		18.14	-659.484			451.3	-0.08005		18.14	-2724.37				124.88	-96.1746		18.14	-346.936			18.14	-690.113		18.14	-7136.88		118.16	4.33625		18.14	-4397.44			115.33	0.96211		18.13	-3561.13
18.15	1.02627		18.15	-659.472			451.31	-0.0662		18.15	-2724.23				124.89	-96.9762		18.15	-348.03			18.15	-689.445		18.15	-7137.14		118.17	3.33376		18.15	-4408.55			115.34	1.66949		18.14	-3562.02
18.16	0.28593		18.16	-658.747			451.32	-0.06211		18.16	-2724.16				124.9	-97.7367		18.16	-349.114			18.16	-687.128		18.16	-7137.38		118.18	2.48374		18.16	-4421.51			115.35	2.13939		18.15	-3563.2
18.17	-0.56744		18.17	-657.88			451.33	0.03437		18.17	-2723.98				124.91	-98.205		18.17	-350.015			18.17	-684.629		18.17	-7137.73		118.19	1.77944		18.17	-4432.6			115.36	2.16507		18.16	-3564.51
18.18	-1.5491		18.18	-657.568			451.34	0.23162		18.18	-2723.68				124.92	-98.4075		18.18	-350.703			18.18	-683.532		18.18	-7138.08		118.2	2.25601		18.18	-4440.49			115.37	1.78169		18.17	-3565.63
18.19	-2.54929		18.19	-658.224			451.35	0.33327		18.19	-2723.34				124.93	-98.4538		18.19	-351.393			18.19	-684.257		18.19	-7137.91		118.21	4.54634		18.19	-4446.98			115.38	1.24158		18.18	-3566.31
18.2	-3.28966		18.2	-659.812			451.36	0.21705		18.2	-2723.03				124.94	-98.4056		18.2	-352.294			18.2	-686.137		18.2	-7136.68		118.22	7.16079		18.2	-4453.82			115.39	0.81297		18.19	-3566.55
18.21	-3.54137		18.21	-661.866			451.37	0.08178		18.21	-2722.73				124.95	-98.2068		18.21	-353.358			18.21	-688.304		18.21	-7134.63		118.23	7.81812		18.21	-4461.45			115.4	0.63156		18.2	-3566.54
18.22	-3.24695		18.22	-663.765			451.38	0.24056		18.22	-2722.49				124.96	-97.7393		18.22	-354.374			18.22	-690.055		18.22	-7132.9		118.24	5.6852		18.22	-4470.4			115.41	0.69167		18.21	-3566.61
18.23	-2.50407		18.23	-664.984			451.39	0.6925		18.23	-2722.4				124.97	-96.9825		18.23	-355.274			18.23	-690.762		18.23	-7132.53		118.25	1.79865		18.23	-4481.14			115.42	0.90467		18.22	-3566.97
18.24	-1.64027		18.24	-665.429			451.4	1.09103		18.24	-2722.44				124.98	-96.1992		18.24	-356.112			18.24	-690.37		18.24	-7133.58		118.26	-2.05018		18.24	-4492.77			115.43	1.14696		18.23	-3567.68
18.25	-1.06646		18.25	-665.47			451.41	1.15976		18.25	-2722.51				124.99	-95.8564		18.25	-356.764			18.25	-689.785		18.25	-7135.24		118.27	-4.66135		18.25	-4503.82			115.44	1.30418		18.24	-3568.61
18.26	-0.91028		18.26	-665.73			451.42	0.93495		18.26	-2722.5				125	-96.2		18.26	-357.03			18.26	-690.45		18.26	-7136.46		118.28	-5.94475		18.26	-4513.71			115.45	1.35525		18.25	-3569.64
18.27	-0.9054		18.27	-666.667			451.43	0.57088		18.27	-2722.35				125.01	-97.0016		18.27	-357.146			18.27	-693.094		18.27	-7136.41		118.29	-6.60675		18.27	-4522.55			115.46	1.3155		18.26	-3570.57
18.28	-0.84746		18.28	-668.174			451.44	0.12467		18.28	-2721.98				125.02	-97.8224		18.28	-357.614			18.28	-697.038		18.28	-7134.8		118.3	-7.15334		18.28	-4530.18			115.47	1.18249		18.27	-3571.21
18.29	-0.94076		18.29	-669.59			451.45	-0.31557		18.29	-2721.38				125.03	-98.5101		18.29	-358.478			18.29	-700.696		18.29	-7132.17		118.31	-7.25342		18.29	-4536.78			115.48	1.01359		18.28	-3571.53
18.3	-1.45453		18.3	-670.305			451.46	-0.51539		18.3	-2720.74				125.04	-99.2436		18.3	-359.138			18.3	-702.644		18.3	-7129.78		118.32	-6.60387		18.3	-4543.23			115.49	0.92618		18.29	-3571.8
18.31	-2.27003		18.31	-670.224			451.47	-0.35661		18.31	-2720.39				125.05	-100.284		18.31	-359.129			18.31	-702.468		18.31	-7128.75		118.33	-6.30955		18.31	-4550.46			115.5	0.98469		18.3	-3572.34
18.32	-2.99299		18.32	-669.498			451.48	-0.03719		18.32	-2720.35				125.06	-101.614		18.32	-358.702			18.32	-700.846		18.32	-7129.11		118.34	-7.70227		18.32	-4558.35			115.51	1.0882		18.31	-3573.19
18.33	-3.36916		18.33	-668.182			451.49	0.16983		18.33	-2720.3				125.07	-102.919		18.33	-358.527			18.33	-699.123		18.33	-7129.82		118.35	-9.81294		18.33	-4565.92			115.52	1.08812		18.32	-3574.1
18.34	-3.33774		18.34	-666.535			451.5	0.19365		18.34	-2719.99				125.08	-103.846		18.34	-359.045			18.34	-698.531		18.34	-7129.73		118.36	-10.0754		18.34	-4572.53			115.53	0.98868		18.33	-3574.88
18.35	-2.90156		18.35	-665.184			451.51	0.11961		18.35	-2719.57				125.09	-104.243		18.35	-360.163			18.35	-699.523		18.35	-7128.36		118.37	-7.35863		18.35	-4579.07			115.54	0.92556		18.34	-3575.56
18.36	-2.11006		18.36	-664.652			451.52	0.00368		18.36	-2719.39				125.1	-104.21		18.36	-361.418			18.36	-701.583		18.36	-7125.95		118.38	-2.85111		18.36	-4586.46			115.55	0.98993		18.35	-3576.34
18.37	-1.21718		18.37	-664.811			451.53	-0.11518		18.37	-2719.57				125.11	-104.052		18.37	-362.378			18.37	-703.896		18.37	-7123.07		118.39	1.65489		18.37	-4593.84			115.56	1.09484		18.36	-3577.27
18.38	-0.56009		18.38	-665.105			451.54	-0.13658		18.38	-2719.84				125.12	-104.257		18.38	-362.909			18.38	-706.007		18.38	-7120.34		118.4	5.62594		18.38	-4600			115.57	1.10343		18.37	-3578.14
18.39	-0.13874		18.39	-665.232			451.55	-0.00358		18.39	-2719.84				125.13	-105.217		18.39	-363.126			18.39	-707.982		18.39	-7118.13		118.41	9.09269		18.39	-4606			115.58	1.03561		18.38	-3578.69
18.4	0.53609		18.4	-665.47			451.56	0.22004		18.4	-2719.47				125.14	-106.815		18.4	-363.192			18.4	-709.878		18.4	-7116.42		118.42	11.3719		18.4	-4613.95			115.59	1.07343		18.39	-3578.79
18.41	1.81916		18.41	-666.226			451.57	0.34962		18.41	-2718.86				125.15	-108.371		18.41	-363.224			18.41	-711.361		18.41	-7115.05		118.43	11.3029		18.41	-4623.78			115.6	1.36309		18.4	-3578.54
18.42	3.26688		18.42	-667.527			451.58	0.32246		18.42	-2718.16				125.16	-109.195		18.42	-363.308			18.42	-712.075		18.42	-7114.1		118.44	8.94939		18.42	-4633.61			115.61	1.80638		18.41	-3578.18
18.43	3.91473		18.43	-668.99			451.59	0.30311		18.43	-2717.39				125.17	-109.123		18.43	-363.573			18.43	-712.319		18.43	-7113.89		118.45	6.21048		18.43	-4642.75			115.62	2.06558		18.42	-3578.01
18.44	3.22551		18.44	-670.044			451.6	0.40427		18.44	-2716.51				125.18	-108.607		18.44	-364.261			18.44	-712.792		18.44	-7114.69		118.46	4.90916		18.44	-4651.74			115.63	1.79414		18.43	-3578.18
18.45	1.77971		18.45	-670.136			451.61	0.5151		18.45	-2715.65				125.19	-108.342		18.45	-365.584			18.45	-713.828		18.45	-7116.3		118.47	4.96313		18.45	-4659.71			115.64	0.91528		18.44	-3578.58
18.46	0.81562		18.46	-669.146			451.62	0.54849		18.46	-2715.11				125.2	-108.703		18.46	-367.471			18.46	-715.153		18.46	-7118.04		118.48	5.07252		18.46	-4665.07			115.65	-0.28377		18.45	-3578.99
18.47	1.19955		18.47	-667.746			451.63	0.6017		18.47	-2715.03				125.21	-109.49		18.47	-369.551			18.47	-716.141		18.47	-7119.29		118.49	4.51494		18.47	-4668.6			115.66	-1.35489		18.46	-3579.35
18.48	2.7528		18.48	-666.961			451.64	0.74593		18.48	-2715.21				125.22	-110.248		18.48	-371.527			18.48	-716.124		18.48	-7119.81		118.5	3.0084		18.48	-4672.49			115.67	-1.96757		18.47	-3579.78
18.49	4.47902		18.49	-667.297			451.65	0.8759		18.49	-2715.29				125.23	-110.716		18.49	-373.449			18.49	-714.803		18.49	-7119.51		118.51	0.16005		18.49	-4676.99			115.68	-1.99646		18.48	-3580.42
18.5	5.48676		18.5	-668.299			451.66	0.86309		18.5	-2715.12				125.24	-110.936		18.5	-375.326			18.5	-712.515		18.5	-7118.1		118.52	-3.57575		18.5	-4681.42			115.69	-1.4922		18.49	-3581.19
18.51	5.52811		18.51	-669.26			451.67	0.66953		18.51	-2714.77				125.25	-111.063		18.51	-376.736			18.51	-709.992		18.51	-7115.18		118.53	-6.5804		18.51	-4687.02			115.7	-0.6509		18.5	-3581.76
18.52	4.79943		18.52	-670.054			451.68	0.32596		18.52	-2714.34				125.26	-111.28		18.52	-377.249			18.52	-707.873		18.52	-7110.86		118.54	-7.89954		18.52	-4695.81			115.71	0.17941		18.51	-3581.78
18.53	3.55199		18.53	-671.103			451.69	-0.0679		18.53	-2713.9				125.27	-111.751		18.53	-377.031			18.53	-706.636		18.53	-7106.26		118.55	-8.53786		18.53	-4707.15			115.72	0.69056		18.52	-3581.32
18.54	1.98139		18.54	-672.589			451.7	-0.39066		18.54	-2713.55				125.28	-112.508		18.54	-376.744			18.54	-706.763		18.54	-7102.89		118.56	-9.85539		18.54	-4717.7			115.73	0.86389		18.53	-3580.81
18.55	0.31827		18.55	-674.032			451.71	-0.59741		18.55	-2713.4				125.29	-113.293		18.55	-377.027			18.55	-708.516		18.55	-7101.42		118.57	-11.216		18.55	-4725.17			115.74	0.9105		18.54	-3580.68
18.56	-1.13306		18.56	-674.692			451.72	-0.70455		18.56	-2713.44				125.3	-113.654		18.56	-378.128			18.56	-711.511		18.56	-7101.04		118.58	-10.4326		18.56	-4731.1			115.75	1.00784		18.55	-3580.97
18.57	-2.12975		18.57	-674.199			451.73	-0.67595		18.57	-2713.45				125.31	-113.374		18.57	-379.828			18.57	-714.68		18.57	-7100.49		118.59	-6.60669		18.57	-4738.19			115.76	1.12001		18.56	-3581.41
18.58	-2.62646		18.58	-672.73			451.74	-0.41718		18.58	-2713.18				125.32	-112.793		18.58	-381.489			18.58	-716.925		18.58	-7099.26		118.6	-1.24806		18.58	-4746.44			115.77	1.13		18.57	-3581.7
18.59	-2.75134		18.59	-670.874			451.75	0.04785		18.59	-2712.69				125.33	-112.504		18.59	-382.527			18.59	-717.739		18.59	-7097.88		118.61	3.30343		18.59	-4754.39			115.78	1.05351		18.58	-3581.73
18.6	-2.58381		18.6	-669.408			451.76	0.47782		18.6	-2712.18				125.34	-112.811		18.6	-382.934			18.6	-717.503		18.6	-7097.12		118.62	5.67854		18.6	-4762.2			115.79	1.05972		18.59	-3581.65
18.61	-2.09901		18.61	-668.891			451.77	0.58162		18.61	-2711.77				125.35	-113.456		18.61	-383.245			18.61	-717.167		18.61	-7097.18		118.63	5.59109		18.61	-4770.86			115.8	1.2571		18.6	-3581.65
18.62	-1.31316		18.62	-669.265			451.78	0.33766		18.62	-2711.31				125.36	-113.939		18.62	-383.968			18.62	-717.566		18.62	-7097.62		118.64	3.15089		18.62	-4780.23			115.81	1.50672		18.61	-3581.75
18.63	-0.49795		18.63	-670.082			451.79	0.0648		18.63	-2710.72				125.37	-114.067		18.63	-385.149			18.63	-718.825		18.63	-7097.63		118.65	-0.58949		18.63	-4789.51			115.82	1.51983		18.62	-3581.8
18.64	-0.12339		18.64	-671.165			451.8	0.12612		18.64	-2710.23				125.38	-114.101		18.64	-386.418			18.64	-720.352		18.64	-7096.66		118.66	-4.07025		18.64	-4798.25			115.83	1.20011		18.63	-3581.7
18.65	-0.4351		18.65	-672.645			451.81	0.51624		18.65	-2710.07				125.39	-114.33		18.65	-387.381			18.65	-721.56		18.65	-7094.86		118.67	-6.30678		18.65	-4806.16			115.84	0.79385		18.64	-3581.49
18.66	-1.18746		18.66	-674.451			451.82	0.88781		18.66	-2710.09				125.4	-114.691		18.66	-387.912			18.66	-722.549		18.66	-7093.08		118.68	-6.79654		18.66	-4813.78			115.85	0.63789		18.65	-3581.25
18.67	-1.9133		18.67	-676.069			451.83	0.99522		18.67	-2710				125.41	-114.984		18.67	-388.129			18.67	-724.032		18.67	-7092.39		118.69	-5.08727		18.67	-4822.59			115.86	0.75604		18.66	-3580.97
18.68	-2.33237		18.68	-676.879			451.84	0.90302		18.68	-2709.78				125.42	-115.204		18.68	-388.195			18.68	-726.523		18.68	-7093.28		118.7	-1.60532		18.68	-4832.95			115.87	0.90068		18.67	-3580.63
18.69	-2.42253		18.69	-676.66			451.85	0.76756		18.69	-2709.65				125.43	-115.508		18.69	-388.228			18.69	-729.698		18.69	-7095.13		118.71	2.17661		18.69	-4843.09			115.88	0.93411		18.68	-3580.39
18.7	-2.18908		18.7	-675.673			451.86	0.64538		18.7	-2709.57				125.44	-116.14		18.7	-388.294			18.7	-732.459		18.7	-7096.65		118.72	4.88265		18.7	-4850.99			115.89	0.9405		18.69	-3580.45
18.71	-1.50223		18.71	-674.242			451.87	0.56949		18.71	-2709.39				125.45	-117.244		18.71	-388.496			18.71	-733.645		18.71	-7097.04		118.73	5.94428		18.71	-4855.92			115.9	1.02917		18.7	-3580.84
18.72	-0.24848		18.72	-672.488			451.88	0.57593		18.72	-2709.1				125.46	-118.59		18.72	-388.982			18.72	-732.87		18.72	-7096.43		118.74	5.65877		18.72	-4858.04			115.91	1.13994		18.71	-3581.31
18.73	1.34133		18.73	-670.542			451.89	0.57885		18.73	-2708.8				125.47	-119.643		18.73	-389.802			18.73	-730.967		18.73	-7095.21		118.75	4.4697		18.73	-4858.58			115.92	1.14127		18.72	-3581.61
18.74	2.56279		18.74	-668.884			451.9	0.44446		18.74	-2708.46				125.48	-120.145		18.74	-390.806			18.74	-729.429		18.74	-7093.43		118.76	2.18111		18.74	-4860.06			115.93	1.04183		18.73	-3581.64
18.75	2.81363		18.75	-668.094			451.91	0.17804		18.75	-2708				125.49	-120.409		18.75	-391.68			18.75	-729.267		18.75	-7091.03		118.77	-1.30188		18.75	-4864.58			115.94	0.9787		18.74	-3581.56
18.76	2.24914		18.76	-668.37			451.92	-0.08652		18.76	-2707.49				125.5	-120.755		18.76	-392.314			18.76	-730.221		18.76	-7088.42		118.78	-4.64641		18.76	-4871.94			115.95	1.04308		18.75	-3581.56
18.77	1.69881		18.77	-669.365			451.93	-0.25128		18.77	-2707.11				125.51	-120.947		18.77	-392.846			18.77	-731.275		18.77	-7086.63		118.79	-6.05637		18.77	-4880.57			115.96	1.13932		18.76	-3581.61
18.78	1.77415		18.78	-670.448			451.94	-0.30344		18.78	-2706.96				125.52	-120.497		18.78	-393.408			18.78	-731.863		18.78	-7086.33		118.8	-5.33199		18.78	-4889.28			115.97	1.10763		18.77	-3581.54
18.79	2.31653		18.79	-671.08			451.95	-0.26849		18.79	-2706.97				125.53	-119.41		18.79	-393.93			18.79	-732.326		18.79	-7087.29		118.81	-4.03254		18.79	-4897.64			115.98	0.90724		18.78	-3581.13
18.8	2.78854		18.8	-671.116			451.96	-0.15678		18.8	-2707.03				125.54	-118.422		18.8	-394.327			18.8	-733.194		18.8	-7088.46		118.82	-3.74093		18.8	-4905.83			115.99	0.61016		18.79	-3580.37
18.81	2.989		18.81	-670.85			451.97	0.04555		18.81	-2707.08				125.55	-118.284		18.81	-394.698			18.81	-734.659		18.81	-7088.54		118.83	-4.6873		18.81	-4914.13			116	0.29588		18.8	-3579.49
18.82	3.22563		18.82	-670.654			451.98	0.33206		18.82	-2707.08				125.56	-118.958		18.82	-395.283			18.82	-736.459		18.82	-7086.83		118.84	-6.05173		18.82	-4922.22			116.01	0.000210482		18.81	-3578.75
18.83	3.87189		18.83	-670.719			451.99	0.59211		18.83	-2706.92				125.57	-119.745		18.83	-396.27			18.83	-737.991		18.83	-7083.87		118.85	-7.15801		18.83	-4929.29			116.02	-0.20305		18.82	-3578.32
18.84	4.94296		18.84	-671.147			452	0.66251		18.84	-2706.49				125.58	-120.186		18.84	-397.59			18.84	-738.524		18.84	-7081.21		118.86	-7.84177		18.84	-4935.01			116.03	-0.23187		18.83	-3578.16
18.85	6.11904		18.85	-671.96			452.01	0.51513		18.85	-2705.78				125.59	-120.514		18.85	-398.908			18.85	-737.734		18.85	-7079.96		118.87	-8.21078		18.85	-4939.61			116.04	-0.13704		18.84	-3578.17
18.86	7.02479		18.86	-672.928			452.02	0.32889		18.86	-2704.96				125.6	-121.122		18.86	-399.882			18.86	-736.233		18.86	-7079.86		118.88	-8.01719		18.86	-4943.27			116.05	-0.07266		18.85	-3578.32
18.87	7.09467		18.87	-673.685			452.03	0.31941		18.87	-2704.31				125.61	-121.984		18.87	-400.416			18.87	-735.291		18.87	-7079.89		118.89	-6.81063		18.87	-4946.05			116.06	-0.12571		18.86	-3578.56
18.88	5.55969		18.88	-673.964			452.04	0.59684		18.88	-2703.94				125.62	-122.759		18.88	-400.633			18.88	-735.865		18.88	-7079.4		118.9	-4.56581		18.88	-4948.58			116.07	-0.19635		18.87	-3578.8
18.89	2.24056		18.89	-673.701			452.05	1.13325		18.89	-2703.71				125.63	-123.231		18.89	-400.699			18.89	-737.88		18.89	-7078.46		118.91	-1.8147		18.89	-4952.56			116.08	-0.09266		18.88	-3578.95
18.9	-1.79601		18.9	-673.006			452.06	1.71586		18.9	-2703.39				125.64	-123.433		18.9	-400.714			18.9	-740.438		18.9	-7077.38		118.92	1.01463		18.9	-4959.6			116.09	0.24338		18.89	-3579.02
18.91	-4.74948		18.91	-672.218			452.07	2.04524		18.91	-2702.93				125.65	-123.497		18.91	-400.717			18.91	-742.38		18.91	-7076.55		118.93	3.62765		18.91	-4969.35			116.1	0.68783		18.9	-3579.04
18.92	-5.43994		18.92	-671.831			452.08	1.98976		18.92	-2702.46				125.66	-123.511		18.92	-400.717			18.92	-742.923		18.92	-7076.42		118.94	5.22773		18.92	-4979.69			116.11	1.02662		18.91	-3579.04
18.93	-4.12077		18.93	-672.052			452.09	1.69815		18.93	-2702.07				125.67	-123.515		18.93	-400.718			18.93	-741.948		18.93	-7077.11		118.95	5.08044		18.93	-4988.81			116.12	1.12756		18.92	-3579
18.94	-2.32677		18.94	-672.633			452.1	1.45243		18.94	-2701.74				125.68	-123.515		18.94	-400.735			18.94	-740.135		18.94	-7078.1		118.96	4.01127		18.94	-4996.48			116.13	1.05973		18.93	-3578.89
18.95	-1.77508		18.95	-673.302			452.11	1.43592		18.95	-2701.35				125.69	-123.516		18.95	-400.799			18.95	-738.552		18.95	-7078.81		118.97	3.82696		18.95	-5002.86			116.14	1.00387		18.94	-3578.61
18.96	-3.18494		18.96	-674.21			452.12	1.66042		18.96	-2700.85				125.7	-123.516		18.96	-401.001			18.96	-737.941		18.96	-7079.15		118.98	4.88462		18.96	-5007.83			116.15	1.06965		18.95	-3578.08
18.97	-5.84647		18.97	-675.609			452.13	2.07115		18.97	-2700.16				125.71	-123.517		18.97	-401.487			18.97	-738.191		18.97	-7079.21		118.99	5.45412		18.97	-5011.8			116.16	1.17456		18.96	-3577.31
18.98	-8.20397		18.98	-677.142			452.14	2.55522		18.98	-2699.41				125.72	-123.534		18.98	-402.325			18.98	-738.734		18.98	-7078.81		119	3.74048		18.98	-5016.11			116.17	1.18315		18.97	-3576.38
18.99	-9.00994		18.99	-677.939			452.15	2.85247		18.99	-2698.73				125.73	-123.581		18.99	-403.392			18.99	-739.151		18.99	-7077.75		119.01	0.18016		18.99	-5021.34			116.18	1.11533		18.98	-3575.44
19	-7.97989		19	-677.572			452.16	2.61281		19	-2698.25				125.74	-123.737		19	-404.485			19	-739.403		19	-7076.29		119.02	-3.19779		19	-5026.83			116.19	1.15315		18.99	-3574.65
19.01	-5.71329		19.01	-676.498			452.17	1.78507		19.01	-2698.03				125.75	-124.067		19.01	-405.65			19.01	-739.68		19.01	-7074.85		119.03	-4.83742		19.01	-5032.66			116.2	1.44281		19	-3574.21
19.02	-3.30794		19.02	-675.474			452.18	0.80654		19.02	-2698.06				125.76	-124.559		19.02	-407.158			19.02	-740.245		19.02	-7073.49		119.04	-4.32056		19.02	-5039.91			116.21	1.8861		19.01	-3574.29
19.03	-1.74044		19.03	-674.866			452.19	0.18671		19.03	-2698.15				125.77	-125.071		19.03	-409.036			19.03	-741.268		19.03	-7072.17		119.05	-1.96881		19.03	-5048.12			116.22	2.1453		19.02	-3574.74
19.04	-1.34347		19.04	-674.615			452.2	0.0822		19.04	-2698.04				125.78	-125.451		19.04	-410.86			19.04	-742.706		19.04	-7071.21		119.06	1.29131		19.04	-5054.77			116.23	1.88253		19.03	-3575.08
19.05	-1.8382		19.05	-674.54			452.21	0.37721		19.05	-2697.73				125.79	-125.768		19.05	-412.166			19.05	-744.227		19.05	-7071.08		119.07	3.78537		19.05	-5059.19			116.24	1.03529		19.04	-3574.77
19.06	-2.76103		19.06	-674.521			452.22	0.86997		19.06	-2697.48				125.8	-126.219		19.06	-412.853			19.06	-745.305		19.06	-7071.56		119.08	3.75581		19.06	-5063.76			116.25	-0.06281		19.05	-3573.68
19.07	-3.63784		19.07	-674.518			452.23	1.30414		19.07	-2697.38				125.81	-126.943		19.07	-413.122			19.07	-745.46		19.07	-7071.79		119.09	0.77374		19.07	-5070.62			116.26	-0.89998		19.06	-3572.17
19.08	-3.97796		19.08	-674.5			452.24	1.45501		19.08	-2697.29				125.82	-127.966		19.08	-413.2			19.08	-744.698		19.08	-7071.13		119.1	-3.54702		19.08	-5078.97			116.27	-1.13401		19.07	-3570.73
19.09	-3.55198		19.09	-674.436			452.25	1.32199		19.09	-2697.02				125.83	-129.245		19.09	-413.235			19.09	-743.842		19.09	-7069.71		119.11	-6.30759		19.09	-5086.37			116.28	-0.77098		19.08	-3569.69
19.1	-2.53755		19.1	-674.25			452.26	1.10079		19.1	-2696.53				125.84	-130.6		19.1	-413.301			19.1	-744.112		19.1	-7067.97		119.12	-5.37795		19.1	-5091.87			116.29	-0.09516		19.09	-3569.1
19.11	-1.2636		19.11	-673.828			452.27	0.96835		19.11	-2695.86				125.85	-131.628		19.11	-413.503			19.11	-746.002		19.11	-7065.99		119.13	-1.05821		19.11	-5096.88			116.3	0.57451		19.1	-3568.92
19.12	0.05603		19.12	-673.191			452.28	0.94695		19.12	-2695.11				125.86	-131.886		19.12	-413.989			19.12	-748.862		19.12	-7063.74		119.14	4.12778		19.12	-5102.59			116.31	1.01297		19.11	-3568.93
19.13	1.27539		19.13	-672.609			452.29	0.92058		19.13	-2694.38				125.87	-131.373		19.13	-414.81			19.13	-751.631		19.13	-7061.46		119.15	7.36229		19.13	-5108.18			116.32	1.14546		19.12	-3568.87
19.14	2.18099		19.14	-672.353			452.3	0.8316		19.14	-2693.78				125.88	-130.792		19.14	-415.813			19.14	-753.586		19.14	-7059.62		119.16	7.65243		19.14	-5112.89			116.33	1.08484		19.13	-3568.53
19.15	2.641		19.15	-672.254			452.31	0.70405		19.15	-2693.41				125.89	-131.012		19.15	-416.705			19.15	-754.487		19.15	-7058.65		119.17	5.82188		19.15	-5117.77			116.34	1.03045		19.14	-3567.95
19.16	2.67527		19.16	-671.839			452.32	0.54525		19.16	-2693.26				125.9	-132.223		19.16	-417.402			19.16	-754.414		19.16	-7058.72		119.18	2.75149		19.16	-5123.64			116.35	1.08756		19.15	-3567.35
19.17	2.29257		19.17	-671.125			452.33	0.36789		19.17	-2693.17				125.91	-133.842		19.17	-418.153			19.17	-753.683		19.17	-7059.15		119.19	-1.12011		19.17	-5129.67			116.36	1.16085		19.16	-3566.95
19.18	1.51299		19.18	-670.791			452.34	0.2256		19.18	-2692.95				125.92	-135.272		19.18	-419.247			19.18	-752.653		19.18	-7058.45		119.2	-4.22672		19.18	-5134.9			116.37	1.05982		19.17	-3566.88
19.19	0.54124		19.19	-671.299			452.35	0.11729		19.19	-2692.51				125.93	-136.411		19.19	-420.745			19.19	-751.67		19.19	-7055.68		119.21	-4.39547		19.19	-5139.25			116.38	0.72643		19.18	-3567.05
19.2	-0.32821		19.2	-672.233			452.36	-0.01173		19.2	-2691.96				125.94	-137.434		19.2	-422.457			19.2	-751.085		19.2	-7051.73		119.22	-1.24446		19.2	-5142.93			116.39	0.28465		19.19	-3567.16
19.21	-1.04438		19.21	-672.802			452.37	-0.14309		19.21	-2691.46				125.95	-138.295		19.21	-424.13			19.21	-751.017		19.21	-7048.68		119.23	2.85227		19.21	-5146.79			116.4	-0.04288		19.2	-3566.9
19.22	-1.88777		19.22	-672.671			452.38	-0.13841		19.22	-2691.11				125.96	-138.656		19.22	-425.624			19.22	-751.228		19.22	-7047.95		119.24	5.5565		19.22	-5152.91			116.41	-0.11821		19.21	-3566.22
19.23	-3.14458		19.23	-672.2			452.39	0.09742		19.23	-2690.87				125.97	-138.316		19.23	-426.927			19.23	-751.615		19.23	-7049.37		119.25	7.07345		19.23	-5162.4			116.42	0.03033		19.22	-3565.39
19.24	-4.66873		19.24	-672.133			452.4	0.46		19.24	-2690.68				125.98	-137.533		19.24	-427.948			19.24	-752.346		19.24	-7051.51		119.26	8.63404		19.24	-5173.2			116.43	0.25346		19.23	-3564.69
19.25	-5.7844		19.25	-672.96			452.41	0.66985		19.25	-2690.41				125.99	-136.776		19.25	-428.42			19.25	-753.349		19.25	-7052.53		119.27	9.41268		19.25	-5181.86			116.44	0.43601		19.24	-3564.17
19.26	-5.79875		19.26	-674.504			452.42	0.58859		19.26	-2689.96				126	-136.309		19.26	-428.294			19.26	-754.056		19.26	-7051.15		119.28	7.3942		19.26	-5187.31			116.45	0.58956		19.25	-3563.75
19.27	-4.77938		19.27	-676.044			452.43	0.41505		19.27	-2689.37				126.01	-136.107		19.27	-427.981			19.27	-754.059		19.27	-7047.43		119.29	3.33202		19.27	-5191.25			116.46	0.77362		19.26	-3563.36
19.28	-3.45532		19.28	-676.837			452.44	0.39267		19.28	-2688.85				126.02	-136.044		19.28	-427.982			19.28	-753.633		19.28	-7042.66		119.3	1.11374		19.28	-5195.2			116.47	0.99382		19.27	-3562.91
19.29	-2.42502		19.29	-676.632			452.45	0.47137		19.29	-2688.51				126.03	-136.03		19.29	-428.298			19.29	-753.458		19.29	-7038.65		119.31	3.21169		19.29	-5198.82			116.48	1.14377		19.28	-3562.33
19.3	-1.54817		19.3	-675.708			452.46	0.42712		19.3	-2688.25				126.04	-136.028		19.3	-428.439			19.3	-753.959		19.3	-7036.53		119.32	7.50748		19.3	-5201.06			116.49	1.0685		19.29	-3561.61
19.31	-0.343		19.31	-674.48			452.47	0.23824		19.31	-2687.9				126.05	-136.028		19.31	-428.033			19.31	-755.048		19.31	-7036.2		119.33	9.99605		19.31	-5202.6			116.5	0.73225		19.3	-3560.84
19.32	1.22697		19.32	-673.193			452.48	0.10991		19.32	-2687.45				126.06	-136.029		19.32	-427.253			19.32	-756.226		19.32	-7036.75		119.34	9.18243		19.32	-5206.4			116.51	0.26031		19.31	-3560.1
19.33	2.58063		19.33	-672.005			452.49	0.16429		19.33	-2687.02				126.07	-136.029		19.33	-426.573			19.33	-757.104		19.33	-7037.28		119.35	6.03349		19.33	-5214.17			116.52	-0.17684		19.32	-3559.42
19.34	3.19668		19.34	-671.13			452.5	0.31262		19.34	-2686.7				126.08	-136.03		19.34	-426.388			19.34	-757.75		19.34	-7036.8		119.36	1.55193		19.34	-5223.46			116.53	-0.50907		19.33	-3558.79
19.35	3.24818		19.35	-670.701			452.51	0.44093		19.35	-2686.45				126.09	-136.03		19.35	-426.937			19.35	-758.495		19.35	-7034.39		119.37	-3.23516		19.35	-5230.12			116.54	-0.81719		19.34	-3558.28
19.36	3.37467		19.36	-670.697			452.52	0.56758		19.36	-2686.29				126.1	-136.031		19.36	-428.382			19.36	-759.335		19.36	-7030		119.38	-6.4275		19.36	-5233.07			116.55	-1.15924		19.35	-3557.81
19.37	3.78571		19.37	-671.128			452.53	0.78417		19.37	-2686.14				126.11	-136.031		19.37	-430.659			19.37	-759.702		19.37	-7024.94		119.39	-6.4783		19.37	-5234.86			116.56	-1.42555		19.36	-3557.2
19.38	3.77502		19.38	-672.001			452.54	1.07869		19.38	-2685.75				126.12	-136.031		19.38	-433.291			19.38	-759.283		19.38	-7020.92		119.4	-4.12499		19.38	-5238.28			116.57	-1.45718		19.37	-3556.27
19.39	2.44807		19.39	-673.188			452.55	1.33151		19.39	-2685.05				126.13	-136.032		19.39	-435.583			19.39	-758.8		19.39	-7018.8		119.41	-0.98297		19.39	-5244.42			116.58	-1.29649		19.38	-3555.12
19.4	0.01072		19.4	-674.476			452.56	1.48599		19.4	-2684.29				126.14	-136.032		19.4	-437.091			19.4	-759.304		19.4	-7018.19		119.42	2.79524		19.4	-5253.08			116.59	-1.19439		19.39	-3554.08
19.41	-1.98773		19.41	-675.715			452.57	1.57885		19.41	-2683.69				126.15	-136.033		19.41	-437.842			19.41	-760.831		19.41	-7018.26		119.43	6.90408		19.41	-5263.11			116.6	-1.28657		19.4	-3553.38
19.42	-2.02225		19.42	-676.72			452.58	1.56722		19.42	-2683.23				126.16	-136.033		19.42	-438.124			19.42	-762.172		19.42	-7018.27		119.44	9.04645		19.42	-5272.56			116.61	-1.41018		19.41	-3552.91
19.43	-0.1949		19.43	-677.171			452.59	1.36476		19.43	-2682.78				126.17	-136.051		19.43	-438.205			19.43	-762.06		19.43	-7017.52		119.45	7.63778		19.43	-5280.04			116.62	-1.27769		19.42	-3552.36
19.44	1.77146		19.44	-676.963			452.6	1.06993		19.44	-2682.32				126.18	-136.115		19.44	-438.223			19.44	-760.335		19.44	-7015.59		119.46	4.54547		19.44	-5285.77			116.63	-0.77483		19.43	-3551.6
19.45	2.19309		19.45	-676.384			452.61	0.85859		19.45	-2681.79				126.19	-136.317		19.45	-438.226			19.45	-758.004		19.45	-7013.05		119.47	2.42476		19.45	-5291			116.64	-0.05872		19.44	-3550.82
19.46	0.96639		19.46	-675.714			452.62	0.68895		19.46	-2681.24				126.2	-136.785		19.46	-438.226			19.46	-756.248		19.46	-7011.35		119.48	1.41989		19.46	-5296.37			116.65	0.61961		19.45	-3550.28
19.47	-0.62398		19.47	-674.804			452.63	0.41286		19.47	-2680.86				126.21	-137.543		19.47	-438.227			19.47	-755.438		19.47	-7011.36		119.49	0.43672		19.47	-5301.1			116.66	1.05947		19.46	-3549.98
19.48	-1.3969		19.48	-673.403			452.64	0.0065		19.48	-2680.73				126.22	-138.327		19.48	-438.227			19.48	-755.154		19.48	-7012.18		119.5	-0.04236		19.48	-5303.96			116.67	1.20063		19.47	-3549.58
19.49	-1.23428		19.49	-671.869			452.65	-0.47114		19.49	-2680.67				126.23	-138.671		19.49	-438.227			19.49	-754.91		19.49	-7011.55		119.51	1.48954		19.49	-5305.49			116.68	1.17163		19.48	-3548.83
19.5	-0.69059		19.5	-671.053			452.66	-0.92662		19.5	-2680.35				126.24	-138.345		19.5	-438.245			19.5	-754.769		19.5	-7008.02		119.52	4.55328		19.5	-5307.72			116.69	1.21818		19.49	-3547.8
19.51	-0.20585		19.51	-671.356			452.67	-1.12742		19.51	-2679.75				126.25	-137.625		19.51	-438.308			19.51	-755.085		19.51	-7002.37		119.53	6.26386		19.51	-5312.14			116.7	1.51791		19.5	-3546.86
19.52	0.21235		19.52	-672.226			452.68	-0.86835		19.52	-2679.16				126.26	-137.088		19.52	-438.528			19.52	-756.125		19.52	-6997.04		119.54	4.47835		19.52	-5318.23			116.71	1.99281		19.51	-3546.2
19.53	0.77197		19.53	-672.78			452.69	-0.2748		19.53	-2678.79				126.27	-137.169		19.53	-439.077			19.53	-757.885		19.53	-6994.21		119.55	-0.02838		19.53	-5324.58			116.72	2.35297		19.52	-3545.67
19.54	1.57516		19.54	-672.612			452.7	0.24843		19.54	-2678.54				126.28	-137.99		19.54	-440.117			19.54	-760.082		19.54	-6994.31		119.56	-4.60765		19.54	-5330.32			116.73	2.32415		19.53	-3545.06
19.55	2.39321		19.55	-672.015			452.71	0.42176		19.55	-2678.25				126.29	-139.398		19.55	-441.651			19.55	-762.258		19.55	-6996.15		119.57	-7.44		19.55	-5335.69			116.74	1.85557		19.54	-3544.42
19.56	2.76777		19.56	-671.544			452.72	0.38962		19.56	-2677.88				126.3	-141.033		19.56	-443.503			19.56	-764.128		19.56	-6997.94		119.58	-7.92266		19.56	-5341.55			116.75	1.14071		19.55	-3543.98
19.57	2.43872		19.57	-671.436			452.73	0.52281		19.57	-2677.48				126.31	-142.511		19.57	-445.451			19.57	-765.738		19.57	-6998.41		119.59	-6.03257		19.57	-5348.45			116.76	0.43482		19.56	-3543.8
19.58	1.60589		19.58	-671.464			452.74	0.93198		19.58	-2676.98				126.32	-143.605		19.58	-447.302			19.58	-767.106		19.58	-6997.17		119.6	-2.65374		19.58	-5355.8			116.77	-0.10334		19.57	-3543.61
19.59	0.61483		19.59	-671.437			452.75	1.37259		19.59	-2676.29				126.33	-144.355		19.59	-448.837			19.59	-767.97		19.59	-6994.63		119.61	0.52147		19.59	-5362.01			116.78	-0.46718		19.58	-3543.14
19.6	-0.49154		19.6	-671.561			452.76	1.61731		19.6	-2675.45				126.34	-145.053		19.6	-449.877			19.6	-768.02		19.6	-6991.6		119.62	2.52851		19.6	-5366.18			116.79	-0.78257		19.59	-3542.31
19.61	-1.8699		19.61	-672.088			452.77	1.66641		19.61	-2674.66				126.35	-145.944		19.61	-450.425			19.61	-767.367		19.61	-6988.91		119.63	3.74108		19.61	-5369.01			116.8	-1.11736		19.6	-3541.25
19.62	-3.37958		19.62	-672.871			452.78	1.57998		19.62	-2674.1				126.36	-146.948		19.62	-450.645			19.62	-766.668		19.62	-6987.06		119.64	3.96948		19.62	-5371.7			116.81	-1.34339		19.61	-3540.27
19.63	-4.28752		19.63	-673.44			452.79	1.33104		19.63	-2673.69				126.37	-147.754		19.63	-450.712			19.63	-766.698		19.63	-6986.26		119.65	2.0421		19.63	-5374.58			116.82	-1.24245		19.62	-3539.55
19.64	-3.80837		19.64	-673.442			452.8	0.98318		19.64	-2673.25				126.38	-148.174		19.64	-450.726			19.64	-767.691		19.64	-6986.41		119.66	-1.46769		19.64	-5377.66			116.83	-0.74686		19.63	-3539.09
19.65	-1.93856		19.65	-672.886			452.81	0.77174		19.65	-2672.76				126.39	-148.177		19.65	-450.729			19.65	-769.064		19.65	-6986.92		119.67	-3.61538		19.65	-5381.4			116.84	-0.02348		19.64	-3538.67
19.66	0.27871		19.66	-672.147			452.82	0.87876		19.66	-2672.34				126.4	-147.773		19.66	-450.747			19.66	-769.762		19.66	-6987.09		119.68	-2.71766		19.66	-5386.7			116.85	0.68646		19.65	-3538.11
19.67	1.61263		19.67	-671.755			452.83	1.22133		19.67	-2671.94				126.41	-147.013		19.67	-450.811			19.67	-769.329		19.67	-6986.44		119.69	-0.72347		19.67	-5393.65			116.86	1.22728		19.66	-3537.36
19.68	1.66414		19.68	-671.881			452.84	1.56887		19.68	-2671.51				126.42	-146.17		19.68	-451.013			19.68	-768.426		19.68	-6985.06		119.7	-0.4377		19.68	-5400.25			116.87	1.59372		19.67	-3536.49
19.69	1.08729		19.69	-672.133			452.85	1.76232		19.69	-2671.17				126.43	-145.625		19.69	-451.499			19.69	-768.138		19.69	-6983.51		119.71	-1.80908		19.69	-5404.39			116.88	1.91176		19.68	-3535.64
19.7	0.67767		19.7	-671.912			452.86	1.7335		19.7	-2671.05				126.44	-145.501		19.7	-452.319			19.7	-768.759		19.7	-6982.51		119.72	-3.04866		19.7	-5407.26			116.89	2.24921		19.69	-3534.85
19.71	0.47704		19.71	-671.065			452.87	1.48105		19.71	-2671.06				126.45	-145.528		19.71	-453.323			19.71	-769.529		19.71	-6982.35		119.73	-3.95633		19.71	-5411.23			116.9	2.48657		19.7	-3534.05
19.72	-0.0074		19.72	-669.964			452.88	1.08045		19.72	-2670.95				126.46	-145.484		19.72	-454.215			19.72	-769.539		19.72	-6982.6		119.74	-5.48137		19.72	-5415.64			116.91	2.4199		19.71	-3533.17
19.73	-0.84945		19.73	-669.117			452.89	0.66442		19.73	-2670.64				126.47	-145.546		19.73	-454.894			19.73	-768.668		19.73	-6982.42		119.75	-7.01975		19.73	-5417.9			116.92	2.02792		19.72	-3532.21
19.74	-1.49921		19.74	-668.815			452.9	0.36031		19.74	-2670.2				126.48	-145.89		19.74	-455.582			19.74	-767.507		19.74	-6981.32		119.76	-6.69915		19.74	-5418.35			116.93	1.54988		19.73	-3531.22
19.75	-1.41005		19.75	-669.133			452.91	0.1896		19.75	-2669.65				126.49	-146.269		19.75	-456.474			19.75	-766.638		19.75	-6979.42		119.77	-3.92927		19.75	-5420.34			116.94	1.26153		19.74	-3530.29
19.76	-0.70483		19.76	-670.041			452.92	0.05326		19.76	-2668.95				126.5	-146.284		19.76	-457.469			19.76	-766.415		19.76	-6977.1		119.78	-0.15506		19.76	-5425.72			116.95	1.24779		19.75	-3529.51
19.77	0.20316		19.77	-671.325			452.93	-0.02156		19.77	-2668.09				126.51	-145.972		19.77	-458.298			19.77	-767.221		19.77	-6974.53		119.79	3.04518		19.77	-5432.87			116.96	1.39047		19.76	-3528.98
19.78	1.1245		19.78	-672.559			452.94	0.19386		19.78	-2667.22				126.52	-145.831		19.78	-458.766			19.78	-769.201		19.78	-6971.79		119.8	5.64429		19.78	-5439.48			116.97	1.51613		19.77	-3528.67
19.79	2.07826		19.79	-673.267			452.95	0.80439		19.79	-2666.51				126.53	-146.238		19.79	-458.917			19.79	-771.573		19.79	-6969.19		119.81	8.48918		19.79	-5444.77			116.98	1.56		19.78	-3528.44
19.8	2.92243		19.8	-673.13			452.96	1.48632		19.8	-2665.95				126.54	-147.036		19.8	-458.847			19.8	-772.929		19.8	-6967.13		119.82	11.1227		19.8	-5448.74			116.99	1.51012		19.79	-3528.13
19.81	3.2774		19.81	-672.103			452.97	1.77322		19.81	-2665.48				126.55	-147.797		19.81	-458.599			19.81	-772.435		19.81	-6965.68		119.83	12.1259		19.81	-5451.45			117	1.34549		19.8	-3527.6
19.82	2.91701		19.82	-670.564			452.98	1.51061		19.82	-2665.05				126.56	-148.265		19.82	-458.322			19.82	-770.509		19.82	-6964.6		119.84	10.7555		19.82	-5453.72			117.01	1.07564		19.81	-3526.81
19.83	2.05002		19.83	-669.249			452.99	0.89839		19.83	-2664.6				126.57	-148.468		19.83	-458.364			19.83	-768.349		19.83	-6963.81		119.85	7.19907		19.83	-5456.78			117.02	0.75428		19.82	-3525.85
19.84	1.02481		19.84	-668.766			453	0.239		19.84	-2664.09				126.58	-148.531		19.84	-459.01			19.84	-767		19.84	-6963.31		119.86	2.60042		19.84	-5460.79			117.03	0.43414		19.83	-3524.76
19.85	-0.1157		19.85	-669.072			453.01	-0.2239		19.85	-2663.59				126.59	-148.546		19.85	-460.174			19.85	-766.698		19.85	-6962.68		119.87	-0.97458		19.85	-5464.77			117.04	0.14573		19.84	-3523.55
19.86	-1.54558		19.86	-669.626			453.02	-0.33114		19.86	-2663.24				126.6	-148.567		19.86	-461.44			19.86	-766.907		19.86	-6961.29		119.88	-1.99556		19.86	-5467.73			117.05	-0.01725		19.85	-3522.27
19.87	-3.15253		19.87	-670.04			453.03	-0.14882		19.87	-2663.03				126.61	-148.63		19.87	-462.403			19.87	-767.374		19.87	-6959.31		119.89	-0.9975		19.87	-5470.2			117.06	0.0865		19.86	-3521.01
19.88	-4.29667		19.88	-670.295			453.04	0.07284		19.88	-2662.71				126.62	-148.833		19.88	-462.934			19.88	-768.774		19.88	-6957.83		119.9	0.30244		19.88	-5473.54			117.07	0.5249		19.87	-3519.91
19.89	-4.30223		19.89	-670.542			453.05	0.16649		19.89	-2662.16				126.63	-149.301		19.89	-463.168			19.89	-771.532		19.89	-6957.75		119.91	0.5501		19.89	-5478.03			117.08	1.2335		19.88	-3519.09
19.9	-3.17804		19.9	-670.952			453.06	0.13591		19.9	-2661.54				126.64	-150.059		19.9	-463.298			19.9	-774.559		19.9	-6958.82		119.92	-0.46059		19.9	-5482.47			117.09	2.04324		19.89	-3518.6
19.91	-1.65705		19.91	-671.497			453.07	-0.01508		19.91	-2661.14				126.65	-150.843		19.91	-463.532			19.91	-776.083		19.91	-6960.06		119.93	-1.78883		19.91	-5486.19			117.1	2.73842		19.9	-3518.44
19.92	-0.49779		19.92	-671.752			453.08	-0.2897		19.92	-2660.96				126.66	-151.187		19.92	-464.066			19.92	-775.758		19.92	-6960.68		119.94	-2.48913		19.92	-5490.24			117.11	3.11981		19.91	-3518.42
19.93	-0.03268		19.93	-671.145			453.09	-0.5194		19.93	-2660.73				126.67	-150.861		19.93	-465.026			19.93	-775.017		19.93	-6960.44		119.95	-2.6569		19.93	-5495.87			117.12	3.05034		19.92	-3518.23
19.94	-0.23804		19.94	-669.6			453.1	-0.43884		19.94	-2660.33				126.68	-150.141		19.94	-466.278			19.94	-775.334		19.94	-6959.46		119.96	-2.66806		19.94	-5503.11			117.13	2.50846		19.93	-3517.55
19.95	-0.92036		19.95	-667.84			453.11	-0.000575		19.95	-2659.91				126.69	-149.586		19.95	-467.396			19.95	-776.86		19.95	-6958.14		119.97	-1.56893		19.95	-5510.67			117.14	1.63967		19.94	-3516.31
19.96	-1.68954		19.96	-666.836			453.12	0.57217		19.96	-2659.6				126.7	-149.587		19.96	-467.917			19.96	-778.677		19.96	-6957.08		119.98	1.81033		19.96	-5516.14			117.15	0.74995		19.95	-3514.76
[truncated: 26,973 more rows]

## Sheet: Figure 4c
Potentation by AlloP
WT 13										1(V227W)3										1(N408A/Y411F)3
10.72	13.49	4.88	4.88	8.21	8.22					3.37	1.79	3.91	3.36	1.88						6.1	2.3	2.6	1.9	2.2	1.6	4.5	6	3.6	3.8
Direct activatio by AlloP
WT 13									1(V227W)3									1(N408A/Y411F)3
2.7	2.6	3.3	5.6	2.9					0.4	0.19	0.24	0.23	0.28	1.62	5.7	1.51	1.07	2	2.5	2.8	1	1.2
Potention by Propofol
WT 13						1(V227W)3						1(N408A/Y411F)3
9.57	9.69	12.42	8.13	22.66		19.6	9.8	17.4	7.1	13.6		16.6	9.6	9.1	8.1	11.8
Direct activation by Propofol
WT 13						1(V227W)3						1(N408A/Y411F)3
44	67	77	84	75		79	89	74	68	61		80	78	74	66	75	83
