# Supplementary material for: Multiple functional neurosteroid binding sites on GABAA receptors
Source: PLoS Biol. 2019 Mar 7;17(3):e3000157. doi: 10.1371/journal.pbio.3000157 (PMC6424464; doi:10.1371/journal.pbio.3000157)
Supplement: S5 Data — Each data point represents an individual replicate expressed as percentage of control. Control is defined as the average of the replicate values obtained with 0 μM neurosteroid. (XLSX) [file pbio.3000157.s014.xlsx]

## Sheet: Sheet1
Conc. of NS	3a5aP						KK123			KK200						KK202
0uM	105.263	98.0562	96.7105	102.4	99.9077	97.6916	98.534	110.89	90.4712	100.657	99.0562	100.246	99.1699	99.1146	101.716	94.8894	103.94	101.189	96.4047	103.91	99.7035
1nM	95.0359	99.2524	92.2847	118.19	111.727	112.096	109.319	103.56	98.534	106.114	109.643	111.449	99.834	104.372	98.6995	103.865	101.096	101.765	104.411	99.4255	103.799
3nM	111.722	117.554	114.922	123.361	129.732	127.424	103.56	103.665	107.435	113.828	85.7201	109.356	105.368	105.866	105.728	106.95	102.286	95.6142	97.9244	102.835	98.7769
10nM	143.182	135.377	144.228	191.136	162.696	145.06	113.298	108.377	115.602	123.225	116.988	100.123	105.423	106.475	105.728	106.356	97.6027	101.004	102.335	99.1475	101.798
30nM	165.58	160.556	157.057	199.354	188.181	190.028	123.037	115.497	121.257	141.814	133.935	144.276	116.325	123.105	126.342	114.031	86.378	105.501	102.557	106.375	103.447
100nM	224.282	212.231	211.872	192.151	234.626	240.813	144.817	174.974	142.723	168.24	164.013	145.137	142.142	155.257	154.068	123.267	111.615	120.108	119.144	112.268	125.871
300nM	245.843	249.492	253.469	284.026	277.008	307.387	219.581	208.901	240.838	188.182	178.498	184.407	183.619	180.437	174.516	147.296	143.97	134.436	154.985	148.499	144.348
1uM	278.23	283.373	278.319	344.321	346.907	327.147	343.665	348.901	293.508	229.052	203.816	220.64	199.253	191.588	195.158	178.982	156.514	156.216	178.466	173.684	179.188
3uM	318.331	312.56	322.189	399.169	411.634	443.767	471.099	489.215	488.063	259.048	229.75	250.677	218.733	226.978	220.559	198.811	191.86	204.776	198.351	215.011	197.758
10uM	371.202	365.969	346.023	480.332	507.849	459.649	631.204	554.241	583.246	281.535	304.76	262.741	230.243	243.553	244.245	226.909	231.946	230.143	218.866	240.419	219.236
