# Supplementary material for: Multiple functional neurosteroid binding sites on GABAA receptors
Source: PLoS Biol. 2019 Mar 7;17(3):e3000157. doi: 10.1371/journal.pbio.3000157 (PMC6424464; doi:10.1371/journal.pbio.3000157)
Supplement: S6 Data — The table lists the fragmentation ions (m/z) and their corresponding ion intensities in the spectrum. MS, mass spectrometry; TM, transmembrane. (XLSX) [file pbio.3000157.s015.xlsx]

## Sheet: Suppl figure 4 KK123 b3 TM4
255	0
255.004	0
255.007	0
255.011	0
259.658	0
259.661	0
259.665	0
259.668	0
259.672	0.767701
259.675	1.41315
259.679	2.10969
259.683	2.50247
259.686	2.29819
259.69	1.73022
259.693	1.03761
259.697	0
259.701	0
259.704	0
259.708	0
279.901	0
279.905	0
279.909	0
279.913	0
279.917	0
279.921	0
279.925	0
279.929	0
279.933	0
279.937	0
279.941	0
279.945	0
279.949	0
297.785	0
297.789	0
297.793	0
297.798	0
297.802	0.778899
297.807	1.34078
297.811	1.63033
297.815	1.44942
297.82	0.936606
297.824	0
297.829	0
297.833	0
297.837	0
305.287	0
305.291	0
305.296	0
305.301	0
305.305	1.14111
305.31	1.47098
305.314	1.57524
305.319	1.31845
305.323	0.787645
305.328	0
305.333	0
305.337	0
305.342	0
306.064	0
306.069	0
306.073	0
306.078	0
306.082	0
306.087	0
306.092	0
306.096	0
306.101	0
306.105	0
306.11	0
306.114	0
306.119	0
373.241	0
373.248	0
373.254	0
373.26	0
373.266	0.690844
373.272	1.95165
373.278	3.16713
373.285	2.14943
373.291	1.07433
373.297	0
373.303	0
373.309	0
373.315	0
374.243	0
374.249	0
374.255	0
374.261	0
374.267	1.27906
374.274	1.75259
374.28	1.88678
374.286	1.62892
374.292	1.1253
374.298	0
374.305	0
374.311	0
374.317	0
392.207	0
392.213	0
392.22	0
392.226	0
392.233	0.915651
392.24	1.4755
392.247	1.77855
392.253	1.62366
392.26	1.09284
392.266	0
392.273	0
392.28	0
392.286	0
397.685	0
397.692	0
397.699	0
397.706	0
397.712	1.25485
397.719	1.6815
397.726	1.74036
397.733	1.40289
397.74	0.897007
397.746	0
397.753	0
397.76	0
397.767	0
445.076	0
445.084	0
445.092	0
445.1	0
445.108	0
445.116	0
445.124	0
445.132	0
445.14	0
445.148	0
445.156	0
445.164	0
445.173	0
445.18	0
445.188	0
445.197	0
445.205	0
445.213	0
445.221	0
445.229	0
445.237	0
445.245	0
445.253	0
445.261	0
445.269	0
445.277	0
445.285	0
445.293	0
445.301	0
445.309	0
445.317	0
445.325	0
445.333	0
445.341	0
445.349	0
445.357	0
445.365	0
445.373	0
445.382	0
445.695	0
445.703	0
445.711	0
445.719	0
445.727	0.63919
445.736	2.74028
445.743	5.03163
445.752	5.92592
445.76	4.14687
445.768	2.2291
445.776	0.837298
445.784	0
445.792	0
445.8	0
445.808	0
458.346	0
458.355	0
458.363	0
458.372	0
458.38	0.996514
458.389	1.53406
458.397	1.75467
458.405	1.55798
458.414	1.07551
458.422	0
458.43	0
458.439	0
458.447	0
462.147	0
462.156	0
462.164	0
462.173	0
462.182	0.943541
462.19	1.44651
462.199	2.69319
462.207	3.37801
462.216	2.51873
462.224	1.64491
462.233	0.8674
462.233	0
462.242	0
462.25	0
462.259	0
481.747	0
481.756	0
481.765	0
481.774	0
481.783	0
481.792	1.79008
481.801	5.32393
481.81	9.09467
481.819	10.1598
481.828	7.17022
481.837	4.01539
481.846	1.66865
481.855	0.641216
481.864	0
481.873	0
481.882	0
481.891	0
488.188	0
488.197	0
488.206	0
488.215	0
488.224	0
488.234	2.14323
488.243	5.34353
488.252	8.5417
488.261	7.96092
488.271	4.96893
488.28	2.34409
488.289	1.09645
488.3	0
488.309	0
488.319	0
488.328	0
558.171	0
558.183	0
558.194	0
558.205	0
558.216	0.0977604
558.228	1.96294
558.239	4.8624
558.25	7.97032
558.261	7.9157
558.273	5.01279
558.284	2.36777
558.295	0.811165
558.313	0
558.324	0
558.335	0
558.346	0
559.228	0
559.239	0
559.25	0
559.262	0
559.273	0.611714
559.284	1.44404
559.296	2.06281
559.307	2.1301
559.318	1.63684
559.33	0.914385
559.341	0
559.352	0
559.364	0
559.375	0
560.225	0
560.236	0
560.247	0
560.259	0
560.27	1.05587
560.281	1.77634
560.293	2.22413
560.304	2.06826
560.316	1.4052
560.327	0.677228
560.338	0
560.35	0
560.361	0
560.372	0
594.121	0
594.133	0
594.145	0
594.158	0
594.17	1.07094
594.183	1.67301
594.195	1.90895
594.207	1.67096
594.22	1.14582
594.232	0
594.245	0
594.257	0
594.269	0
597.13	0
597.143	0
597.155	0
597.168	0
597.18	1.17322
597.193	1.60726
597.205	1.70119
597.217	1.40574
597.23	0.892467
597.242	0
597.255	0
597.267	0
597.28	0
630.538	0
630.552	0
630.565	0
630.579	0
630.592	1.25214
630.606	2.12683
630.619	2.82918
630.633	2.27253
630.646	1.50687
630.66	0.749888
630.673	0
630.687	0
630.701	0
630.714	0
657.27	0
657.285	0
657.299	0
657.314	0
657.328	1.0109
657.343	1.82408
657.357	2.1468
657.371	1.76117
657.386	1.00987
657.4	0
657.415	0
657.429	0
657.443	0
657.775	0
657.79	0
657.804	0
657.819	0
657.833	1.24719
657.847	2.67098
657.862	3.32991
657.876	2.13936
657.891	1.15583
657.905	0
657.92	0
657.934	0
657.949	0
671.242	0
671.256	0
671.271	0
671.286	0
671.301	1.10678
671.316	1.61714
671.331	3.17613
671.346	4.2455
671.361	3.37384
671.376	1.64442
671.39	0.531026
671.405	0
671.42	0
671.435	0
671.45	0
672.269	0
672.284	0
672.299	0
672.314	0
672.329	0.979835
672.344	2.30146
672.359	3.81372
672.374	4.83108
672.389	4.02969
672.404	2.3462
672.418	0.832637
672.433	0
672.448	0
672.463	0
672.478	0
673.284	0
673.299	0
673.314	0
673.329	0
673.344	1.20951
673.359	2.02038
673.374	3.0257
673.389	2.78627
673.404	1.89037
673.419	1.12214
673.434	0
673.449	0
673.464	0
673.479	0
674.287	0
674.302	0
674.317	0
674.332	0
674.347	1.10062
674.362	2.02861
674.377	3.42784
674.392	3.18929
674.407	1.81894
674.422	0.556698
674.437	0
674.452	0
674.467	0
674.482	0
705.289	0
705.305	0
705.321	0
705.337	0
705.353	1.17664
705.369	2.55812
705.385	3.99561
705.401	4.40495
705.417	3.06368
705.433	1.56753
705.449	1.13559
705.466	0
705.481	0
705.498	0
705.514	0
710.267	0
710.283	0
710.299	0
710.315	0
710.332	1.13743
710.348	1.89081
710.364	2.14328
710.38	1.70657
710.396	0.89806
710.412	0
710.429	0
710.445	0
710.461	0
713.778	0
713.794	0
713.81	0
713.826	0
713.843	0.902423
713.859	3.21654
713.875	5.85414
713.892	7.37838
713.908	5.33335
713.924	2.79755
713.941	0.6161
713.952	0
713.969	0
713.985	0
714.001	0
714.263	0
714.279	0
714.295	0
714.312	0
714.328	0.228328
714.344	1.44002
714.361	4.5767
714.377	7.94604
714.393	10.2078
714.409	7.90106
714.426	4.54267
714.442	1.63804
714.459	0.3431
714.479	0
714.496	0
714.512	0
714.528	0
714.79	0
714.806	0
714.823	0
714.839	0
714.855	1.12622
714.872	2.72842
714.888	4.43492
714.904	4.17804
714.921	2.48717
714.937	0.971191
714.953	0
714.97	0
714.986	0
715.003	0
725.252	0
725.269	0
725.285	0
725.302	0
725.319	0.840082
725.336	1.42549
725.352	1.89251
725.369	1.9689
725.386	1.63817
725.403	1.11437
725.419	0
725.436	0
725.453	0
725.469	0
728.336	0
728.353	0
728.37	0
728.387	0
728.404	1.40594
728.42	1.86875
728.437	1.90701
728.454	1.47049
728.471	0.821417
728.487	0
728.504	0
728.521	0
728.538	0
755.312	0
755.33	0
755.347	0
755.365	0
755.383	1.32272
755.401	2.12309
755.418	2.41477
755.436	1.99938
755.454	1.18556
755.465	0
755.483	0
755.5	0
755.518	0
763.288	0
763.306	0
763.324	0
763.342	0
763.36	0.651765
763.378	3.80472
763.396	8.40128
763.414	13.2148
763.432	12.9229
763.451	8.1362
763.468	3.75823
763.487	1.10681
763.509	0
763.527	0
763.545	0
763.563	0
763.779	0
763.798	0
763.816	0
763.834	0
763.852	0.0971369
763.87	1.6461
763.888	7.19407
763.906	13.9774
763.924	20.101
763.942	17.3953
763.96	10.533
763.978	4.25051
763.996	1.3642
764.014	0
764.032	0
764.051	0
764.068	0
764.303	0
764.322	0
764.34	0
764.358	0
764.376	1.43821
764.394	4.19223
764.412	7.20351
764.43	8.79492
764.448	6.64136
764.466	3.80431
764.484	1.26705
764.505	0
764.523	0
764.541	0
764.559	0
799.341	0
799.361	0
799.38	0
799.399	0
799.419	1.04819
799.438	1.65858
799.457	2.07435
799.477	2.05561
799.496	1.60009
799.515	0.968129
799.535	0
799.554	0
799.573	0
799.593	0
800.309	0
800.328	0
800.348	0
800.367	0
800.386	1.42826
800.406	1.91951
800.425	2.3662
800.445	1.94127
800.464	1.11725
800.483	0
800.503	0
800.522	0
800.542	0
801.278	0
801.298	0
801.317	0
801.337	0
801.356	0.309187
801.375	1.63893
801.395	3.9857
801.414	6.57199
801.434	7.17232
801.453	4.8149
801.472	2.42548
801.492	0.617958
801.511	0
801.531	0
801.55	0
801.569	0
802.288	0
802.308	0
802.327	0
802.347	0
802.366	0.83141
802.385	2.33019
802.405	3.66348
802.424	3.97921
802.444	2.59737
802.463	1.14729
802.483	0
802.502	0
802.522	0
802.541	0
809.293	0
809.313	0
809.333	0
809.353	0
809.372	0.617339
809.392	1.63893
809.412	3.1451
809.431	3.74572
809.451	2.68185
809.471	1.32491
809.49	0
809.51	0
809.53	0
809.55	0
833.333	0
833.353	0
833.374	0
833.394	0
833.415	1.07813
833.436	1.77555
833.456	2.28063
833.477	2.23302
833.497	1.68631
833.518	1.00745
833.538	0
833.559	0
833.58	0
833.6	0
835.828	0
835.849	0
835.87	0
835.89	0
835.911	1.09083
835.932	1.69995
835.952	1.93761
835.973	1.60865
835.994	0.919024
836.011	0
836.032	0
836.053	0
836.073	0
844.807	0
844.828	0
844.849	0
844.87	0
844.891	1.50238
844.912	5.28943
844.933	9.47047
844.954	12.6668
844.975	10.1821
844.996	6.0383
845.017	2.37637
845.038	0.772467
845.058	0
845.079	0
845.1	0
845.121	0
845.289	0
845.311	0
845.332	0
845.352	0
845.374	0.50223
845.395	2.75125
845.416	7.89735
845.437	13.4869
845.458	16.3484
845.479	11.9136
845.5	6.61432
845.521	2.15568
845.542	0.705022
845.567	0
845.587	0
845.609	0
845.63	0
845.819	0
845.84	0
845.861	0
845.882	0
845.903	0.612978
845.924	2.66935
845.945	4.95266
845.966	6.02474
845.987	4.13991
846.008	2.07691
846.029	0.50981
846.051	0
846.072	0
846.093	0
846.114	0
849.302	0
849.323	0
849.344	0
849.365	0
849.387	1.13878
849.408	1.88394
849.429	2.95244
849.45	3.48241
849.471	2.25944
849.492	1.56832
849.514	0.883148
849.535	0
849.556	0
849.577	0
849.598	0
849.641	0
849.662	0
849.683	0
849.704	0
849.726	1.54562
849.747	3.56634
849.768	5.7513
849.789	6.22528
849.81	4.1951
849.832	2.08869
849.853	0.491145
849.874	0
849.895	0
849.916	0
849.938	0
851.848	0
851.87	0
851.891	0
851.912	0
851.934	1.23381
851.955	1.73622
851.976	1.9038
851.997	1.61349
852.019	1.02181
852.04	0
852.061	0
852.082	0
852.104	0
852.317	0
852.338	0
852.359	0
852.38	0
852.402	0.536729
852.423	2.07362
852.444	3.86026
852.466	4.67509
852.487	3.24064
852.508	1.60785
852.529	0.97275
852.551	0
852.572	0
852.593	0
852.615	0
853.318	0
853.339	0
853.361	0
853.382	0
853.403	0.455667
853.425	2.06848
853.446	4.01466
853.467	5.4257
853.489	4.1557
853.51	2.25058
853.531	0.570095
853.554	0
853.576	0
853.597	0
853.618	0
857.257	0
857.279	0
857.3	0
857.321	0
857.343	0.832874
857.364	2.34724
857.386	5.3832
857.407	8.77962
857.429	9.87242
857.45	6.82068
857.472	3.59779
857.493	1.02971
857.513	0
857.534	0
857.556	0
857.577	0
858.287	0
858.308	0
858.33	0
858.351	0
858.373	1.13816
858.394	3.34183
858.416	5.7664
858.437	7.40186
858.459	5.97298
858.481	3.47544
858.502	1.21626
858.524	0
858.545	0
858.567	0
858.588	0
859.277	0
859.299	0
859.32	0
859.342	0
859.363	0.971033
859.385	1.70829
859.407	2.15736
859.428	1.92308
859.45	1.14456
859.471	0
859.493	0
859.514	0
859.536	0
861.328	0
861.35	0
861.371	0
861.393	0
861.414	0.898569
861.436	1.60101
861.458	2.21161
861.479	2.37127
861.501	1.97109
861.523	1.23993
861.544	0
861.566	0
861.587	0
861.609	0
864.842	0
864.864	0
864.885	0
864.907	0
864.929	0.535752
864.951	1.76324
864.972	3.10921
864.994	3.18162
865.016	1.95477
865.038	0.808591
865.06	0
865.081	0
865.103	0
865.125	0
869.232	0
869.254	0
869.276	0
869.298	0
869.32	0.241021
869.342	1.68538
869.364	3.38387
869.385	4.76037
869.407	4.22307
869.429	2.00723
869.451	0.878118
869.473	0
869.495	0
869.517	0
869.539	0
870.263	0
870.285	0
870.307	0
870.329	0
870.351	1.16929
870.373	1.67848
870.395	1.97173
870.417	1.91653
870.439	1.5375
870.461	0
870.483	0
870.505	0
870.527	0
871.825	0
871.847	0
871.869	0
871.891	0
871.913	0.498213
871.935	2.30096
871.957	4.29058
871.979	5.66527
872.001	4.70392
872.023	2.90948
872.045	1.30628
872.067	0
872.089	0
872.111	0
872.133	0
872.331	0
872.354	0
872.375	0
872.398	0
872.42	0.890448
872.442	1.59075
872.464	2.01067
872.486	1.88868
872.508	1.30725
872.53	0
872.552	0
872.574	0
872.596	0
888.284	0
888.307	0
888.33	0
888.352	0
888.375	1.27818
888.398	3.02543
888.42	4.94021
888.443	5.46821
888.466	3.80444
888.488	2.02596
888.511	0.7006
888.533	0
888.556	0
888.579	0
888.601	0
889.282	0
889.304	0
889.327	0
889.35	0
889.372	1.04259
889.395	1.63166
889.418	2.12394
889.44	2.22349
889.463	1.86027
889.486	1.25088
889.509	0
889.531	0
889.554	0
889.577	0
892.672	0
892.694	0
892.717	0
892.74	0
892.763	1.16226
892.786	1.84497
892.808	2.1597
892.831	1.84714
892.854	1.11902
892.877	0
892.9	0
892.923	0
892.945	0
894.82	0
894.843	0
894.866	0
894.889	0
894.912	0.90998
894.935	1.76742
894.958	2.78439
894.981	3.48443
895.003	2.57816
895.026	1.56287
895.049	0.697321
895.072	0
895.095	0
895.118	0
895.141	0
895.829	0
895.852	0
895.875	0
895.897	0
895.92	1.01689
895.943	2.15091
895.966	3.04793
895.989	2.25756
896.012	1.46299
896.035	0
896.058	0
896.081	0
896.104	0
904.865	0
904.888	0
904.912	0
904.935	0
904.958	1.32957
904.981	2.00437
905.005	2.11467
905.028	1.60971
905.051	0.843942
905.075	0
905.098	0
905.121	0
905.144	0
913.33	0
913.354	0
913.377	0
913.401	0
913.424	1.19762
913.448	3.02204
913.472	4.07059
913.495	3.71748
913.519	2.27079
913.543	0.993814
913.566	0
913.59	0
913.613	0
913.637	0
915.34	0
915.364	0
915.388	0
915.412	0
915.435	0.856527
915.459	2.42194
915.482	4.11989
915.506	4.88229
915.53	3.49101
915.554	1.78598
915.577	0.427498
915.601	0
915.625	0
915.649	0
915.672	0
916.336	0
916.36	0
916.384	0
916.407	0
916.431	0.728178
916.455	1.73941
916.479	3.11121
916.502	3.28767
916.526	2.0107
916.55	1.07225
916.574	0
916.597	0
916.621	0
916.645	0
917.785	0
917.809	0
917.833	0
917.857	0
917.881	0.730749
917.904	1.5667
917.928	2.08723
917.952	2.96009
917.976	2.12021
918	1.16135
918.023	0
918.047	0
918.071	0
918.095	0
918.119	0
918.142	0.780269
918.166	1.71063
918.19	2.34459
918.214	2.03612
918.237	1.57405
918.261	0.774757
918.285	0
918.309	0
918.333	0
918.357	0
918.38	0
918.404	1.22051
918.428	2.93574
918.452	4.70057
918.476	4.2068
918.5	2.42569
918.523	0.92855
918.547	0
918.571	0
918.595	0
918.619	0
918.809	0
918.833	0
918.857	0
918.881	0
918.904	0.634069
918.928	1.89316
918.952	3.25002
918.976	3.07263
919	1.79734
919.024	0.782523
919.041	0
919.065	0
919.089	0
919.113	0
930.323	0
930.347	0
930.371	0
930.395	0
930.42	0.446331
930.444	2.39148
930.468	5.90704
930.493	9.75119
930.517	11.3396
930.541	8.33215
930.565	4.78879
930.59	1.8485
930.614	0.584188
930.645	0
930.67	0
930.694	0
930.718	0
931.35	0
931.375	0
931.399	0
931.423	0
931.447	0.90789
931.472	2.97864
931.496	5.69558
931.52	8.17024
931.545	7.20353
931.569	4.30225
931.593	1.70262
931.618	0.214866
931.641	0
931.665	0
931.69	0
931.714	0
932.274	0
932.298	0
932.323	0
932.347	0
932.371	0.433527
932.396	1.95554
932.42	3.81103
932.444	5.59863
932.469	5.19116
932.493	3.16508
932.518	1.35268
932.542	0
932.566	0
932.591	0
932.615	0
937.679	0
937.704	0
937.728	0
937.753	0
937.777	1.20119
937.802	2.07661
937.826	2.46137
937.851	1.91038
937.876	0.944323
937.894	0
937.919	1.78304
937.943	4.92739
937.968	8.28884
937.992	10.168
938.017	7.46142
938.042	4.10145
938.066	1.20815
938.096	0
938.121	0
938.145	0
938.17	0
938.318	0
938.342	0
938.367	0
938.391	0
938.416	1.20233
938.441	4.81119
938.465	9.35517
938.49	13.4337
938.514	11.5468
938.539	6.89862
938.563	2.73632
938.588	0.804586
938.613	0
938.638	0
938.662	0
938.687	0
938.835	0
938.859	0
938.884	0
938.908	0
938.933	1.71767
938.958	3.84228
938.982	6.09144
939.007	6.37243
939.032	4.1526
939.056	1.94261
939.081	0.310912
939.105	0
939.13	0
939.155	0
939.179	0
939.327	0
939.352	0
939.376	0
939.401	0
939.426	1.19517
939.45	2.0525
939.475	3.29157
939.499	2.76189
939.524	1.50269
939.548	0
939.573	0
939.598	0
939.622	0
940.337	0
940.362	0
940.387	0
940.411	0
940.436	0.819003
940.461	1.80627
940.486	3.06014
940.51	3.13872
940.535	1.82408
940.559	1.14372
940.584	0
940.609	0
940.634	0
940.658	0
943.999	0
944.024	0
944.049	0
944.073	0
944.098	0.716918
944.123	2.74678
944.148	5.1183
944.173	7.13002
944.197	6.0673
944.222	3.60093
944.247	1.27445
944.272	0
944.297	0
944.322	0
944.346	0
944.371	0
944.396	0
944.421	0
944.446	1.39966
944.471	3.35562
944.495	5.36253
944.52	6.00166
944.545	4.41881
944.57	2.49261
944.595	0.921314
944.62	0
944.644	0
944.669	0
944.694	0
945.34	0
945.365	0
945.39	0
945.415	0
945.44	1.71951
945.465	3.2496
945.489	4.79228
945.514	4.79499
945.539	3.1854
945.564	1.56398
945.589	0
945.614	0
945.639	0
945.664	0
947.308	0
947.333	0
947.357	0
947.383	0
947.408	0.577596
947.432	2.19697
947.457	4.04767
947.482	5.24622
947.507	4.09389
947.532	2.34727
947.557	1.0913
947.582	0
947.607	0
947.632	0
947.657	0
948.331	0
948.356	0
948.381	0
948.406	0
948.431	1.72603
948.456	2.76192
948.481	3.69326
948.506	2.88247
948.531	1.57014
948.556	0
948.581	0
948.606	0
948.631	0
950.007	0
950.032	0
950.057	0
950.082	0
950.107	0.213433
950.133	2.12883
950.158	4.39332
950.183	6.77123
950.208	6.98834
950.233	4.95877
950.258	2.78651
950.283	1.00515
950.308	0
950.333	0
950.358	0
950.383	0
950.408	0
950.433	0
950.458	1.43958
950.483	2.35753
950.508	3.42962
950.534	2.69942
950.559	1.36786
950.584	0
950.609	0
950.634	0
950.659	0
955.29	0
955.315	0
955.34	0
955.365	0
955.391	1.16019
955.416	2.55896
955.441	4.09226
955.466	4.64747
955.492	2.10084
955.517	1.02944
955.542	0
955.567	0
955.593	0
955.618	0
956.275	0
956.301	0
956.326	0
956.351	0
956.377	0.179393
956.402	1.9778
956.427	4.00374
956.453	5.82835
956.478	5.51505
956.503	3.95085
956.529	1.23212
956.554	0
956.579	0
956.604	0
956.63	0
956.807	0
956.832	0
956.857	0
956.883	0
956.908	1.10343
956.933	2.30509
956.959	3.62153
956.984	4.0413
957.01	2.8005
957.035	1.32834
957.063	0
957.089	0
957.114	0
957.139	0
971.459	0
971.485	0
971.51	0
971.536	0
971.562	0.498835
971.588	2.09574
971.614	4.71606
971.64	7.62708
971.666	8.22129
971.692	5.4936
971.718	2.73178
971.744	0.601904
971.766	0
971.792	0
971.818	0
971.844	0
972.466	0
972.492	0
972.518	0
972.544	0
972.57	0.511699
972.596	2.51205
972.622	4.79997
972.648	6.54
972.674	5.26007
972.7	3.07288
972.726	1.12727
972.752	0
972.778	0
972.804	0
972.83	0
973.505	0
973.531	0
973.557	0
973.583	0
973.609	1.34611
973.635	2.06502
973.661	2.35396
973.687	2.0008
973.713	1.23382
973.739	0
973.765	0
973.791	0
973.817	0
994.389	0
994.416	0
994.443	0
994.47	0
994.496	1.73477
994.523	2.92746
994.55	3.08405
994.577	1.85778
994.604	1.24135
994.63	0
994.657	0
994.684	0
994.711	0
994.845	0
994.872	0
994.899	0
994.926	0
994.952	1.57786
994.979	6.06464
995.006	11.6778
995.033	16.9326
995.06	14.8837
995.087	9.01967
995.114	3.66481
995.14	0.99426
995.166	0
995.192	0
995.219	0
995.246	0
995.327	0
995.354	0
995.38	0
995.407	0
995.434	0.729944
995.461	2.20671
995.488	4.80874
995.515	7.66768
995.542	8.24115
995.569	5.5169
995.596	2.78909
995.622	0.855148
995.651	0
995.678	0
995.705	0
995.732	0
995.866	0
995.893	0
995.92	0
995.947	0
995.974	1.28224
996	2.87691
996.027	4.589
996.054	4.20836
996.081	2.40101
996.108	0.818752
996.135	0
996.162	0
996.189	0
996.216	0
1001.86	0
1001.89	0
1001.92	0
1001.94	0
1001.97	0.950748
1002	1.87438
1002.02	3.2074
1002.05	3.75722
1002.08	2.24552
1002.11	1.31964
1002.13	0
1002.16	0
1002.19	0
1002.21	0
1002.35	0
1002.38	0
1002.4	0
1002.43	0
1002.46	0.801843
1002.49	2.87825
1002.51	5.30348
1002.54	7.25555
1002.57	6.04784
1002.59	3.58679
1002.62	1.41543
1002.65	0
1002.68	0
1002.7	0
1002.73	0
1018.95	0
1018.98	0
1019.01	0
1019.03	0
1019.06	1.21455
1019.09	1.8272
1019.12	2.21862
1019.15	2.1188
1019.17	1.55038
1019.2	0
1019.23	0
1019.25	0
1019.28	0
1020.26	0
1020.28	0
1020.31	0
1020.34	0
1020.37	0.910709
1020.4	4.34869
1020.42	11.006
1020.45	18.2702
1020.48	21.6373
1020.51	15.8585
1020.54	8.94622
1020.56	3.04089
1020.59	0.813527
1020.62	0
1020.64	0
1020.67	0
1020.7	0
1021.26	0
1021.28	0
1021.31	0
1021.34	0
1021.37	0.130094
1021.4	2.41961
1021.42	7.39658
1021.45	12.773
1021.48	15.7749
1021.51	11.8003
1021.54	6.73343
1021.56	2.36077
1021.59	0.809139
1021.63	0
1021.65	0
1021.68	0
1021.71	0
1022.33	0
1022.35	0
1022.38	0
1022.41	0
1022.44	1.47581
1022.47	2.90394
1022.49	3.7362
1022.52	2.70332
1022.55	1.44981
1022.58	0
1022.61	0
1022.63	0
1022.66	0
1024.34	0
1024.37	0
1024.4	0
1024.43	0
1024.45	1.40892
1024.48	2.82683
1024.51	3.45798
1024.54	2.48154
1024.57	1.53887
1024.6	0
1024.62	0
1024.65	0
1024.68	0
1028.37	0
1028.39	0
1028.42	0
1028.45	0
1028.48	1.32542
1028.51	1.90623
1028.53	2.23169
1028.56	2.1212
1028.59	1.61501
1028.62	0
1028.65	0
1028.67	0
1028.7	0
1036.37	0
1036.4	0
1036.42	0
1036.45	0
1036.48	1.17108
1036.51	1.8835
1036.54	2.26949
1036.57	2.09545
1036.6	1.47019
1036.62	0
1036.65	0
1036.68	0
1036.71	0
1051.37	0
1051.4	0
1051.43	0
1051.46	0
1051.49	1.14268
1051.52	1.81687
1051.55	2.17465
1051.57	1.96848
1051.6	1.3409
1051.63	0
1051.66	0
1051.69	0
1051.72	0
1052.39	0
1052.42	0
1052.45	0
1052.48	0
1052.51	1.21567
1052.54	2.81333
1052.57	4.45683
1052.6	4.28025
1052.62	2.59462
1052.65	1.07163
1052.68	0
1052.71	0
1052.74	0
1052.77	0
1053.38	0
1053.41	0
1053.44	0
1053.47	0
1053.5	1.42616
1053.53	3.12716
1053.56	4.61616
1053.59	4.69249
1053.62	2.89285
1053.65	1.1927
1053.68	0
1053.71	0
1053.74	0
1053.77	0
1058.4	0
1058.43	0
1058.46	0
1058.49	0
1058.52	1.45229
1058.55	2.08214
1058.58	2.28239
1058.61	1.9205
1058.64	1.21386
1058.67	0
1058.7	0
1058.73	0
1058.76	0
1058.9	0
1058.93	0
1058.96	0
1058.99	0
1059.02	1.31458
1059.05	2.06738
1059.08	2.466
1059.11	2.16918
1059.14	1.38878
1059.17	0
1059.2	0
1059.23	0
1059.26	0
1059.41	0
1059.44	0
1059.46	0
1059.49	0
1059.52	1.03772
1059.55	2.22178
1059.58	3.1845
1059.61	2.60102
1059.64	1.61311
1059.67	0
1059.7	0
1059.73	0
1059.76	0
1067.36	0
1067.39	0
1067.42	0
1067.45	0
1067.48	1.30109
1067.51	1.9376
1067.54	2.27294
1067.57	2.07481
1067.6	1.43127
1067.62	0
1067.65	0
1067.68	0
1067.71	0
1069.39	0
1069.42	0
1069.45	0
1069.48	0
1069.51	1.09866
1069.54	2.94094
1069.57	4.98041
1069.6	5.71781
1069.63	4.00734
1069.66	2.12668
1069.69	0.550786
1069.72	0
1069.75	0
1069.78	0
1069.81	0
1070.38	0
1070.41	0
1070.44	0
1070.46	0
1070.49	0.69037
1070.53	2.16202
1070.56	4.44071
1070.59	6.81952
1070.62	6.65009
1070.64	4.0035
1070.67	1.50994
1070.7	0
1070.73	0
1070.77	0
1070.8	0
1075.91	0
1075.94	0
1075.97	0
1076	0
1076.03	1.68004
1076.06	3.10472
1076.09	3.58166
1076.12	2.12001
1076.15	1.02697
1076.19	0
1076.22	0
1076.25	0
1076.28	0
1076.34	0
1076.37	0
1076.4	0
1076.43	0
1076.46	0.758731
1076.49	3.55555
1076.52	8.65941
1076.55	14.3118
1076.58	16.6154
1076.61	11.8521
1076.64	6.39129
1076.67	1.66777
1076.69	0
1076.72	0
1076.75	0
1076.78	0
1076.84	0
1076.87	0
1076.9	0
1076.93	0
1076.96	0.74767
1076.99	3.48216
1077.02	6.89304
1077.05	10.0284
1077.08	8.77641
1077.11	5.27229
1077.14	2.17313
1077.17	0.587444
1077.21	0
1077.24	0
1077.27	0
1077.3	0
1094.35	0
1094.38	0
1094.41	0
1094.44	0
1094.47	1.59475
1094.5	2.8897
1094.53	3.73095
1094.57	3.12404
1094.6	1.70379
1094.63	0
1094.66	0
1094.69	0
1094.72	0
1094.75	0
1094.78	0
1094.81	1.0923
1094.84	2.54573
1094.88	3.53664
1094.91	2.57681
1094.94	1.2863
1094.97	0
1095	0
1095.03	0
1095.06	0
1101.38	0
1101.41	0
1101.44	0
1101.47	0
1101.51	1.27598
1101.54	2.02136
1101.57	2.38912
1101.6	2.08597
1101.63	1.28228
1101.66	0
1101.69	0
1101.72	0
1101.76	0
1105.61	0
1105.65	0
1105.68	0
1105.71	0
1105.74	1.62474
1105.77	3.06691
1105.8	3.75379
1105.84	2.59551
1105.87	1.2529
1105.9	0
1105.93	0
1105.96	0
1105.99	0
1119.33	0
1119.36	0
1119.39	0
1119.42	0
1119.45	1.47805
1119.49	3.74157
1119.52	6.28728
1119.55	6.8741
1119.58	4.44945
1119.62	2.0313
1119.65	0.161495
1119.67	0
1119.71	0
1119.74	0
1119.77	0
1123.37	0
1123.4	0
1123.43	0
1123.47	0
1123.5	0.500245
1123.53	2.79252
1123.56	5.88799
1123.6	8.78389
1123.63	7.88108
1123.66	4.72152
1123.69	1.85488
1123.72	0.362724
1123.76	0
1123.79	0
1123.83	0
1123.86	0
1123.92	0
1123.95	0
1123.99	0
1124.02	0
1124.05	1.28902
1124.08	2.73615
1124.12	3.79532
1124.15	2.83973
1124.18	1.4376
1124.21	0
1124.24	0
1124.28	0
1124.31	0
1125.92	0
1125.96	0
1125.99	0
1126.02	0
1126.05	1.74288
1126.09	2.11568
1126.12	2.15721
1126.15	1.85381
1126.18	1.36021
1126.21	0
1126.25	0
1126.28	0
1126.31	0
1138.08	0
1138.11	0
1138.14	0
1138.17	0
1138.21	0.96039
1138.24	1.86828
1138.27	2.37299
1138.31	2.15644
1138.34	1.46899
1138.37	0
1138.4	0
1138.44	0
1138.47	0
1143.71	0
1143.75	0
1143.78	0
1143.81	0
1143.85	0.520084
1143.88	2.23238
1143.91	4.25841
1143.94	5.88577
1143.98	4.83261
1144.01	2.83702
1144.05	1.05378
1144.08	0
1144.11	0
1144.14	0
1144.18	0
1144.21	0.682013
1144.24	2.13155
1144.28	3.55615
1144.31	3.77211
1144.34	2.48842
1144.38	1.11523
1144.41	0
1144.44	0
1144.47	0
1144.51	0
1144.54	1.71318
1144.57	3.39351
1144.61	4.84812
1144.64	4.18021
1144.67	2.36407
1144.71	0.730518
1144.74	0
1144.77	0
1144.81	0
1144.84	0
1148.89	0
1148.93	0
1148.96	0
1148.99	0
1149.03	1.34368
1149.06	2.03674
1149.09	2.28693
1149.13	1.92623
1149.16	1.18736
1149.2	0
1149.24	0
1149.27	0
1149.3	0
1157.38	0
1157.41	0
1157.45	0
1157.48	0
1157.51	1.66903
1157.55	4.06808
1157.58	6.94499
1157.62	8.2978
1157.65	5.87295
1157.68	3.07682
1157.72	0.758441
1157.74	0
1157.77	0
1157.8	0
1157.84	0
1157.87	0
1157.9	0
1157.94	0
1157.97	1.37057
1158.01	6.45446
1158.04	15.3441
1158.07	25.197
1158.11	27.9084
1158.14	19.1569
1158.17	10.1711
1158.21	3.17425
1158.24	0.85509
1158.28	0
1158.31	0
1158.34	0
1158.38	0
1158.41	0
1158.44	0
1158.48	1.47073
1158.51	6.21165
1158.55	13.6527
1158.58	21.9057
1158.61	22.9974
1158.65	15.1195
1158.68	7.52813
1158.71	2.00472
1158.75	0.304626
1158.78	0
1158.82	0
1158.85	0
1158.88	0
1158.92	0
1158.95	0
1158.99	0
1159.02	1.62701
1159.05	3.28054
1159.09	4.75045
1159.12	3.96948
1159.16	2.23086
1159.19	1.11238
1159.22	0
1159.26	0
1159.29	0
1159.32	0
1166.41	0
1166.45	0
1166.48	0
1166.52	0
1166.55	1.61449
1166.59	2.26166
1166.62	2.48347
1166.65	2.1098
1166.69	1.34203
1166.72	0
1166.76	0
1166.79	0
1166.82	0
1175.39	0
1175.43	0
[truncated: 1,027 more rows]
